# Supplementary material for: HBI: a hierarchical Bayesian interaction model to estimate cell-type-specific methylation quantitative trait loci incorporating priors from cell-sorted bisulfite sequencing data
Source: Genome Biol. 2024 Oct 15;25:273. doi: 10.1186/s13059-024-03411-7 (PMC11476968; doi:10.1186/s13059-024-03411-7)
Supplement: Supplementary file 3 — Additional file 3: Table S2. Results for the significant cell-type-specific meQTLs [file 13059_2024_3411_MOESM3_ESM.xlsx]

## Sheet: S2A_CD4T
Table S2A: Significant cell-type-specific meQTLs in CD4T cells.
Probe	CHR	Probe_BP	SNP	SNP_BP	Nearest_gene_for_snp	SNP_postion_to_gene	z_CD4T	p_CD4T
cg00017970	1	26487737	rs3806382	26485013	FAM110D	upstream	7.10152	1.23389e-12
cg00017970	1	26487737	rs3748854	26485517	FAM110D	upstream	7.04317	1.87918e-12
cg00017970	1	26487737	rs3748856	26487940	FAM110D	exonic	6.96636	3.25253e-12
cg00017970	1	26487737	rs7546500	26489633	FAM110D	UTR3	6.96636	3.25253e-12
cg00017970	1	26487737	rs6703730	26527783	CATSPER4	intronic	7.53318	4.95206e-14
cg00044796	1	146552390	rs6593794	146500117	LOC728989	ncRNA_intronic	7.49627	6.56604e-14
cg00044796	1	146552390	rs10900385	146501728	LOC728989	ncRNA_intronic	7.21712	5.30999e-13
cg00044796	1	146552390	rs11589576	146502900	LOC728989	ncRNA_intronic	7.48266	7.28312e-14
cg00044796	1	146552390	rs11578609	146502925	LOC728989	ncRNA_intronic	7.48266	7.28312e-14
cg00044796	1	146552390	rs11240095	146504083	LOC728989	ncRNA_intronic	7.82277	5.16721e-15
cg00044796	1	146552390	rs11240110	146509905	LOC728989	ncRNA_intronic	7.4996	6.4013e-14
cg00044796	1	146552390	rs1969872	146510354	LOC728989	ncRNA_intronic	7.4996	6.4013e-14
cg00044796	1	146552390	rs594655	146515076	NBPF19	intronic	7.57108	3.70127e-14
cg00044796	1	146552390	rs511131	146518713	NBPF19	intronic	8.6721	4.24212e-18
cg00044796	1	146552390	rs590354	146520738	NBPF19	intronic	7.7921	6.59049e-15
cg00044796	1	146552390	rs671690	146522857	NBPF19	intronic	-7.01423	2.31212e-12
cg00044796	1	146552390	rs580852	146523045	NBPF19	intronic	-7.20834	5.6639e-13
cg00044796	1	146552390	rs3011803	146525837	NBPF19	intronic	-7.07889	1.45316e-12
cg00044796	1	146552390	rs78894055	146534504	NBPF19	intronic	-7.06604	1.59422e-12
cg00044796	1	146552390	rs72704299	146534901	NBPF19	intronic	-7.17552	7.20331e-13
cg00044796	1	146552390	rs2584952	146537660	EVI5	intronic	-7.17552	7.20331e-13
cg00044796	1	146552390	rs685741	146546051	NBPF19	intronic	-7.98854	1.36552e-15
cg00044796	1	146552390	rs3011808	146546679	NBPF19	intronic	-7.71636	1.19702e-14
cg00044796	1	146552390	rs584107	146547410	NBPF19	intronic	-7.98851	1.3658e-15
cg00044796	1	146552390	rs2477569	146547809	NBPF19	intronic	-7.98851	1.3658e-15
cg00044796	1	146552390	rs678111	146548161	NBPF19	intronic	-7.98851	1.3658e-15
cg00044796	1	146552390	rs535827	146548190	NBPF19	intronic	-7.98851	1.3658e-15
cg00044796	1	146552390	rs676288	146548549	NBPF19	intronic	-7.71636	1.19702e-14
cg00044796	1	146552390	rs675782	146548696	NBPF19	intronic	-7.98851	1.3658e-15
cg00044796	1	146552390	rs3011809	146549141	NBPF19	intronic	-7.98851	1.3658e-15
cg00044796	1	146552390	rs492243	146549478	NBPF19	intronic	-7.98851	1.3658e-15
cg00044796	1	146552390	rs493000	146549527	NBPF19	intronic	-7.98851	1.3658e-15
cg00044796	1	146552390	rs661116	146549635	NBPF19	intronic	-7.98851	1.3658e-15
cg00044796	1	146552390	rs494122	146549692	NBPF19	intronic	-7.61096	2.72078e-14
cg00044796	1	146552390	rs660604	146549770	NBPF19	intronic	-7.71636	1.19702e-14
cg00044796	1	146552390	rs659728	146549966	NBPF19	intronic	-7.98851	1.3658e-15
cg00044796	1	146552390	rs648937	146550079	NBPF19	intronic	-7.98851	1.3658e-15
cg00044796	1	146552390	rs2477570	146550326	NBPF19	intronic	-7.98851	1.3658e-15
cg00044796	1	146552390	rs942689	146550780	NBPF19	intronic	-7.98851	1.3658e-15
cg00044796	1	146552390	rs632861	146551375	NBPF19	intronic	-8.16477	3.22059e-16
cg00044796	1	146552390	rs632334	146551521	NBPF19	intronic	-8.48258	2.20258e-17
cg00044796	1	146552390	rs630630	146551926	NBPF19	intronic	-8.48258	2.20258e-17
cg00044796	1	146552390	rs618622	146552264	NBPF19	intronic	-8.48258	2.20258e-17
cg00044796	1	146552390	rs618575	146552308	NBPF19	intronic	-8.48258	2.20258e-17
cg00044796	1	146552390	rs3011810	146553628	NBPF19	intronic	-8.48258	2.20258e-17
cg00044796	1	146552390	rs201527754	146553736	NBPF19	intronic	-8.4046	4.2933e-17
cg00044796	1	146552390	rs4950354	146554223	NBPF19	intronic	-8.4046	4.2933e-17
cg00044796	1	146552390	rs4950355	146554249	NBPF19	intronic	-8.4046	4.2933e-17
cg00044796	1	146552390	rs9662613	146554532	NBPF19	intronic	-8.227	1.91966e-16
cg00044796	1	146552390	rs9663073	146554571	NBPF19	intronic	-8.3768	5.43871e-17
cg00044796	1	146552390	rs9659068	146554574	NBPF19	intronic	-8.4046	4.2933e-17
cg00044796	1	146552390	rs17160592	146555193	NBPF19	intronic	-8.4046	4.2933e-17
cg00044796	1	146552390	rs56060937	146555403	NBPF19	intronic	-8.4046	4.2933e-17
cg00044796	1	146552390	rs719969	146555660	NBPF19	intronic	-8.06601	7.26312e-16
cg00044796	1	146552390	rs4950356	146556025	NBPF19	intronic	-7.28025	3.33207e-13
cg00044796	1	146552390	rs1867140	146557155	NBPF19	intronic	-7.28025	3.33207e-13
cg00044796	1	146552390	rs4950302	146557805	NBPF19	intronic	-8.06601	7.26312e-16
cg00044796	1	146552390	rs4950359	146558743	NBPF19	intronic	-7.6867	1.50974e-14
cg00044796	1	146552390	rs4950360	146559064	NBPF19	intronic	-8.02017	1.05596e-15
cg00044796	1	146552390	rs4950362	146559883	NBPF19	intronic	-7.6867	1.50974e-14
cg00044796	1	146552390	rs1596236	146560019	NBPF19	intronic	-7.74817	9.32286e-15
cg00044796	1	146552390	rs4950364	146560381	NBPF19	intronic	-7.74817	9.32286e-15
cg00044796	1	146552390	rs59064267	146560693	NBPF19	intronic	-7.6867	1.50974e-14
cg00044796	1	146552390	rs4950303	146562042	NBPF19	intronic	-7.74817	9.32286e-15
cg00055434	1	2415344	rs12049628	2409276	PLCH2	intronic	8.28933	1.13889e-16
cg00055434	1	2415344	rs11799501	2410789	PLCH2	intronic	8.51071	1.72866e-17
cg00055434	1	2415344	rs10797428	2411451	PLCH2	intronic	8.57831	9.62796e-18
cg00055434	1	2415344	rs4648638	2412279	PLCH2	intronic	8.25031	1.57981e-16
cg00055434	1	2415344	rs942817	2413634	PLCH2	intronic	10.1423	3.58563e-24
cg00055434	1	2415344	rs4995304	2414928	PLCH2	intronic	9.22611	2.8065e-20
cg00055434	1	2415344	rs112353831	2415447	PLCH2	intronic	7.5931	3.1233e-14
cg00055434	1	2415344	rs61763948	2415497	PLCH2	intronic	9.61461	6.93731e-22
cg00055434	1	2415344	rs4648639	2416357	PLCH2	intronic	8.59215	8.5358e-18
cg00055434	1	2415344	rs4648640	2417958	PLCH2	intronic	9.83372	8.05896e-23
cg00055434	1	2415344	rs10910082	2418935	PLCH2	intronic	8.73227	2.49622e-18
cg00114966	1	197893920	rs6667492	197902814	LHX9	UTR3	7.66758	1.75267e-14
cg00147160	1	26503991	rs11247865	26517773	CATSPER4	intronic	7.07401	1.50519e-12
cg00147160	1	26503991	rs4659412	26518470	CATSPER4	intronic	7.07401	1.50519e-12
cg00147160	1	26503991	rs148318123	26519076	CATSPER4	intronic	6.9063	4.97451e-12
cg00147160	1	26503991	rs17163666	26525383	CATSPER4	intronic	7.56479	3.88497e-14
cg00147627	1	10455147	rs17396340	10286176	KIF1B	intronic	-7.42753	1.10644e-13
cg00147627	1	10455147	rs12120499	10343260	KIF1B	intronic	-7.7152	1.20792e-14
cg00147627	1	10455147	rs17397129	10345462	KIF1B	intronic	-7.44183	9.93001e-14
cg00147627	1	10455147	rs17401588	10368099	KIF1B	UTR3	-7.7152	1.20792e-14
cg00147627	1	10455147	rs4240912	10437778	KIF1B	UTR3	-7.83837	4.56427e-15
cg00147627	1	10455147	rs4240913	10437804	KIF1B	UTR3	-7.83837	4.56427e-15
cg00247803	1	93101184	rs74101190	93004537	EVI5	intronic	-7.44191	9.92378e-14
cg00321911	1	111669324	rs2278578	111659792	DRAM2	UTR3	-8.46743	2.50863e-17
cg00321911	1	111669324	rs7514887	111667158	DRAM2	intronic	-7.60412	2.86845e-14
cg00321911	1	111669324	rs4839101	111669291	DRAM2	intronic	-7.60412	2.86845e-14
cg00321911	1	111669324	rs10494126	111671707	DRAM2	intronic	-7.60412	2.86845e-14
cg00321911	1	111669324	rs7519517	111673337	DRAM2	intronic	-8.03946	9.02333e-16
cg00321911	1	111669324	rs7519518	111673338	DRAM2	intronic	-8.03946	9.02333e-16
cg00321911	1	111669324	rs7550484	111673355	DRAM2	intronic	-7.29171	3.06039e-13
cg00321911	1	111669324	rs56273250	111675762	DRAM2	intronic	-8.31459	9.20667e-17
cg00321911	1	111669324	rs61804635	111679736	DRAM2	intronic	-7.83472	4.69874e-15
cg00321911	1	111669324	rs1043096	111682307	CEPT1	UTR5	-8.75042	2.12558e-18
cg00321911	1	111669324	rs1335645	111684276	CEPT1	intronic	-8.35826	6.36527e-17
cg00321911	1	111669324	rs61805898	111684719	CEPT1	intronic	-8.82364	1.10794e-18
cg00321911	1	111669324	rs7552535	111694258	CEPT1	intronic	-7.57349	3.63329e-14
cg00321911	1	111669324	rs4839104	111708627	CEPT1	intronic	-8.87933	6.72642e-19
cg00477015	1	193082550	rs34147192	193071402	GLRX2	intronic	-10.8569	1.84863e-27
cg00477015	1	193082550	rs7544830	193075432	GLRX2	upstream	-8.99997	2.25775e-19
cg00477015	1	193082550	rs2370027	193131467	CDC73	intronic	-7.54378	4.56555e-14
cg00477015	1	193082550	rs16835204	193175173	CDC73	intronic	-11.885	1.41657e-32
cg00477015	1	193082550	rs7518409	193191124	CDC73	intronic	-11.885	1.41657e-32
cg00477015	1	193082550	rs74130935	193191646	CDC73	intronic	-11.885	1.41657e-32
cg00477015	1	193082550	rs74130941	193216226	CDC73	intronic	-11.885	1.41657e-32
cg00477015	1	193082550	rs74130942	193216300	CDC73	intronic	-11.885	1.41657e-32
cg00477015	1	193082550	rs74909976	193216895	CDC73	intronic	-11.885	1.41657e-32
cg00477015	1	193082550	rs41305084	193218793	CDC73	intronic	-11.885	1.41657e-32
cg00477015	1	193082550	rs817137	193275029	LINC01031	ncRNA_intronic	-10.0055	1.44178e-23
cg00477015	1	193082550	rs71642910	193277761	LINC01031	ncRNA_intronic	-9.08479	1.03903e-19
cg00499787	1	150159918	rs72694917	150076613	VPS45	intronic	7.82851	4.93667e-15
cg00499787	1	150159918	rs72694918	150076663	VPS45	intronic	7.82851	4.93667e-15
cg00499787	1	150159918	rs72694919	150076808	VPS45	intronic	7.82851	4.93667e-15
cg00499787	1	150159918	rs111443519	150090738	VPS45	intronic	7.46039	8.62662e-14
cg00499787	1	150159918	rs72694954	150123762	PLEKHO1	intronic	7.42995	1.08636e-13
cg00499787	1	150159918	rs11589922	150133323	LOC105371433	ncRNA_intronic	9.23163	2.66533e-20
cg00525833	1	31983220	rs1316427	31971684	LDC1P	upstream	7.68301	1.55394e-14
cg00525833	1	31983220	rs1316526	31972432	LDC1P	ncRNA_intronic	7.68301	1.55394e-14
cg00525833	1	31983220	rs1316525	31972489	LDC1P	ncRNA_intronic	7.68301	1.55394e-14
cg00525833	1	31983220	rs1316509	31972756	LDC1P	ncRNA_intronic	7.68301	1.55394e-14
cg00525833	1	31983220	rs10753250	31973266	LDC1P	ncRNA_intronic	7.73538	1.03091e-14
cg00525833	1	31983220	rs1573837	31973481	LDC1P	ncRNA_exonic	7.68301	1.55394e-14
cg00525833	1	31983220	rs28742121	31974905	LDC1P	downstream	8.36321	6.10341e-17
cg00525833	1	31983220	rs2095882	31983340	LINC01226	upstream	9.44817	3.44813e-21
cg00525833	1	31983220	rs2105216	31983714	LINC01226	upstream	9.44817	3.44813e-21
cg00525833	1	31983220	rs4468214	31985239	LINC01226	ncRNA_intronic	9.44817	3.44813e-21
cg00525833	1	31983220	rs10753252	31985409	LINC01226	ncRNA_intronic	9.44817	3.44813e-21
cg00525833	1	31983220	rs12751704	31986990	LINC01226	ncRNA_intronic	9.44817	3.44813e-21
cg00525833	1	31983220	rs113066803	31987065	LINC01226	ncRNA_intronic	8.37856	5.35786e-17
cg00525833	1	31983220	rs10914428	31987375	LINC01226	ncRNA_intronic	9.44817	3.44813e-21
cg00525833	1	31983220	rs6425760	31988128	LINC01226	ncRNA_exonic	9.44817	3.44813e-21
cg00525833	1	31983220	rs41263955	31989237	LINC01226	ncRNA_exonic	8.01485	1.10272e-15
cg00525833	1	31983220	rs41263957	31989261	LINC01226	ncRNA_exonic	8.19558	2.49389e-16
cg00547365	1	6605420	rs4908901	6568950	PLEKHG5	intronic	7.04895	1.80274e-12
cg00547365	1	6605420	rs12042691	6569732	PLEKHG5	intronic	7.43076	1.07973e-13
cg00547365	1	6605420	rs4243830	6577871	PLEKHG5	intronic	10.1251	4.2738e-24
cg00547365	1	6605420	rs4243831	6577915	PLEKHG5	intronic	10.1251	4.2738e-24
cg00547365	1	6605420	rs4243832	6577962	PLEKHG5	intronic	10.1251	4.2738e-24
cg00547365	1	6605420	rs4511140	6578067	PLEKHG5	intronic	10.0368	1.05056e-23
cg00547365	1	6605420	rs4282847	6578070	PLEKHG5	intronic	10.0368	1.05056e-23
cg00547365	1	6605420	rs7417351	6578141	PLEKHG5	intronic	10.1251	4.2738e-24
cg00547365	1	6605420	rs12140403	6578402	PLEKHG5	intronic	10.1251	4.2738e-24
cg00547365	1	6605420	rs12141899	6578430	PLEKHG5	intronic	10.1251	4.2738e-24
cg00547365	1	6605420	rs12041462	6578450	PLEKHG5	intronic	7.48417	7.19998e-14
cg00547365	1	6605420	rs12137494	6578472	PLEKHG5	intronic	10.1251	4.2738e-24
cg00547365	1	6605420	rs12739181	6578531	PLEKHG5	intronic	10.1251	4.2738e-24
cg00547365	1	6605420	rs7531380	6578927	PLEKHG5	intronic	8.42706	3.54448e-17
cg00547365	1	6605420	rs1556035	6579607	PLEKHG5	UTR5	8.58808	8.84381e-18
cg00547365	1	6605420	rs1010584	6579843	PLEKHG5	UTR5	9.56316	1.14217e-21
cg00547365	1	6605420	rs4908904	6580250	PLEKHG5	upstream	8.70368	3.21283e-18
cg00547365	1	6605420	rs11122043	6580429	PLEKHG5	upstream;downstream	9.57952	9.75006e-22
cg00547365	1	6605420	rs7540913	6581877	NOL9	UTR3	10.3401	4.63935e-25
cg00547365	1	6605420	rs79620905	6583231	NOL9	UTR3	7.06036	1.66073e-12
cg00547365	1	6605420	rs199722604	6583232	NOL9	UTR3	7.06036	1.66073e-12
cg00547365	1	6605420	rs10158949	6583701	NOL9	UTR3	9.58077	9.63256e-22
cg00547365	1	6605420	rs4908558	6584101	NOL9	UTR3	9.8206	9.17958e-23
cg00547365	1	6605420	rs1064835	6585539	NOL9	UTR3	9.53338	1.52242e-21
cg00547365	1	6605420	rs13513	6585804	NOL9	UTR3	8.98206	2.65755e-19
cg00547365	1	6605420	rs2274553	6586553	NOL9	intronic	9.92065	3.38555e-23
cg00547365	1	6605420	rs747712	6587685	NOL9	intronic	10.3882	2.80484e-25
cg00547365	1	6605420	rs2004221	6587860	NOL9	intronic	10.4323	1.76564e-25
cg00547365	1	6605420	rs2004222	6587887	NOL9	intronic	11.2194	3.27304e-29
cg00547365	1	6605420	rs908273	6588604	NOL9	intronic	9.92065	3.38555e-23
cg00547365	1	6605420	rs7552196	6590502	NOL9	intronic	8.98206	2.65755e-19
cg00547365	1	6605420	rs4908907	6591466	NOL9	intronic	11.8491	2.17625e-32
cg00547365	1	6605420	rs4908560	6591524	NOL9	intronic	11.8626	1.85103e-32
cg00547365	1	6605420	rs11122083	6593532	NOL9	intronic	7.35605	1.89436e-13
cg00547365	1	6605420	rs10864612	6593830	NOL9	intronic	12.4522	1.36066e-35
cg00547365	1	6605420	rs6577579	6594930	NOL9	intronic	11.7858	4.61832e-32
cg00547365	1	6605420	rs10864613	6595902	NOL9	intronic	11.7858	4.61832e-32
cg00547365	1	6605420	rs10864614	6596008	NOL9	intronic	11.7858	4.61832e-32
cg00547365	1	6605420	rs10864615	6596199	NOL9	intronic	11.7858	4.61832e-32
cg00547365	1	6605420	rs7518459	6596678	NOL9	intronic	11.7858	4.61832e-32
cg00547365	1	6605420	rs1114661	6596871	NOL9	intronic	11.856	2.00421e-32
cg00547365	1	6605420	rs11122085	6597861	NOL9	intronic	7.14844	8.77715e-13
cg00547365	1	6605420	rs4908909	6599041	NOL9	intronic	9.57302	1.03831e-21
cg00547365	1	6605420	rs4908910	6599362	NOL9	intronic	9.57302	1.03831e-21
cg00547365	1	6605420	rs4908911	6599523	NOL9	intronic	9.57302	1.03831e-21
cg00547365	1	6605420	rs12563717	6599557	NOL9	intronic	6.99881	2.58154e-12
cg00547365	1	6605420	rs4908912	6599558	NOL9	intronic	9.57302	1.03831e-21
cg00547365	1	6605420	rs10779787	6599755	NOL9	intronic	9.57302	1.03831e-21
cg00547365	1	6605420	rs9628992	6600213	NOL9	intronic	11.8655	1.78735e-32
cg00547365	1	6605420	rs12122657	6600461	NOL9	intronic	11.8655	1.78735e-32
cg00547365	1	6605420	rs12122712	6600607	NOL9	intronic	11.4878	1.51977e-30
cg00547365	1	6605420	rs11122086	6601246	NOL9	intronic	11.8655	1.78735e-32
cg00547365	1	6605420	rs12744992	6601290	NOL9	intronic	12.111	9.23894e-34
cg00547365	1	6605420	rs57203351	6601319	NOL9	intronic	7.42932	1.09158e-13
cg00547365	1	6605420	rs12760251	6601336	NOL9	intronic	11.1391	8.09044e-29
cg00547365	1	6605420	rs4908915	6601607	NOL9	intronic	10.6668	1.45528e-26
cg00547365	1	6605420	rs3761927	6601773	NOL9	intronic	11.8655	1.78735e-32
cg00547365	1	6605420	rs4434862	6602241	NOL9	intronic	11.9495	6.53301e-33
cg00547365	1	6605420	rs4434863	6602273	NOL9	intronic	9.85364	6.61053e-23
cg00547365	1	6605420	rs4908916	6602586	NOL9	intronic	11.8655	1.78735e-32
cg00547365	1	6605420	rs4908917	6602755	NOL9	intronic	11.8655	1.78735e-32
cg00547365	1	6605420	rs2412309	6603151	NOL9	intronic	11.8655	1.78735e-32
cg00547365	1	6605420	rs11122087	6603424	NOL9	intronic	11.8655	1.78735e-32
cg00547365	1	6605420	rs11122088	6603677	NOL9	intronic	9.57302	1.03831e-21
cg00547365	1	6605420	rs11122089	6603908	NOL9	intronic	10.1381	3.7418e-24
cg00547365	1	6605420	rs4908919	6604597	NOL9	intronic	11.7521	6.89122e-32
cg00547365	1	6605420	rs77573793	6604621	NOL9	intronic	11.7299	8.95586e-32
cg00547365	1	6605420	rs6679649	6606608	NOL9	intronic	7.90281	2.72691e-15
cg00547365	1	6605420	rs12029123	6607142	NOL9	intronic	7.90281	2.72691e-15
cg00547365	1	6605420	rs10746502	6607199	NOL9	intronic	12.1128	9.03055e-34
cg00547365	1	6605420	rs7536908	6607814	NOL9	intronic	10.8902	1.28379e-27
cg00547365	1	6605420	rs9701016	6608319	NOL9	intronic	11.2098	3.64899e-29
cg00547365	1	6605420	rs10779790	6608435	NOL9	intronic	12.2986	9.21133e-35
cg00547365	1	6605420	rs56036909	6608503	NOL9	intronic	8.43574	3.29111e-17
cg00547365	1	6605420	rs111465153	6609014	NOL9	intronic	7.06597	1.59503e-12
cg00547365	1	6605420	rs11122091	6609559	NOL9	intronic	8.39916	4.49673e-17
cg00547365	1	6605420	rs11579888	6609896	NOL9	intronic	10.2062	1.85968e-24
cg00547365	1	6605420	rs11581831	6609958	NOL9	intronic	10.2062	1.85968e-24
cg00547365	1	6605420	rs6683334	6610153	NOL9	intronic	10.2062	1.85968e-24
cg00547365	1	6605420	rs6692838	6610160	NOL9	intronic	11.9166	9.69963e-33
cg00547365	1	6605420	rs2063805	6610366	NOL9	intronic	11.3662	6.15905e-30
cg00547365	1	6605420	rs2063806	6610382	NOL9	intronic	10.2062	1.85968e-24
cg00547365	1	6605420	rs10864623	6611026	NOL9	intronic	10.2062	1.85968e-24
cg00547365	1	6605420	rs12733111	6611854	NOL9	intronic	10.2062	1.85968e-24
cg00547365	1	6605420	rs12759872	6611981	NOL9	intronic	10.2062	1.85968e-24
cg00547365	1	6605420	rs59832133	6612027	NOL9	intronic	10.2062	1.85968e-24
cg00547365	1	6605420	rs7552172	6612269	NOL9	intronic	10.2062	1.85968e-24
cg00547365	1	6605420	rs10779791	6612382	NOL9	intronic	9.45975	3.08687e-21
cg00547365	1	6605420	rs10779793	6612602	NOL9	intronic	8.39916	4.49673e-17
cg00547365	1	6605420	rs10779794	6612651	NOL9	intronic	10.2062	1.85968e-24
cg00547365	1	6605420	rs12031523	6612668	NOL9	intronic	8.02188	1.04141e-15
cg00547365	1	6605420	rs6577581	6612894	NOL9	intronic	10.2062	1.85968e-24
cg00547365	1	6605420	rs4908921	6613858	NOL9	intronic	11.2916	1.44314e-29
cg00547365	1	6605420	rs4908922	6613888	NOL9	intronic	9.37234	7.09411e-21
cg00547365	1	6605420	rs4908923	6614535	NOL9	exonic	9.55074	1.2877e-21
cg00547365	1	6605420	rs4908924	6614653	NOL9,TAS1R1	upstream	12.0888	1.21032e-33
cg00547365	1	6605420	rs925745	6615690	TAS1R1	intronic	9.09481	9.47511e-20
cg00547365	1	6605420	rs925744	6615695	TAS1R1	intronic	10.9536	6.38419e-28
cg00547365	1	6605420	rs4908926	6617041	TAS1R1	intronic	11.0369	2.53726e-28
cg00547365	1	6605420	rs74892820	6617055	TAS1R1	intronic	11.664	1.94673e-31
cg00547365	1	6605420	rs12565181	6620545	TAS1R1	intronic	7.01818	2.2478e-12
cg00547365	1	6605420	rs111497797	6620768	TAS1R1	intronic	8.43541	3.30039e-17
cg00547365	1	6605420	rs3908553	6621921	TAS1R1	intronic	8.82375	1.10687e-18
cg00547365	1	6605420	rs3986418	6621996	TAS1R1	intronic	9.63102	5.91371e-22
cg00547365	1	6605420	rs3986417	6622011	TAS1R1	intronic	10.0067	1.42474e-23
cg00547365	1	6605420	rs11587438	6631431	TAS1R1	intronic	7.42835	1.09957e-13
cg00596048	1	41847267	rs4660192	41842350	FOXO6	intronic	-6.89154	5.5191e-12
cg00596048	1	41847267	rs4359027	41848296	FOXO6	exonic	-7.0021	2.52153e-12
cg00596048	1	41847267	rs1892423	41849340	FOXO6	downstream	-7.08204	1.42049e-12
cg00596048	1	41847267	rs10889959	41849735	FOXO6	downstream	-7.08204	1.42049e-12
cg00596048	1	41847267	rs10749805	41850182	FOXO6	downstream	-7.11706	1.10257e-12
cg00619824	1	26528550	rs12117236	26523507	CATSPER4	intronic	-7.21728	5.30375e-13
cg00677697	1	168457545	rs74231866	168454151	LOC101928565	ncRNA_intronic	-7.5206	5.45239e-14
cg00677697	1	168457545	rs74647369	168454789	LOC101928565	ncRNA_intronic	-7.5206	5.45239e-14
cg00677697	1	168457545	rs145260569	168456451	LOC101928565	ncRNA_intronic	-7.55756	4.10715e-14
cg00677697	1	168457545	rs12089241	168458347	LOC101928565	ncRNA_intronic	-8.72353	2.69671e-18
cg00677697	1	168457545	rs1323529	168458857	LOC101928565	ncRNA_intronic	-7.55756	4.10715e-14
cg00677697	1	168457545	rs10918908	168459428	LOC101928565	ncRNA_intronic	-9.00392	2.17805e-19
cg00677697	1	168457545	rs76577381	168459980	LOC101928565	ncRNA_intronic	-7.55756	4.10715e-14
cg00677697	1	168457545	rs12090105	168461687	LOC101928565	ncRNA_intronic	-8.66705	4.43471e-18
cg00677697	1	168457545	rs12094807	168461703	LOC101928565	ncRNA_intronic	-8.66705	4.43471e-18
cg00677697	1	168457545	rs12091282	168461893	LOC101928565	ncRNA_intronic	-8.70542	3.16397e-18
cg00677697	1	168457545	rs12064513	168461929	LOC101928565	ncRNA_intronic	-8.70542	3.16397e-18
cg00677697	1	168457545	rs12094926	168462023	LOC101928565	ncRNA_intronic	-8.66705	4.43471e-18
cg00677697	1	168457545	rs4478788	168462105	LOC101928565	ncRNA_intronic	-8.70542	3.16397e-18
cg00677697	1	168457545	rs1323536	168462124	LOC101928565	ncRNA_intronic	-8.70542	3.16397e-18
cg00677697	1	168457545	rs12091766	168463133	LOC101928565	ncRNA_intronic	-8.8267	1.07807e-18
cg00677697	1	168457545	rs12096477	168463193	LOC101928565	ncRNA_intronic	-8.8267	1.07807e-18
cg00677697	1	168457545	rs16860688	168463868	LOC101928565	ncRNA_intronic	-8.8267	1.07807e-18
cg00677697	1	168457545	rs79566205	168464782	LOC101928565	ncRNA_intronic	-8.8267	1.07807e-18
cg00677697	1	168457545	rs12087118	168465183	LOC101928565	upstream	-8.8267	1.07807e-18
cg00677697	1	168457545	rs12061325	168465328	LOC101928565	upstream	-8.65961	4.734e-18
cg00680753	1	210505543	rs78335529	210505636	HHAT	intronic	-7.70677	1.29041e-14
cg00680753	1	210505543	rs10489390	210507809	HHAT	intronic	-7.70677	1.29041e-14
cg00794381	1	171254803	rs16864389	171286701	FMO4	intronic	-8.24477	1.65474e-16
cg00794381	1	171254803	rs74600321	171287701	FMO4	intronic	-8.23336	1.82037e-16
cg00794381	1	171254803	rs112720974	171292574	FMO4	intronic	-8.57107	1.02529e-17
cg00794381	1	171254803	rs45627437	171292636	FMO4	intronic	-8.57107	1.02529e-17
cg00794381	1	171254803	rs45569734	171292819	FMO4	intronic	-8.57107	1.02529e-17
cg00794381	1	171254803	rs717024	171292964	FMO4	intronic	-8.57107	1.02529e-17
cg00794381	1	171254803	rs717023	171293025	FMO4	intronic	-8.57107	1.02529e-17
cg00794381	1	171254803	rs45452395	171293464	FMO4	intronic	-8.57107	1.02529e-17
cg00794381	1	171254803	rs45560645	171293470	FMO4	intronic	-8.57107	1.02529e-17
cg00794381	1	171254803	rs192867334	171294027	FMO4	intronic	-8.57107	1.02529e-17
cg00794381	1	171254803	rs45571236	171294039	FMO4	intronic	-8.57107	1.02529e-17
cg00794381	1	171254803	rs45611031	171294222	FMO4	intronic	-8.57107	1.02529e-17
cg00794381	1	171254803	rs45490301	171294312	FMO4	intronic	-8.57107	1.02529e-17
cg00794381	1	171254803	rs16864395	171294681	FMO4	intronic	-8.57107	1.02529e-17
cg00794381	1	171254803	rs112941089	171294937	FMO4	intronic	-8.57107	1.02529e-17
cg00794381	1	171254803	rs45520235	171295270	FMO4	intronic	-7.93131	2.16839e-15
cg00794381	1	171254803	rs45579736	171295896	FMO4	intronic	-6.90623	4.97707e-12
cg00794381	1	171254803	rs45508097	171295916	FMO4	intronic	-8.57107	1.02529e-17
cg00794381	1	171254803	rs45458993	171296067	FMO4	intronic	-8.57107	1.02529e-17
cg00794381	1	171254803	rs16864396	171296762	FMO4	intronic	-8.51006	1.73836e-17
cg00794381	1	171254803	rs145225955	171297272	FMO4	intronic	-8.57107	1.02529e-17
cg00794381	1	171254803	rs74441380	171297868	FMO4	intronic	-7.09197	1.32218e-12
cg00794381	1	171254803	rs74978778	171298157	FMO4	intronic	-7.19166	6.40094e-13
cg00797801	1	161171116	rs35779394	160854620	ITLN1	exonic	-8.10637	5.2156e-16
cg00797801	1	161171116	rs2297560	160854698	ITLN1	intronic	-8.10637	5.2156e-16
cg00797801	1	161171116	rs74315633	160854703	ITLN1	intronic	-8.10637	5.2156e-16
cg00797801	1	161171116	rs77824633	160854749	ITLN1	intronic	-8.10637	5.2156e-16
cg00797801	1	161171116	rs79209815	160854927	ITLN1	UTR5	-7.40281	1.33336e-13
cg00797801	1	161171116	rs60429964	160855232	ITLN1	upstream	-8.10637	5.2156e-16
cg00797801	1	161171116	rs12094513	160855414	ITLN1	upstream	-8.10637	5.2156e-16
cg00797801	1	161171116	rs12091040	160855708	ITLN1	upstream	-8.10637	5.2156e-16
cg00797801	1	161171116	rs12094649	160855711	ITLN1	upstream	-8.10637	5.2156e-16
cg00797801	1	161171116	rs12094703	160855833	ITLN1	upstream	-8.10637	5.2156e-16
cg00805880	1	203045044	rs10800898	203042163	PPFIA4	intronic	-8.01954	1.06142e-15
cg00805880	1	203045044	rs11580190	203045097	PPFIA4	intronic	-7.39294	1.43616e-13
cg00805880	1	203045044	rs903366	203045188	PPFIA4	intronic	-7.0104	2.37637e-12
cg00805880	1	203045044	rs11578206	203045413	PPFIA4	intronic	-7.01276	2.33657e-12
cg00805880	1	203045044	rs6682652	203045583	PPFIA4	UTR3	-7.52315	5.34715e-14
cg00836705	1	146551194	rs6593794	146500117	LOC728989	ncRNA_intronic	7.38995	1.46882e-13
cg00836705	1	146551194	rs10900385	146501728	LOC728989	ncRNA_intronic	7.19652	6.17698e-13
cg00836705	1	146551194	rs11589576	146502900	LOC728989	ncRNA_intronic	7.87673	3.36052e-15
cg00836705	1	146551194	rs11578609	146502925	LOC728989	ncRNA_intronic	7.87673	3.36052e-15
cg00836705	1	146551194	rs11240095	146504083	LOC728989	ncRNA_intronic	7.63141	2.32205e-14
cg00836705	1	146551194	rs11240110	146509905	LOC728989	ncRNA_intronic	7.9562	1.77396e-15
cg00836705	1	146551194	rs1969872	146510354	LOC728989	ncRNA_intronic	7.9562	1.77396e-15
cg00836705	1	146551194	rs594655	146515076	NBPF19	intronic	7.9592	1.73154e-15
cg00836705	1	146551194	rs511131	146518713	NBPF19	intronic	8.29436	1.09169e-16
cg00836705	1	146551194	rs590354	146520738	NBPF19	intronic	8.59084	8.63335e-18
cg00836705	1	146551194	rs685741	146546051	NBPF19	intronic	-8.18451	2.73406e-16
cg00836705	1	146551194	rs3011808	146546679	NBPF19	intronic	-7.90394	2.7022e-15
cg00836705	1	146551194	rs584107	146547410	NBPF19	intronic	-8.18444	2.73567e-16
cg00836705	1	146551194	rs2477569	146547809	NBPF19	intronic	-8.18444	2.73567e-16
cg00836705	1	146551194	rs678111	146548161	NBPF19	intronic	-8.18444	2.73567e-16
cg00836705	1	146551194	rs535827	146548190	NBPF19	intronic	-8.18444	2.73567e-16
cg00836705	1	146551194	rs676288	146548549	NBPF19	intronic	-7.90394	2.7022e-15
cg00836705	1	146551194	rs675782	146548696	NBPF19	intronic	-8.18444	2.73567e-16
cg00836705	1	146551194	rs3011809	146549141	NBPF19	intronic	-8.18444	2.73567e-16
cg00836705	1	146551194	rs492243	146549478	NBPF19	intronic	-8.18444	2.73567e-16
cg00836705	1	146551194	rs493000	146549527	NBPF19	intronic	-8.18444	2.73567e-16
cg00836705	1	146551194	rs661116	146549635	NBPF19	intronic	-8.18444	2.73567e-16
cg00836705	1	146551194	rs494122	146549692	NBPF19	intronic	-7.88583	3.12463e-15
cg00836705	1	146551194	rs660604	146549770	NBPF19	intronic	-7.90394	2.7022e-15
cg00836705	1	146551194	rs659728	146549966	NBPF19	intronic	-8.18444	2.73567e-16
cg00836705	1	146551194	rs648937	146550079	NBPF19	intronic	-8.18444	2.73567e-16
cg00836705	1	146551194	rs2477570	146550326	NBPF19	intronic	-8.18444	2.73567e-16
cg00836705	1	146551194	rs942689	146550780	NBPF19	intronic	-8.18444	2.73567e-16
cg00836705	1	146551194	rs632861	146551375	NBPF19	intronic	-7.37792	1.60779e-13
cg00836705	1	146551194	rs201527754	146553736	NBPF19	intronic	-8.5338	1.41624e-17
cg00836705	1	146551194	rs4950354	146554223	NBPF19	intronic	-8.5338	1.41624e-17
cg00836705	1	146551194	rs4950355	146554249	NBPF19	intronic	-8.5338	1.41624e-17
cg00836705	1	146551194	rs9662613	146554532	NBPF19	intronic	-8.39385	4.70484e-17
cg00836705	1	146551194	rs9663073	146554571	NBPF19	intronic	-8.48802	2.10186e-17
cg00836705	1	146551194	rs9659068	146554574	NBPF19	intronic	-8.5338	1.41624e-17
cg00836705	1	146551194	rs17160592	146555193	NBPF19	intronic	-8.5338	1.41624e-17
cg00836705	1	146551194	rs56060937	146555403	NBPF19	intronic	-8.5338	1.41624e-17
cg00836705	1	146551194	rs719969	146555660	NBPF19	intronic	-8.16215	3.29116e-16
cg00836705	1	146551194	rs4950356	146556025	NBPF19	intronic	-8.03545	9.32324e-16
cg00836705	1	146551194	rs1867140	146557155	NBPF19	intronic	-8.03545	9.32324e-16
cg00836705	1	146551194	rs4950302	146557805	NBPF19	intronic	-8.16215	3.29116e-16
cg00836705	1	146551194	rs4950359	146558743	NBPF19	intronic	-7.85909	3.86942e-15
cg00836705	1	146551194	rs4950360	146559064	NBPF19	intronic	-8.23708	1.76458e-16
cg00836705	1	146551194	rs4950362	146559883	NBPF19	intronic	-7.85909	3.86942e-15
cg00836705	1	146551194	rs1596236	146560019	NBPF19	intronic	-7.94354	1.96486e-15
cg00836705	1	146551194	rs4950364	146560381	NBPF19	intronic	-7.94354	1.96486e-15
cg00836705	1	146551194	rs59064267	146560693	NBPF19	intronic	-7.85909	3.86942e-15
cg00836705	1	146551194	rs4950303	146562042	NBPF19	intronic	-7.94354	1.96486e-15
cg00836705	1	146551194	rs35227958	146562931	NBPF19	intronic	-7.33671	2.18909e-13
cg00836705	1	146551194	rs4494193	146563040	NBPF19	intronic	-7.67146	1.70047e-14
cg00836705	1	146551194	rs976620	146564908	NBPF19	intronic	-7.29878	2.90384e-13
cg00836705	1	146551194	rs56359955	146565981	NBPF19	intronic	-7.00121	2.53764e-12
cg00838423	1	146552329	rs511131	146518713	NBPF19	intronic	7.2394	4.50668e-13
cg00838423	1	146552329	rs590354	146520738	NBPF19	intronic	7.04128	1.90485e-12
cg00838423	1	146552329	rs494122	146549692	NBPF19	intronic	-6.95344	3.56478e-12
cg00838423	1	146552329	rs632861	146551375	NBPF19	intronic	-6.90168	5.13898e-12
cg00838423	1	146552329	rs201527754	146553736	NBPF19	intronic	-6.89039	5.56378e-12
cg00838423	1	146552329	rs4950354	146554223	NBPF19	intronic	-6.89039	5.56378e-12
cg00838423	1	146552329	rs4950355	146554249	NBPF19	intronic	-6.89039	5.56378e-12
cg00838423	1	146552329	rs9659068	146554574	NBPF19	intronic	-6.89039	5.56378e-12
cg00838423	1	146552329	rs17160592	146555193	NBPF19	intronic	-6.89039	5.56378e-12
cg00838423	1	146552329	rs56060937	146555403	NBPF19	intronic	-6.89039	5.56378e-12
cg00861214	1	207849914	rs10779359	207852600	CR1L	intronic	-7.07643	1.47917e-12
cg00861214	1	207849914	rs10779362	207856787	CR1L	intronic	-7.13603	9.60681e-13
cg00861214	1	207849914	rs112269540	207859431	CR1L	intronic	-6.99498	2.65296e-12
cg00861214	1	207849914	rs557548194	207859433			-6.99498	2.65296e-12
cg00904576	1	181205459	rs6684498	181208392	LINC01699	downstream	-7.05053	1.78239e-12
cg00970622	1	1294362	rs307368	1274350	DVL1	intronic	-6.91916	4.54317e-12
cg00970622	1	1294362	rs307365	1276459	DVL1	intronic	-6.91916	4.54317e-12
cg00970622	1	1294362	rs307364	1276478	DVL1	intronic	-6.91916	4.54317e-12
cg00970622	1	1294362	rs3766185	1287922	MXRA8	downstream	-6.93411	4.08785e-12
cg00977502	1	155581126	rs171167	155681595	DAP3	intronic	10.9292	8.35484e-28
cg00977502	1	155581126	rs348206	155682333	DAP3	intronic	10.9292	8.35484e-28
cg00977502	1	155581126	rs9427223	155689841	DAP3	intronic	10.8489	2.01829e-27
cg00977502	1	155581126	rs9426929	155693399	DAP3	intronic	10.9292	8.35484e-28
cg00977502	1	155581126	rs548809	155702061	DAP3	intronic	10.9292	8.35484e-28
cg00977502	1	155581126	rs598176	155707553	DAP3	intronic	10.5769	3.81395e-26
cg00977502	1	155581126	rs682020	155715529	MSTO2P	upstream	10.6954	1.06951e-26
cg00977502	1	155581126	rs59706606	155724414	GON4L	intronic	10.9292	8.35484e-28
cg00977502	1	155581126	rs11803678	155725531	GON4L	intronic	10.9292	8.35484e-28
cg00977502	1	155581126	rs708612	155746586	GON4L	intronic	9.40497	5.20437e-21
cg00977502	1	155581126	rs1624846	155750736	GON4L	intronic	10.9292	8.35484e-28
cg00977502	1	155581126	rs1749421	155752544	GON4L	intronic	10.9292	8.35484e-28
cg00977502	1	155581126	rs822020	155754117	GON4L	intronic	9.40497	5.20437e-21
cg00977502	1	155581126	rs822022	155755239	GON4L	intronic	10.9292	8.35484e-28
cg00977502	1	155581126	rs2477541	155757838	GON4L	intronic	9.65091	4.87199e-22
cg00977502	1	155581126	rs2686255	155759786	GON4L	intronic	10.6256	2.26507e-26
cg00977502	1	155581126	rs4253908	155759993	GON4L	intronic	9.40497	5.20437e-21
cg00977502	1	155581126	rs1765284	155772636	GON4L	intronic	10.9292	8.35484e-28
cg00977502	1	155581126	rs1749417	155774009	GON4L	intronic	9.65091	4.87199e-22
cg00977502	1	155581126	rs822016	155774599	GON4L	intronic	9.65091	4.87199e-22
cg00977502	1	155581126	rs822018	155777271	GON4L	intronic	10.9292	8.35484e-28
cg00977502	1	155581126	rs28460554	155779896	GON4L	intronic	10.9292	8.35484e-28
cg00977502	1	155581126	rs822482	155800913	GON4L	intronic	10.8186	2.81061e-27
cg00977502	1	155581126	rs7530726	155805991	GON4L	intronic	10.9292	8.35484e-28
cg00977502	1	155581126	rs822495	155807729	GON4L	intronic	10.9292	8.35484e-28
cg00977502	1	155581126	rs822499	155811679	GON4L	intronic	10.9292	8.35484e-28
cg00977502	1	155581126	rs822500	155812054	GON4L	intronic	10.9292	8.35484e-28
cg00977502	1	155581126	rs6684460	155816174	GON4L	intronic	9.40497	5.20437e-21
cg00977502	1	155581126	rs2363012	155817466	GON4L	intronic	10.9292	8.35484e-28
cg00977502	1	155581126	rs822488	155821774	GON4L	intronic	10.9292	8.35484e-28
cg00977502	1	155581126	rs822489	155822721	GON4L	intronic	9.65091	4.87199e-22
cg00977502	1	155581126	rs1749415	155825855	GON4L	intronic	9.65091	4.87199e-22
cg01012936	1	205289384	rs3738746	205290794	NUAK2	UTR5	-7.57118	3.69862e-14
cg01064212	1	207142503	rs11588068	207137129	FCAMR	intronic	9.04712	1.46788e-19
cg01064212	1	207142503	rs2000060	207137289	FCAMR	intronic	9.04712	1.46788e-19
cg01064212	1	207142503	rs2000058	207137685	FCAMR	intronic	9.04712	1.46788e-19
cg01064212	1	207142503	rs17018404	207138497	FCAMR	intronic	9.04712	1.46788e-19
cg01064212	1	207142503	rs17018405	207138586	FCAMR	intronic	9.04712	1.46788e-19
cg01064212	1	207142503	rs11576146	207139046	FCAMR	intronic	9.04712	1.46788e-19
cg01064212	1	207142503	rs12569037	207139362	FCAMR	intronic	9.04712	1.46788e-19
cg01064212	1	207142503	rs2883215	207139535	FCAMR	intronic	9.04712	1.46788e-19
cg01064212	1	207142503	rs34367837	207139980	FCAMR	intronic	9.04712	1.46788e-19
cg01064212	1	207142503	rs11119933	207140440	FCAMR	exonic	6.99581	2.63728e-12
cg01064212	1	207142503	rs2000056	207141234	FCAMR	intronic	9.04712	1.46788e-19
cg01064212	1	207142503	rs2000057	207141285	FCAMR	intronic	9.04712	1.46788e-19
cg01064212	1	207142503	rs12711512	207141742	FCAMR	intronic	9.04712	1.46788e-19
cg01064212	1	207142503	rs13373903	207141973	FCAMR	intronic	9.04712	1.46788e-19
cg01064212	1	207142503	rs13374155	207141987	FCAMR	intronic	9.04712	1.46788e-19
cg01064212	1	207142503	rs13373916	207142251	FCAMR	intronic	9.04712	1.46788e-19
cg01064212	1	207142503	rs11591193	207143053	FCAMR	intronic	9.04712	1.46788e-19
cg01064212	1	207142503	rs1890864	207143296	FCAMR	intronic	9.04712	1.46788e-19
cg01064212	1	207142503	rs1340232	207143550	FCAMR	UTR5	9.04712	1.46788e-19
cg01072550	1	21505969	rs61781099	21234252	CDK14	intronic	-8.27266	1.31001e-16
cg01072550	1	21505969	rs4654887	21234923	EIF4G3	intronic	-8.02428	1.02127e-15
cg01072550	1	21505969	rs10916900	21239059	EIF4G3	intronic	-8.09874	5.55328e-16
cg01072550	1	21505969	rs6692677	21251717	EIF4G3	intronic	-8.12345	4.5311e-16
cg01072550	1	21505969	rs6698440	21258712	EIF4G3	intronic	-7.40095	1.35216e-13
cg01072550	1	21505969	rs10916907	21261088	EIF4G3	intronic	-10.5906	3.29565e-26
cg01072550	1	21505969	rs10442633	21265097	EIF4G3	intronic	-10.5906	3.29565e-26
cg01072550	1	21505969	rs3820326	21277141	EIF4G3	intronic	-10.5632	4.41395e-26
cg01072550	1	21505969	rs12137408	21282945	EIF4G3	intronic	-8.96194	3.19012e-19
cg01072550	1	21505969	rs6697555	21287938	EIF4G3	intronic	-8.22416	1.96563e-16
cg01072550	1	21505969	rs10916911	21290061	EIF4G3	intronic	-8.93358	4.12444e-19
cg01072550	1	21505969	rs6669077	21290520	EIF4G3	intronic	-8.45764	2.72833e-17
cg01072550	1	21505969	rs6697284	21295599	EIF4G3	intronic	-9.02871	1.73708e-19
cg01072550	1	21505969	rs6426652	21298306	EIF4G3	intronic	-8.22416	1.96563e-16
cg01072550	1	21505969	rs6700718	21299363	EIF4G3	intronic	-8.22416	1.96563e-16
cg01072550	1	21505969	rs6691200	21306306	EIF4G3	intronic	-8.96194	3.19012e-19
cg01072550	1	21505969	rs11802179	21307986	EIF4G3	intronic	-10.296	7.3439e-25
cg01072550	1	21505969	rs11802180	21307994	EIF4G3	intronic	-10.296	7.3439e-25
cg01072550	1	21505969	rs10799675	21308236	EIF4G3	intronic	-8.96194	3.19012e-19
cg01072550	1	21505969	rs10916916	21308255	EIF4G3	intronic	-8.17019	3.07892e-16
cg01072550	1	21505969	rs10799677	21318456	EIF4G3	intronic	-7.6622	1.82768e-14
cg01072550	1	21505969	rs10799678	21322785	EIF4G3	intronic	-9.02871	1.73708e-19
cg01072550	1	21505969	rs6688147	21335894	EIF4G3	intronic	-10.5481	5.18499e-26
cg01072550	1	21505969	rs12070677	21337322	EIF4G3	intronic	-9.05367	1.38245e-19
cg01072550	1	21505969	rs6681064	21339644	EIF4G3	intronic	-8.40121	4.41901e-17
cg01072550	1	21505969	rs6689852	21341051	EIF4G3	intronic	-10.5481	5.18499e-26
cg01072550	1	21505969	rs6698462	21341293	EIF4G3	intronic	-10.5481	5.18499e-26
cg01072550	1	21505969	rs10799679	21341776	EIF4G3	intronic	-8.40121	4.41901e-17
cg01072550	1	21505969	rs28414973	21350360	FGD4	intronic	-7.61841	2.5682e-14
cg01072550	1	21505969	rs10916922	21351053	EIF4G3	intronic	-10.7462	6.1762e-27
cg01072550	1	21505969	rs12083194	21351247	EIF4G3	intronic	-7.61841	2.5682e-14
cg01072550	1	21505969	rs6694455	21352185	EIF4G3	intronic	-10.7462	6.1762e-27
cg01072550	1	21505969	rs6426658	21361176	EIF4G3	intronic	-7.04707	1.8272e-12
cg01072550	1	21505969	rs6668370	21369568	EIF4G3	intronic	-10.8064	3.20936e-27
cg01072550	1	21505969	rs4654898	21376383	EIF4G3	intronic	-7.74562	9.51173e-15
cg01072550	1	21505969	rs6658679	21376451	EIF4G3	intronic	-10.8399	2.2268e-27
cg01072550	1	21505969	rs76349646	21380070	EIF4G3	intronic	-10.6092	2.70009e-26
cg01072550	1	21505969	rs6426665	21382205	EIF4G3	intronic	-10.7512	5.84946e-27
cg01072550	1	21505969	rs1354792	21391875	EIF4G3	intronic	-10.8399	2.2268e-27
cg01072550	1	21505969	rs2320826	21392096	EIF4G3	intronic	-10.8399	2.2268e-27
cg01072550	1	21505969	rs6426667	21396216	EIF4G3	intronic	-8.69307	3.52762e-18
cg01072550	1	21505969	rs12078457	21397071	EIF4G3	intronic	-10.8399	2.2268e-27
cg01072550	1	21505969	rs7521711	21400218	EIF4G3	intronic	-10.8399	2.2268e-27
cg01072550	1	21505969	rs7531381	21403348	EIF4G3	intronic	-10.8399	2.2268e-27
cg01072550	1	21505969	rs7543126	21406088	EIF4G3	intronic	-7.74562	9.51173e-15
cg01072550	1	21505969	rs4654899	21410231	EIF4G3	intronic	-7.73701	1.01781e-14
cg01072550	1	21505969	rs7539512	21410791	EIF4G3	intronic	-8.9907	2.45672e-19
cg01072550	1	21505969	rs960564	21416435	EIF4G3	intronic	-7.08813	1.35935e-12
cg01072550	1	21505969	rs6691824	21417577	EIF4G3	intronic	-7.08813	1.35935e-12
cg01072550	1	21505969	rs11807193	21420617	EIF4G3	intronic	-7.43127	1.07559e-13
cg01072550	1	21505969	rs6693055	21421813	EIF4G3	intronic	-8.9907	2.45672e-19
cg01072550	1	21505969	rs35913932	21423025	EIF4G3	intronic	-11.014	3.27209e-28
cg01072550	1	21505969	rs6426669	21430584	EIF4G3	intronic	-7.73701	1.01781e-14
cg01072550	1	21505969	rs7537072	21434533	EIF4G3	intronic	-7.73701	1.01781e-14
cg01072550	1	21505969	rs10916938	21446883	EIF4G3	intronic	-7.73701	1.01781e-14
cg01072550	1	21505969	rs7530739	21447480	EIF4G3	intronic	-11.014	3.27209e-28
cg01072550	1	21505969	rs12402486	21447935	EIF4G3	intronic	-8.9907	2.45672e-19
cg01072550	1	21505969	rs9426730	21452255	EIF4G3	intronic	-8.31246	9.37394e-17
cg01072550	1	21505969	rs7556221	21455559	EIF4G3	intronic	-8.94584	3.6914e-19
cg01072550	1	21505969	rs9426652	21458151	EIF4G3	intronic	-11.014	3.27209e-28
cg01072550	1	21505969	rs1971351	21459904	EIF4G3	intronic	-8.94584	3.6914e-19
cg01072550	1	21505969	rs9426732	21462778	EIF4G3	intronic	-8.90529	5.32473e-19
cg01072550	1	21505969	rs10799685	21465930	EIF4G3	intronic	-7.64436	2.09982e-14
cg01072550	1	21505969	rs12405319	21468891	EIF4G3	intronic	-7.65103	1.99378e-14
cg01072550	1	21505969	rs12035087	21471606	EIF4G3	intronic	-10.6345	2.05883e-26
cg01072550	1	21505969	rs6689819	21472395	EIF4G3	intronic	-7.65103	1.99378e-14
cg01072550	1	21505969	rs10916943	21472429	EIF4G3	intronic	-7.64436	2.09982e-14
cg01072550	1	21505969	rs10218778	21474082	EIF4G3	intronic	-9.23838	2.50266e-20
cg01072550	1	21505969	rs6665549	21475884	EIF4G3	intronic	-7.08813	1.35935e-12
cg01072550	1	21505969	rs72975078	21476196	EIF4G3	intronic	-7.10814	1.17617e-12
cg01072550	1	21505969	rs4504856	21477362	EIF4G3	intronic	-7.65103	1.99378e-14
cg01072550	1	21505969	rs7554770	21481361	EIF4G3	intronic	-7.47697	7.60557e-14
cg01072550	1	21505969	rs7520293	21481689	EIF4G3	intronic	-7.47697	7.60557e-14
cg01072550	1	21505969	rs7522722	21481840	EIF4G3	intronic	-7.47697	7.60557e-14
cg01072550	1	21505969	rs10799686	21486445	EIF4G3	intronic	-7.56149	3.98465e-14
cg01072550	1	21505969	rs4457549	21487231	EIF4G3	intronic	-10.7333	7.09775e-27
cg01072550	1	21505969	rs10753513	21492168	EIF4G3	intronic	-7.56149	3.98465e-14
cg01072550	1	21505969	rs61779121	21494634	EIF4G3	intronic	-7.38697	1.50217e-13
cg01072550	1	21505969	rs12401630	21495049	EIF4G3	intronic	-7.0447	1.85859e-12
cg01072550	1	21505969	rs12136153	21497790	EIF4G3	intronic	-7.38697	1.50217e-13
cg01072550	1	21505969	rs59537090	21498737	EIF4G3	intronic	-7.38697	1.50217e-13
cg01072550	1	21505969	rs10916947	21499838	EIF4G3	intronic	-8.29469	1.08866e-16
cg01072550	1	21505969	rs2873424	21500701	EIF4G3	intronic	-7.56149	3.98465e-14
cg01072550	1	21505969	rs7512116	21501095	EIF4G3	intronic	-7.38697	1.50217e-13
cg01072550	1	21505969	rs6690574	21504279	EIF4G3	upstream	-10.6994	1.02429e-26
cg01228656	1	28925722	rs11587757	28740421	PHACTR4	intronic	-8.22989	1.87386e-16
cg01299494	1	161698811	rs16858733	161697977	FCRLB	downstream	-15.8891	7.54549e-57
cg01310481	1	38532094	rs12136195	38555696	MIR3659	downstream	8.45853	2.70763e-17
cg01327202	1	17215511	rs7545418	17298570	CROCC	intronic	7.51913	5.514e-14
cg01396391	1	246670940	rs141414028	246644931	SMYD3	intronic	6.99657	2.62305e-12
cg01396391	1	246670940	rs61839825	246648447	SMYD3	intronic	7.31148	2.64216e-13
cg01396391	1	246670940	rs55806322	246659354	SMYD3	intronic	7.23678	4.59464e-13
cg01396391	1	246670940	rs12136794	246662854	SMYD3	intronic	7.06101	1.65292e-12
cg01396391	1	246670940	rs10924751	246664034	SMYD3	intronic	7.06101	1.65292e-12
cg01396391	1	246670940	rs6696360	246679494	LINC01743	ncRNA_exonic	8.64583	5.34159e-18
cg01396391	1	246670940	rs10924763	246681116	LINC01743	ncRNA_intronic	8.64583	5.34159e-18
cg01396391	1	246670940	rs12075899	246681349	LINC01743	ncRNA_intronic	6.9919	2.71184e-12
cg01396391	1	246670940	rs113136513	246682265	LINC01743	ncRNA_intronic	6.9919	2.71184e-12
cg01396391	1	246670940	rs72760876	246685482	LINC01743	ncRNA_intronic	9.06383	1.2595e-19
cg01396391	1	246670940	rs72760877	246685639	LINC01743	ncRNA_intronic	8.64583	5.34159e-18
cg01396391	1	246670940	rs78364596	246686755	LINC01743	ncRNA_intronic	7.22339	5.07087e-13
cg01427815	1	165811984	rs6677965	165811729	UCK2	intronic	8.81583	1.18801e-18
cg01427815	1	165811984	rs6678380	165812085	UCK2	intronic	8.81583	1.18801e-18
cg01465596	1	42381916	rs783629	42363275	HIVEP3	intronic	-14.3202	1.6366e-46
cg01465596	1	42381916	rs1886729	42363966	HIVEP3	intronic	-14.3866	6.27995e-47
cg01465596	1	42381916	rs1408947	42364198	HIVEP3	intronic	-14.3866	6.27995e-47
cg01465596	1	42381916	rs783626	42365326	HIVEP3	intronic	-7.24	4.48691e-13
cg01465596	1	42381916	rs783625	42365548	HIVEP3	intronic	-14.3866	6.27995e-47
cg01465596	1	42381916	rs783623	42366658	HIVEP3	intronic	7.1155	1.1151e-12
cg01465596	1	42381916	rs783622	42366988	HIVEP3	intronic	-14.3866	6.27995e-47
cg01465596	1	42381916	rs783621	42368035	HIVEP3	intronic	-9.4445	3.57121e-21
cg01465596	1	42381916	rs2786487	42368339	HIVEP3	intronic	8.02953	9.78454e-16
cg01465596	1	42381916	rs2764839	42368704	HIVEP3	intronic	-8.64078	5.58287e-18
cg01465596	1	42381916	rs1004870	42370787	HIVEP3	intronic	-10.3899	2.75554e-25
cg01465596	1	42381916	rs2147904	42371414	HIVEP3	intronic	9.91675	3.52022e-23
cg01515515	1	92414295	rs6656473	92416449	BRDT	intronic	-8.62678	6.31053e-18
cg01515515	1	92414295	rs74101048	92416936	BRDT	intronic	-8.62678	6.31053e-18
cg01515515	1	92414295	rs142550460	92417134	BRDT	intronic	-8.62678	6.31053e-18
cg01515515	1	92414295	rs57053265	92420732	BRDT	intronic	-8.62678	6.31053e-18
cg01515515	1	92414295	rs60765274	92420926	BRDT	intronic	-8.62678	6.31053e-18
cg01515515	1	92414295	rs4367824	92422981	BRDT	intronic	-8.62678	6.31053e-18
cg01515515	1	92414295	rs6663157	92424097	BRDT	intronic	-8.62678	6.31053e-18
cg01515515	1	92414295	rs114409279	92424425	BRDT	intronic	-8.62678	6.31053e-18
cg01515515	1	92414295	rs189167283	92427650	BRDT	intronic	-8.62678	6.31053e-18
cg01515515	1	92414295	rs6604071	92434725	BRDT	intronic	-8.62678	6.31053e-18
cg01515515	1	92414295	rs7512078	92441256	BRDT	intronic	-8.62678	6.31053e-18
cg01515515	1	92414295	rs6664228	92444038	BRDT	intronic	-8.62678	6.31053e-18
cg01515515	1	92414295	rs76052915	92444825	BRDT	intronic	-8.62678	6.31053e-18
cg01515515	1	92414295	rs79303785	92448127	BRDT	intronic	-8.62678	6.31053e-18
cg01515515	1	92414295	rs76502142	92450203	BRDT	intronic	-8.39863	4.51722e-17
cg01515515	1	92414295	rs75582560	92455032	BRDT	intronic	-8.62678	6.31053e-18
cg01515515	1	92414295	rs138378057	92457497	BRDT	intronic	-8.62678	6.31053e-18
cg01515515	1	92414295	rs139315633	92458123	BRDT	intronic	-8.62678	6.31053e-18
cg01515515	1	92414295	rs74101067	92459613	BRDT	intronic	-8.62678	6.31053e-18
cg01515515	1	92414295	rs139667152	92460219	BRDT	intronic	-8.62678	6.31053e-18
cg01515515	1	92414295	rs375661626	92460287	BRDT	intronic	-8.62678	6.31053e-18
cg01515515	1	92414295	rs376574232	92460412	BRDT	intronic	-8.62678	6.31053e-18
cg01515515	1	92414295	rs78372905	92460505	BRDT	intronic	-8.62678	6.31053e-18
cg01515515	1	92414295	rs17131590	92460704	BRDT	intronic	-8.62678	6.31053e-18
cg01515515	1	92414295	rs6689236	92461626	BRDT	intronic	-8.62678	6.31053e-18
cg01515515	1	92414295	rs10493862	92461653	BRDT	intronic	-8.62678	6.31053e-18
cg01515515	1	92414295	rs79244335	92461859	BRDT	intronic	-8.62678	6.31053e-18
cg01515515	1	92414295	rs57942424	92462302	BRDT	intronic	-8.61893	6.75833e-18
cg01515515	1	92414295	rs76557954	92463735	BRDT	intronic	-8.62678	6.31053e-18
cg01515515	1	92414295	rs137922041	92463841	BRDT	intronic	-8.62678	6.31053e-18
cg01515515	1	92414295	rs6699466	92464661	BRDT	intronic	-8.62678	6.31053e-18
cg01515515	1	92414295	rs74101069	92465228	BRDT	intronic	-8.62678	6.31053e-18
cg01515515	1	92414295	rs6703718	92466965	BRDT	intronic	-8.62678	6.31053e-18
cg01515515	1	92414295	rs74101072	92467852	BRDT	intronic	-8.62678	6.31053e-18
cg01515515	1	92414295	rs6696133	92468972	BRDT	intronic	-8.62678	6.31053e-18
cg01515515	1	92414295	rs6660486	92469780	BRDT	intronic	-8.62678	6.31053e-18
cg01515515	1	92414295	rs6665403	92469881	BRDT	intronic	-8.62678	6.31053e-18
cg01515515	1	92414295	rs55918432	92471820	BRDT	intronic	-8.62678	6.31053e-18
cg01515515	1	92414295	rs56041066	92472070	BRDT	intronic	-8.62678	6.31053e-18
cg01515515	1	92414295	rs55635518	92472073	BRDT	intronic	-8.62678	6.31053e-18
cg01515515	1	92414295	rs61538708	92472197	BRDT	intronic	-8.62678	6.31053e-18
cg01515515	1	92414295	rs75071996	92472771	BRDT	intronic	-8.62678	6.31053e-18
cg01515515	1	92414295	rs79793366	92473400	BRDT	intronic	-8.62678	6.31053e-18
cg01515515	1	92414295	rs77486335	92473415	BRDT	intronic	-8.62678	6.31053e-18
cg01515515	1	92414295	rs6604073	92473909	BRDT	intronic	-8.62678	6.31053e-18
cg01515515	1	92414295	rs6604074	92474311	BRDT	intronic	-8.62678	6.31053e-18
cg01515515	1	92414295	rs7518878	92474403	BRDT	intronic	-8.18336	2.76033e-16
cg01515515	1	92414295	rs80349585	92474821	BRDT	intronic	-8.62678	6.31053e-18
cg01515515	1	92414295	rs77120968	92476096	BRDT	intronic	-8.62678	6.31053e-18
cg01515515	1	92414295	rs56291539	92477645	BRDT	intronic	-8.62678	6.31053e-18
cg01515515	1	92414295	rs55943688	92477849	BRDT	intronic	-8.62678	6.31053e-18
cg01515515	1	92414295	rs59678565	92477854	BRDT	intronic	-8.62678	6.31053e-18
cg01515515	1	92414295	rs7529210	92478130	BRDT	intronic	-8.62678	6.31053e-18
cg01515515	1	92414295	rs7518188	92478388	BRDT	intronic	-8.62678	6.31053e-18
cg01515515	1	92414295	rs74942280	92480270	BRDT	downstream	-8.62678	6.31053e-18
cg01515515	1	92414295	rs6669584	92480663	BRDT	downstream	-8.62678	6.31053e-18
cg01515515	1	92414295	rs6700791	92480725	BRDT	downstream	-8.62678	6.31053e-18
cg01515515	1	92414295	rs6666692	92480750	BRDT	downstream	-8.62678	6.31053e-18
cg01586797	1	24223252	rs28735813	24221539	CNR2	intronic	6.93367	4.10054e-12
cg01609658	1	151694478	rs199790762	151620074	SNX27	intronic	7.44309	9.83598e-14
cg01609658	1	151694478	rs12130368	151622120	SNX27	intronic	7.44309	9.83598e-14
cg01609658	1	151694478	rs12145098	151655627	SNX27	intronic	7.44309	9.83598e-14
cg01609658	1	151694478	rs11587006	151689611	CELF3	upstream	8.63539	5.8528e-18
cg01609658	1	151694478	rs1879533	151694241	RIIAD1	intronic	8.4516	2.87345e-17
cg01609658	1	151694478	rs6673917	151753108	TDRKH	intronic	7.30667	2.73854e-13
cg01609658	1	151694478	rs3811415	151763767	TDRKH-AS1	ncRNA_intronic	7.19229	6.37148e-13
cg01821018	1	59043280	rs3087585	58971831	OMA1	exonic	-7.06621	1.59218e-12
cg01821018	1	59043280	rs11207245	58971940	OMA1	intronic	-7.06621	1.59218e-12
cg01821018	1	59043280	rs6587820	58975410	OMA1	intronic	-7.06621	1.59218e-12
cg01821018	1	59043280	rs7355165	58985703	OMA1	intronic	-7.06621	1.59218e-12
cg01821018	1	59043280	rs232842	59040170	TACSTD2	downstream	-7.09248	1.31733e-12
cg01821018	1	59043280	rs232841	59040178	TACSTD2	downstream	-7.09248	1.31733e-12
cg01821018	1	59043280	rs61779295	59043453	TACSTD2	upstream	-7.63884	2.19181e-14
cg01821018	1	59043280	rs61779296	59043457	TACSTD2	upstream	-7.63884	2.19181e-14
cg01847380	1	40366596	rs3768308	40311743	TRIT1	intronic	-7.72199	1.14525e-14
cg01847380	1	40366596	rs11206993	40315268	TRIT1	intronic	-7.72199	1.14525e-14
cg01847380	1	40366596	rs16826625	40324293	TRIT1	intronic	-7.52494	5.2744e-14
cg01847380	1	40366596	rs12040426	40347011	TRIT1	intronic	-7.69775	1.38486e-14
cg01847380	1	40366596	rs6677742	40348020	TRIT1	intronic	-7.76936	7.88817e-15
cg01847380	1	40366596	rs7543162	40349393	TRIT1	upstream	-6.98514	2.84581e-12
cg01912388	1	1011560	rs2298215	1019175	C1orf159	intronic	8.06337	7.42214e-16
cg01941243	1	227971215	rs2281708	227965016	SNAP47	intronic	-6.99514	2.64987e-12
cg02014020	1	1115461	rs74045197	1109104	TTLL10	upstream	-6.9963	2.62817e-12
cg02014020	1	1115461	rs11260544	1110225	TTLL10	intronic	-7.12769	1.02066e-12
cg02014020	1	1115461	rs11260545	1110368	TTLL10	intronic	-7.12769	1.02066e-12
cg02014020	1	1115461	rs12096422	1110420	TTLL10	intronic	-7.12769	1.02066e-12
cg02053132	1	17674864	rs6673715	17643572	PADI4	intronic	-6.9432	3.83312e-12
cg02077920	1	246383319	rs10802344	246360982	SMYD3	intronic	7.02027	2.21438e-12
cg02077920	1	246383319	rs10737787	246362962	SMYD3	intronic	7.12022	1.07756e-12
cg02077920	1	246383319	rs7539358	246369599	SMYD3	intronic	7.26602	3.70225e-13
cg02077920	1	246383319	rs7528471	246369912	SMYD3	intronic	6.89694	5.31346e-12
cg02077920	1	246383319	rs12130070	246374741	SMYD3	intronic	7.32227	2.43818e-13
cg02077920	1	246383319	rs59418901	246376755	SMYD3	intronic	7.32227	2.43818e-13
cg02077920	1	246383319	rs57879882	246376826	SMYD3	intronic	7.32227	2.43818e-13
cg02077920	1	246383319	rs57826955	246376947	SMYD3	intronic	7.32227	2.43818e-13
cg02077920	1	246383319	rs10924555	246377745	SMYD3	intronic	7.32227	2.43818e-13
cg02077920	1	246383319	rs10924556	246378041	SMYD3	intronic	7.32227	2.43818e-13
cg02077920	1	246383319	rs10802348	246378216	SMYD3	intronic	7.32227	2.43818e-13
cg02077920	1	246383319	rs10802349	246378270	SMYD3	intronic	7.32227	2.43818e-13
cg02077920	1	246383319	rs10802350	246378285	SMYD3	intronic	7.32227	2.43818e-13
cg02077920	1	246383319	rs10802351	246378286	SMYD3	intronic	7.32227	2.43818e-13
cg02077920	1	246383319	rs5021681	246378808	SMYD3	intronic	7.32227	2.43818e-13
cg02077920	1	246383319	rs5021682	246378897	SMYD3	intronic	7.32227	2.43818e-13
cg02077920	1	246383319	rs2878077	246378981	SMYD3	intronic	7.32227	2.43818e-13
cg02077920	1	246383319	rs1892211	246379011	SMYD3	intronic	7.32227	2.43818e-13
cg02077920	1	246383319	rs1892212	246379043	SMYD3	intronic	7.32428	2.40178e-13
cg02077920	1	246383319	rs1892213	246379334	SMYD3	intronic	7.32227	2.43818e-13
cg02077920	1	246383319	rs7418754	246379460	SMYD3	intronic	7.32227	2.43818e-13
cg02077920	1	246383319	rs10924562	246380012	SMYD3	intronic	7.00679	2.43849e-12
cg02077920	1	246383319	rs10924563	246380088	SMYD3	intronic	7.0055	2.46107e-12
cg02077920	1	246383319	rs10924564	246380096	SMYD3	intronic	7.0055	2.46107e-12
cg02077920	1	246383319	rs12085977	246380151	SMYD3	intronic	7.0055	2.46107e-12
cg02077920	1	246383319	rs12081169	246380206	SMYD3	intronic	7.00679	2.43849e-12
cg02077920	1	246383319	rs10924565	246380297	SMYD3	intronic	7.00679	2.43849e-12
cg02077920	1	246383319	rs12086030	246380309	SMYD3	intronic	7.00679	2.43849e-12
cg02077920	1	246383319	rs12081227	246380311	SMYD3	intronic	7.00679	2.43849e-12
cg02077920	1	246383319	rs35763081	246380363	SMYD3	intronic	7.00679	2.43849e-12
cg02077920	1	246383319	rs10802354	246380662	SMYD3	intronic	7.00679	2.43849e-12
cg02077920	1	246383319	rs10802355	246380688	SMYD3	intronic	7.00679	2.43849e-12
cg02077920	1	246383319	rs10924566	246380753	SMYD3	intronic	7.00679	2.43849e-12
cg02077920	1	246383319	rs56358617	246381160	SMYD3	intronic	7.00679	2.43849e-12
cg02077920	1	246383319	rs12145766	246381502	SMYD3	intronic	7.00679	2.43849e-12
cg02077920	1	246383319	rs10924567	246381853	SMYD3	intronic	7.00679	2.43849e-12
cg02077920	1	246383319	rs12116946	246381917	SMYD3	intronic	7.00679	2.43849e-12
cg02077920	1	246383319	rs6426284	246382525	SMYD3	intronic	7.00679	2.43849e-12
cg02077920	1	246383319	rs6426285	246382770	SMYD3	intronic	7.00679	2.43849e-12
cg02077920	1	246383319	rs6699888	246383023	SMYD3	intronic	7.00679	2.43849e-12
cg02077920	1	246383319	rs2154197	246385095	SMYD3	intronic	7.00679	2.43849e-12
cg02077920	1	246383319	rs12143362	246385741	SMYD3	intronic	7.00679	2.43849e-12
cg02077920	1	246383319	rs72774464	246385777	SMYD3	intronic	7.00679	2.43849e-12
cg02077920	1	246383319	rs6426286	246387126	SMYD3	intronic	7.00679	2.43849e-12
cg02077920	1	246383319	rs12022742	246388217	SMYD3	intronic	7.00679	2.43849e-12
cg02077920	1	246383319	rs12037023	246388298	SMYD3	intronic	7.00679	2.43849e-12
cg02077920	1	246383319	rs12140119	246388559	SMYD3	intronic	6.95274	3.5825e-12
cg02077920	1	246383319	rs6666195	246388653	SMYD3	intronic	6.95274	3.5825e-12
cg02077920	1	246383319	rs6669105	246389132	SMYD3	intronic	6.95274	3.5825e-12
cg02077920	1	246383319	rs6669193	246389232	SMYD3	intronic	6.98309	2.88747e-12
cg02077920	1	246383319	rs10924569	246389491	SMYD3	intronic	6.98309	2.88747e-12
cg02077920	1	246383319	rs10924571	246389567	SMYD3	intronic	6.95274	3.5825e-12
cg02077920	1	246383319	rs10924572	246389571	SMYD3	intronic	6.95274	3.5825e-12
cg02077920	1	246383319	rs12119704	246389687	SMYD3	intronic	6.98309	2.88747e-12
cg02077920	1	246383319	rs4654222	246389845	SMYD3	intronic	6.95274	3.5825e-12
cg02077920	1	246383319	rs4654223	246389932	SMYD3	intronic	6.95274	3.5825e-12
cg02077920	1	246383319	rs2878079	246390090	SMYD3	intronic	6.98309	2.88747e-12
cg02077920	1	246383319	rs2186066	246390525	SMYD3	intronic	6.95274	3.5825e-12
cg02077920	1	246383319	rs2333996	246390605	SMYD3	intronic	6.98309	2.88747e-12
cg02077920	1	246383319	rs2333997	246390719	SMYD3	intronic	6.95274	3.5825e-12
cg02077920	1	246383319	rs2333998	246390728	SMYD3	intronic	6.95274	3.5825e-12
cg02077920	1	246383319	rs2333999	246390771	SMYD3	intronic	6.95274	3.5825e-12
cg02077920	1	246383319	rs2334000	246390772	SMYD3	intronic	6.95274	3.5825e-12
cg02077920	1	246383319	rs2334001	246390828	SMYD3	intronic	6.95274	3.5825e-12
cg02077920	1	246383319	rs2334002	246390874	SMYD3	intronic	6.98309	2.88747e-12
cg02077920	1	246383319	rs2878080	246390992	SMYD3	intronic	6.95274	3.5825e-12
cg02077920	1	246383319	rs12043382	246391025	SMYD3	intronic	6.95274	3.5825e-12
cg02077920	1	246383319	rs12094187	246391192	SMYD3	intronic	6.98309	2.88747e-12
cg02077920	1	246383319	rs12084149	246391324	SMYD3	intronic	6.95274	3.5825e-12
cg02077920	1	246383319	rs4654094	246391518	SMYD3	intronic	6.95274	3.5825e-12
cg02077920	1	246383319	rs4654095	246391542	SMYD3	intronic	6.95274	3.5825e-12
cg02077920	1	246383319	rs4654096	246391677	SMYD3	intronic	6.95274	3.5825e-12
cg02077920	1	246383319	rs4654097	246391711	SMYD3	intronic	6.95274	3.5825e-12
cg02077920	1	246383319	rs10802357	246391872	SMYD3	intronic	6.95274	3.5825e-12
cg02077920	1	246383319	rs10802358	246391875	SMYD3	intronic	6.95274	3.5825e-12
cg02077920	1	246383319	rs10802359	246392012	SMYD3	intronic	6.95274	3.5825e-12
cg02077920	1	246383319	rs12144287	246392412	SMYD3	intronic	6.95274	3.5825e-12
cg02077920	1	246383319	rs12136871	246392417	SMYD3	intronic	6.95274	3.5825e-12
cg02077920	1	246383319	rs6667269	246392748	SMYD3	intronic	6.95274	3.5825e-12
cg02077920	1	246383319	rs6667274	246392767	SMYD3	intronic	6.95274	3.5825e-12
cg02077920	1	246383319	rs6667580	246393077	SMYD3	intronic	6.95274	3.5825e-12
cg02077920	1	246383319	rs4636424	246393636	SMYD3	intronic	6.95274	3.5825e-12
cg02077920	1	246383319	rs10924575	246393777	SMYD3	intronic	6.95274	3.5825e-12
cg02077920	1	246383319	rs10924576	246394175	SMYD3	intronic	6.95274	3.5825e-12
cg02077920	1	246383319	rs10924577	246394232	SMYD3	intronic	6.95274	3.5825e-12
cg02077920	1	246383319	rs10924578	246394256	SMYD3	intronic	6.98309	2.88747e-12
cg02077920	1	246383319	rs4330890	246394653	SMYD3	intronic	6.95274	3.5825e-12
cg02077920	1	246383319	rs10924580	246394697	SMYD3	intronic	6.95274	3.5825e-12
cg02077920	1	246383319	rs10924581	246394970	SMYD3	intronic	6.95274	3.5825e-12
cg02077920	1	246383319	rs72774475	246395428	SMYD3	intronic	6.95274	3.5825e-12
cg02077920	1	246383319	rs2878076	246395662	SMYD3	intronic	6.95274	3.5825e-12
cg02077920	1	246383319	rs115106934	246395804	SMYD3	intronic	6.98309	2.88747e-12
cg02077920	1	246383319	rs12140518	246397447	SMYD3	intronic	6.89599	5.34923e-12
cg02077920	1	246383319	rs12140567	246397588	SMYD3	intronic	6.95274	3.5825e-12
cg02077920	1	246383319	rs12137499	246397884	SMYD3	intronic	7.16158	7.97553e-13
cg02077920	1	246383319	rs58818843	246397951	SMYD3	intronic	6.98309	2.88747e-12
cg02077920	1	246383319	rs58471606	246398268	SMYD3	intronic	6.95274	3.5825e-12
cg02077920	1	246383319	rs60410010	246398278	SMYD3	intronic	6.95274	3.5825e-12
cg02077920	1	246383319	rs61285288	246398301	SMYD3	intronic	6.95274	3.5825e-12
cg02077920	1	246383319	rs61368397	246398363	SMYD3	intronic	6.95274	3.5825e-12
cg02077920	1	246383319	rs58551401	246398364	SMYD3	intronic	6.95274	3.5825e-12
cg02077920	1	246383319	rs60684295	246398390	SMYD3	intronic	6.95274	3.5825e-12
cg02077920	1	246383319	rs59417715	246398473	SMYD3	intronic	6.95274	3.5825e-12
cg02077920	1	246383319	rs59056824	246398498	SMYD3	intronic	6.95274	3.5825e-12
cg02077920	1	246383319	rs10924583	246398732	SMYD3	intronic	6.95274	3.5825e-12
cg02077920	1	246383319	rs10924584	246398866	SMYD3	intronic	6.95274	3.5825e-12
cg02077920	1	246383319	rs10802361	246399182	SMYD3	intronic	6.95274	3.5825e-12
cg02077920	1	246383319	rs10924587	246399535	SMYD3	intronic	6.95274	3.5825e-12
cg02077920	1	246383319	rs10802362	246399612	SMYD3	intronic	6.95274	3.5825e-12
cg02077920	1	246383319	rs10754498	246399675	SMYD3	intronic	6.98309	2.88747e-12
cg02077920	1	246383319	rs10802363	246399748	SMYD3	intronic	6.98309	2.88747e-12
cg02077920	1	246383319	rs10924589	246399753	SMYD3	intronic	6.95274	3.5825e-12
cg02077920	1	246383319	rs12089376	246400205	SMYD3	intronic	6.98309	2.88747e-12
cg02077920	1	246383319	rs12069072	246400346	SMYD3	intronic	6.98309	2.88747e-12
cg02077920	1	246383319	rs56149956	246400446	SMYD3	intronic	6.95274	3.5825e-12
cg02077920	1	246383319	rs56274339	246400471	SMYD3	intronic	6.98309	2.88747e-12
cg02077920	1	246383319	rs56277503	246400516	SMYD3	intronic	6.95274	3.5825e-12
cg02077920	1	246383319	rs56157160	246400557	SMYD3	intronic	6.95274	3.5825e-12
cg02077920	1	246383319	rs55731122	246400611	SMYD3	intronic	6.95274	3.5825e-12
cg02077920	1	246383319	rs55756416	246400615	SMYD3	intronic	6.95274	3.5825e-12
cg02077920	1	246383319	rs72774483	246400797	SMYD3	intronic	6.95274	3.5825e-12
cg02077920	1	246383319	rs72774484	246400809	SMYD3	intronic	6.95274	3.5825e-12
cg02077920	1	246383319	rs72774485	246400885	SMYD3	intronic	6.95274	3.5825e-12
cg02077920	1	246383319	rs12144664	246401147	SMYD3	intronic	6.95274	3.5825e-12
cg02077920	1	246383319	rs10924591	246401434	SMYD3	intronic	6.98309	2.88747e-12
cg02077920	1	246383319	rs10754499	246401510	SMYD3	intronic	6.95274	3.5825e-12
cg02077920	1	246383319	rs10802364	246401595	SMYD3	intronic	6.95274	3.5825e-12
cg02077920	1	246383319	rs10754500	246401674	SMYD3	intronic	6.95274	3.5825e-12
cg02077920	1	246383319	rs10802365	246401779	SMYD3	intronic	6.95274	3.5825e-12
cg02077920	1	246383319	rs72774488	246402301	SMYD3	intronic	6.95274	3.5825e-12
cg02077920	1	246383319	rs72774489	246402411	SMYD3	intronic	6.98309	2.88747e-12
cg02077920	1	246383319	rs77637262	246402663	SMYD3	intronic	6.95274	3.5825e-12
cg02077920	1	246383319	rs74554085	246402668	SMYD3	intronic	6.95274	3.5825e-12
cg02077920	1	246383319	rs12073291	246403156	SMYD3	intronic	6.95274	3.5825e-12
cg02077920	1	246383319	rs75868783	246403180	SMYD3	intronic	6.95274	3.5825e-12
cg02077920	1	246383319	rs10924594	246403258	SMYD3	intronic	6.95274	3.5825e-12
cg02077920	1	246383319	rs10924595	246403275	SMYD3	intronic	6.98309	2.88747e-12
cg02077920	1	246383319	rs10924596	246403320	SMYD3	intronic	6.95274	3.5825e-12
cg02077920	1	246383319	rs10924597	246403415	SMYD3	intronic	6.95274	3.5825e-12
cg02077920	1	246383319	rs10924598	246403468	SMYD3	intronic	6.95274	3.5825e-12
cg02077920	1	246383319	rs10924599	246403873	SMYD3	intronic	7.13698	9.54062e-13
cg02077920	1	246383319	rs77372424	246404102	TMEM132D	intronic	6.95274	3.5825e-12
cg02077920	1	246383319	rs9787378	246405133	EYS	intronic	7.04917	1.79984e-12
cg02077920	1	246383319	rs9787386	246405444	SPAG16	intronic	6.89957	5.21608e-12
cg02077920	1	246383319	rs9787384	246405597	SMYD3	intronic	6.89957	5.21608e-12
cg02077920	1	246383319	rs10924604	246405658	SMYD3	intronic	6.89957	5.21608e-12
cg02077920	1	246383319	rs10924605	246405705	SMYD3	intronic	6.89957	5.21608e-12
cg02077920	1	246383319	rs10924606	246405709	SMYD3	intronic	6.89957	5.21608e-12
cg02077920	1	246383319	rs9701979	246405817	SMYD3	intronic	6.89957	5.21608e-12
cg02077920	1	246383319	rs10924607	246406130	SMYD3	intronic	6.95274	3.5825e-12
cg02077920	1	246383319	rs10924608	246406184	SMYD3	intronic	6.95274	3.5825e-12
cg02077920	1	246383319	rs4323677	246406597	SMYD3	intronic	6.95274	3.5825e-12
cg02077920	1	246383319	rs4542187	246406610	SMYD3	intronic	6.95274	3.5825e-12
cg02077920	1	246383319	rs10924611	246406762	SMYD3	intronic	6.98309	2.88747e-12
cg02077920	1	246383319	rs6663372	246407057	SMYD3	intronic	6.98309	2.88747e-12
cg02077920	1	246383319	rs1780810	246407141	SMYD3	intronic	6.98309	2.88747e-12
cg02077920	1	246383319	rs12126631	246407166	SMYD3	intronic	6.95274	3.5825e-12
cg02077920	1	246383319	rs12141558	246407243	SMYD3	intronic	6.95274	3.5825e-12
cg02077920	1	246383319	rs1780808	246407443	SMYD3	intronic	6.98309	2.88747e-12
cg02077920	1	246383319	rs12057323	246407678	SMYD3	intronic	6.95274	3.5825e-12
cg02077920	1	246383319	rs12093226	246407857	SMYD3	intronic	6.95274	3.5825e-12
cg02077920	1	246383319	rs10924612	246408172	SMYD3	intronic	6.95274	3.5825e-12
cg02077920	1	246383319	rs1770004	246408360	SMYD3	intronic	6.98309	2.88747e-12
cg02077920	1	246383319	rs12142735	246408622	SMYD3	intronic	6.95274	3.5825e-12
cg02077920	1	246383319	rs12121062	246408764	SMYD3	intronic	6.95274	3.5825e-12
cg02077920	1	246383319	rs10924613	246408937	SMYD3	intronic	6.95274	3.5825e-12
cg02077920	1	246383319	rs4654225	246409702	SMYD3	intronic	6.95274	3.5825e-12
cg02077920	1	246383319	rs6683238	246410000	SMYD3	intronic	6.95274	3.5825e-12
cg02077920	1	246383319	rs1361409	246410112	SMYD3	intronic	6.98309	2.88747e-12
cg02077920	1	246383319	rs12403325	246410458	SMYD3	intronic	6.95274	3.5825e-12
cg02077920	1	246383319	rs10924615	246410558	SMYD3	intronic	6.95274	3.5825e-12
cg02077920	1	246383319	rs28536011	246410789	SMYD3	intronic	6.96895	3.19308e-12
cg02077920	1	246383319	rs12406081	246410902	SMYD3	intronic	6.95274	3.5825e-12
cg02077920	1	246383319	rs12411127	246410943	SMYD3	intronic	6.95274	3.5825e-12
cg02077920	1	246383319	rs12119839	246411095	SMYD3	intronic	6.95274	3.5825e-12
cg02077920	1	246383319	rs12145702	246411157	SMYD3	intronic	6.95274	3.5825e-12
cg02077920	1	246383319	rs12130852	246411170	SMYD3	intronic	6.95274	3.5825e-12
cg02077920	1	246383319	rs10924617	246411438	SMYD3	intronic	6.95274	3.5825e-12
cg02077920	1	246383319	rs10924618	246411554	SMYD3	intronic	6.95274	3.5825e-12
cg02077920	1	246383319	rs10924619	246411781	SMYD3	intronic	6.92526	4.3519e-12
cg02077920	1	246383319	rs10924620	246411810	SMYD3	intronic	6.92526	4.3519e-12
cg02077920	1	246383319	rs12036200	246412054	SMYD3	intronic	6.95274	3.5825e-12
cg02077920	1	246383319	rs12401483	246412205	SMYD3	intronic	6.95274	3.5825e-12
cg02077920	1	246383319	rs12402816	246412368	SMYD3	intronic	6.95274	3.5825e-12
cg02077920	1	246383319	rs12402817	246412394	SMYD3	intronic	6.95274	3.5825e-12
cg02077920	1	246383319	rs12404014	246412453	SMYD3	intronic	6.95274	3.5825e-12
cg02077920	1	246383319	rs12401510	246412477	SMYD3	intronic	6.95274	3.5825e-12
cg02077920	1	246383319	rs72776317	246412655	SMYD3	intronic	6.95274	3.5825e-12
cg02077920	1	246383319	rs12069738	246412798	SMYD3	intronic	6.95274	3.5825e-12
cg02077920	1	246383319	rs9645318	246412914	SMYD3	intronic	6.95274	3.5825e-12
cg02077920	1	246383319	rs1780788	246413159	SMYD3	intronic	6.98309	2.88747e-12
cg02077920	1	246383319	rs10924622	246413174	SMYD3	intronic	6.95274	3.5825e-12
cg02077920	1	246383319	rs10924623	246413591	SMYD3	intronic	6.95274	3.5825e-12
cg02077920	1	246383319	rs10802369	246413793	SMYD3	intronic	6.95274	3.5825e-12
cg02077920	1	246383319	rs10802370	246413803	SMYD3	intronic	6.95274	3.5825e-12
cg02077920	1	246383319	rs10924624	246414226	SMYD3	intronic	6.95274	3.5825e-12
cg02077920	1	246383319	rs10924625	246414404	SMYD3	intronic	6.95274	3.5825e-12
cg02077920	1	246383319	rs368826448	246415192	SMYD3	intronic	7.26478	3.7364e-13
cg02077920	1	246383319	rs6675598	246415652	SMYD3	intronic	6.95274	3.5825e-12
cg02077920	1	246383319	rs6690244	246415853	SMYD3	intronic	6.98309	2.88747e-12
cg02077920	1	246383319	rs2489738	246415868	SMYD3	intronic	6.98309	2.88747e-12
cg02077920	1	246383319	rs1780824	246416196	SMYD3	intronic	6.98309	2.88747e-12
cg02077920	1	246383319	rs6685894	246416237	SMYD3	intronic	6.95274	3.5825e-12
cg02077920	1	246383319	rs6696588	246416819	SMYD3	intronic	6.95274	3.5825e-12
cg02077920	1	246383319	rs10737788	246417177	SMYD3	intronic	6.95274	3.5825e-12
cg02077920	1	246383319	rs10754501	246417257	SMYD3	intronic	6.95274	3.5825e-12
cg02077920	1	246383319	rs10754502	246417265	SMYD3	intronic	6.95274	3.5825e-12
cg02077920	1	246383319	rs10754503	246417592	SMYD3	intronic	6.95274	3.5825e-12
cg02077920	1	246383319	rs1780819	246417667	SMYD3	intronic	6.98309	2.88747e-12
cg02077920	1	246383319	rs10924632	246417877	SMYD3	intronic	6.95274	3.5825e-12
cg02077920	1	246383319	rs10924633	246417889	SMYD3	intronic	6.95274	3.5825e-12
cg02077920	1	246383319	rs12117700	246417919	SMYD3	intronic	6.95274	3.5825e-12
cg02077920	1	246383319	rs10924634	246417927	SMYD3	intronic	6.95274	3.5825e-12
cg02077920	1	246383319	rs10802371	246418027	SMYD3	intronic	6.95274	3.5825e-12
cg02077920	1	246383319	rs6700636	246418369	SMYD3	intronic	6.95274	3.5825e-12
cg02077920	1	246383319	rs1578246	246418527	SMYD3	intronic	6.95274	3.5825e-12
cg02077920	1	246383319	rs6700221	246418550	SMYD3	intronic	6.98309	2.88747e-12
cg02077920	1	246383319	rs6703420	246418719	SMYD3	intronic	6.98309	2.88747e-12
cg02077920	1	246383319	rs1578247	246418782	SMYD3	intronic	6.95274	3.5825e-12
cg02077920	1	246383319	rs6695677	246418824	SMYD3	intronic	6.95274	3.5825e-12
cg02077920	1	246383319	rs1934538	246418827	SMYD3	intronic	6.95274	3.5825e-12
cg02077920	1	246383319	rs6686262	246418916	SMYD3	intronic	6.95274	3.5825e-12
cg02077920	1	246383319	rs72776334	246419220	SMYD3	intronic	6.95274	3.5825e-12
cg02077920	1	246383319	rs12122711	246419281	SMYD3	intronic	7.07116	1.53641e-12
cg02077920	1	246383319	rs10924635	246419443	SMYD3	intronic	6.95274	3.5825e-12
cg02077920	1	246383319	rs10924636	246419519	SMYD3	intronic	6.98309	2.88747e-12
cg02077920	1	246383319	rs111463940	246419528			6.98309	2.88747e-12
cg02077920	1	246383319	rs6426288	246419719	SMYD3	intronic	6.95274	3.5825e-12
cg02077920	1	246383319	rs1780793	246419766	SMYD3	intronic	6.98309	2.88747e-12
cg02077920	1	246383319	rs2791298	246419984	SMYD3	intronic	6.98309	2.88747e-12
cg02077920	1	246383319	rs2801047	246420000	SMYD3	intronic	6.98309	2.88747e-12
cg02077920	1	246383319	rs10924639	246420333	SMYD3	intronic	6.95274	3.5825e-12
cg02077920	1	246383319	rs1578248	246420381	SMYD3	intronic	6.98309	2.88747e-12
cg02077920	1	246383319	rs1770006	246420586	SMYD3	intronic	6.98309	2.88747e-12
cg02077920	1	246383319	rs10924641	246420673	SMYD3	intronic	6.95274	3.5825e-12
cg02077920	1	246383319	rs12135713	246421104	SMYD3	intronic	6.95274	3.5825e-12
cg02077920	1	246383319	rs56408886	246421402	SMYD3	intronic	6.95274	3.5825e-12
cg02077920	1	246383319	rs12124946	246421515	SMYD3	intronic	6.95274	3.5825e-12
cg02077920	1	246383319	rs12136593	246421640	SMYD3	intronic	6.95274	3.5825e-12
cg02077920	1	246383319	rs10924643	246421968	SMYD3	intronic	6.95274	3.5825e-12
cg02077920	1	246383319	rs10924644	246421993	SMYD3	intronic	6.95274	3.5825e-12
cg02077920	1	246383319	rs10802373	246422370	SMYD3	intronic	6.95274	3.5825e-12
cg02077920	1	246383319	rs10802374	246422378	SMYD3	intronic	6.95274	3.5825e-12
cg02077920	1	246383319	rs10802375	246422386	SMYD3	intronic	6.95274	3.5825e-12
cg02077920	1	246383319	rs1780791	246422705	SMYD3	intronic	6.98309	2.88747e-12
cg02077920	1	246383319	rs7417739	246422785	SMYD3	intronic	6.95274	3.5825e-12
cg02077920	1	246383319	rs1113269	246423210	SMYD3	intronic	6.95274	3.5825e-12
cg02077920	1	246383319	rs1630253	246423695	SMYD3	intronic	6.98309	2.88747e-12
cg02077920	1	246383319	rs12124001	246423778	SMYD3	intronic	6.95274	3.5825e-12
cg02077920	1	246383319	rs12131333	246423790	SMYD3	intronic	6.95274	3.5825e-12
cg02077920	1	246383319	rs12138703	246423814	SMYD3	intronic	6.95274	3.5825e-12
cg02077920	1	246383319	rs12138738	246423889	SMYD3	intronic	6.95274	3.5825e-12
cg02077920	1	246383319	rs12028874	246424347	SMYD3	intronic	6.9236	4.40315e-12
cg02077920	1	246383319	rs10924649	246424430	SMYD3	intronic	6.95274	3.5825e-12
cg02077920	1	246383319	rs10924650	246424486	SMYD3	intronic	6.95274	3.5825e-12
cg02077920	1	246383319	rs10924651	246424606	SMYD3	intronic	6.95274	3.5825e-12
cg02077920	1	246383319	rs10924652	246424784	SMYD3	intronic	6.95274	3.5825e-12
cg02077920	1	246383319	rs55972545	246425312	SMYD3	intronic	6.95274	3.5825e-12
cg02077920	1	246383319	rs55886501	246425433	SMYD3	intronic	6.95274	3.5825e-12
cg02077920	1	246383319	rs58793014	246425741	SMYD3	intronic	6.95274	3.5825e-12
cg02077920	1	246383319	rs1770011	246425984	SMYD3	intronic	6.98309	2.88747e-12
cg02077920	1	246383319	rs6701875	246426153	SMYD3	intronic	7.06547	1.60075e-12
cg02077920	1	246383319	rs6658146	246426270	SMYD3	intronic	6.95274	3.5825e-12
cg02077920	1	246383319	rs6658269	246426411	SMYD3	intronic	6.95274	3.5825e-12
cg02077920	1	246383319	rs6695050	246426518	SMYD3	intronic	6.95274	3.5825e-12
cg02077920	1	246383319	rs200298622	246426650	SMYD3	intronic	6.98309	2.88747e-12
cg02077920	1	246383319	rs10924654	246427125	SMYD3	intronic	6.95274	3.5825e-12
cg02077920	1	246383319	rs12034523	246428292	SMYD3	intronic	6.95274	3.5825e-12
cg02077920	1	246383319	rs12029350	246429653	SMYD3	intronic	7.31134	2.64483e-13
cg02077920	1	246383319	rs12043226	246429669	SMYD3	intronic	7.31134	2.64483e-13
cg02108769	1	205018619	rs6593920	205037676	CNTN2	intronic	-8.96102	3.21683e-19
cg02108769	1	205018619	rs12117194	205040943	CNTN2	intronic	-7.12909	1.01032e-12
cg02108769	1	205018619	rs6662930	205041465	CNTN2	intronic	-7.27871	3.37018e-13
cg02108769	1	205018619	rs7546850	205059066	RBBP5	intronic	-6.93607	4.03171e-12
cg02108769	1	205018619	rs6593921	205062861	RBBP5	intronic	-6.92334	4.41125e-12
cg02251754	1	28572299	rs1629168	28506065	PTAFR	intronic	6.97531	3.05205e-12
cg02251754	1	28572299	rs11247759	28510330	PTAFR	intronic	11.3872	4.84467e-30
cg02251754	1	28572299	rs2481982	28512773	PTAFR	intronic	10.2373	1.34931e-24
cg02251754	1	28572299	rs2989475	28514027	PTAFR	intronic	11.3872	4.84467e-30
cg02251754	1	28572299	rs2938867	28515292	PTAFR	intronic	9.92219	3.33356e-23
cg02251754	1	28572299	rs2453918	28518540	PTAFR	intronic	9.86211	6.07583e-23
cg02251754	1	28572299	rs12406294	28519065	PTAFR	intronic	9.86211	6.07583e-23
cg02251754	1	28572299	rs61786982	28519235	PTAFR	intronic	9.86211	6.07583e-23
cg02251754	1	28572299	rs905909	28519852	PTAFR	intronic	11.3502	7.40219e-30
cg02251754	1	28572299	rs12060587	28528222	DNAJC8	intronic	9.86211	6.07583e-23
cg02251754	1	28572299	rs4243822	28533616	DNAJC8	intronic	9.86214	6.07381e-23
cg02251754	1	28572299	rs61787030	28534283	DNAJC8	intronic	9.86211	6.07583e-23
cg02251754	1	28572299	rs520800	28537527	DNAJC8	intronic	9.86211	6.07583e-23
cg02251754	1	28572299	rs490633	28538204	DNAJC8	intronic	9.86211	6.07583e-23
cg02251754	1	28572299	rs1152338	28538484	DNAJC8	intronic	11.3502	7.40219e-30
cg02251754	1	28572299	rs496778	28540221	DNAJC8	intronic	11.3502	7.40219e-30
cg02251754	1	28572299	rs12122431	28542323	DNAJC8	intronic	9.86211	6.07583e-23
cg02251754	1	28572299	rs12141171	28542324	DNAJC8	intronic	9.86211	6.07583e-23
cg02251754	1	28572299	rs539700	28548705	DNAJC8	intronic	11.396	4.37607e-30
cg02251754	1	28572299	rs521587	28548928	DNAJC8	intronic	9.82955	8.39956e-23
cg02251754	1	28572299	rs537737	28548953	DNAJC8	intronic	9.82955	8.39956e-23
cg02251754	1	28572299	rs61787035	28550065	DNAJC8	intronic	7.55299	4.25393e-14
cg02251754	1	28572299	rs4908393	28550448	DNAJC8	intronic	11.396	4.37607e-30
cg02251754	1	28572299	rs12120639	28552929	DNAJC8	intronic	9.22849	2.74462e-20
cg02251754	1	28572299	rs505966	28553377	DNAJC8	intronic	10.6848	1.19867e-26
cg02251754	1	28572299	rs510803	28559574	DNAJC8	upstream	9.82955	8.39956e-23
cg02251754	1	28572299	rs474597	28559694	DNAJC8	upstream	11.396	4.37607e-30
cg02251754	1	28572299	rs489207	28559820	DNAJC8	upstream	11.396	4.37607e-30
cg02251754	1	28572299	rs573995	28561856	ATP5IF1	upstream	11.396	4.37607e-30
cg02251754	1	28572299	rs537095	28561860	ATP5IF1	upstream	11.396	4.37607e-30
cg02251754	1	28572299	rs479572	28562252	ATP5IF1	upstream	9.82955	8.39956e-23
cg02331910	1	153599831	rs6694006	153604856	S100A13	intronic	-7.58277	3.38254e-14
cg02331910	1	153599831	rs28380060	153605909	S100A13	intronic	-7.58277	3.38254e-14
cg02331910	1	153599831	rs28580554	153606851	CHTOP	intronic	-7.58277	3.38254e-14
cg02331910	1	153599831	rs28510471	153609886	CHTOP	intronic	-7.58277	3.38254e-14
cg02331910	1	153599831	rs11580122	153613215	CHTOP	intronic	-7.58277	3.38254e-14
cg02487331	1	146550467	rs10900385	146501728	LOC728989	ncRNA_intronic	7.01388	2.31795e-12
cg02487331	1	146550467	rs594655	146515076	NBPF19	intronic	6.9614	3.36899e-12
cg02487331	1	146550467	rs511131	146518713	NBPF19	intronic	7.66523	1.78511e-14
cg02487331	1	146550467	rs590354	146520738	NBPF19	intronic	7.34618	2.03954e-13
cg02605540	1	223805804	rs35164209	223806157	CAPN8	intronic	-14.6647	1.08418e-48
cg02605540	1	223805804	rs34693465	223807239	CAPN8	intronic	-8.45829	2.71329e-17
cg02605540	1	223805804	rs34900680	223807262	CAPN8	intronic	-12.6445	1.20011e-36
cg02605540	1	223805804	rs68046706	223811283	CAPN8	intronic	-9.82229	9.02678e-23
cg02605540	1	223805804	rs71524966	223812664	CAPN8	intronic	-11.7991	3.94581e-32
cg02605540	1	223805804	rs67990281	223814682	CAPN8	intronic	-11.7991	3.94581e-32
cg02605540	1	223805804	rs36011221	223817150	CAPN8	intronic	-8.0215	1.04459e-15
cg02605540	1	223805804	rs72747939	223819070	CAPN8	intronic	-7.94587	1.92838e-15
cg02605540	1	223805804	rs35557925	223820641	CAPN8	intronic	-7.59948	2.97329e-14
cg02605540	1	223805804	rs34944273	223820828	CAPN8	intronic	-7.59948	2.97329e-14
cg02605540	1	223805804	rs67213726	223823255	CAPN8	intronic	-7.95693	1.76353e-15
cg02671063	1	16681459	rs11260712	16585006	FBXO42	intronic	-7.96581	1.64146e-15
cg02671063	1	16681459	rs59391636	16591044	FBXO42	intronic	-8.32401	8.50345e-17
cg02693701	1	42340205	rs67429309	42318930	HIVEP3	intronic	7.13904	9.39869e-13
cg02693701	1	42340205	rs66978463	42319651	HIVEP3	intronic	8.10561	5.24813e-16
cg02693701	1	42340205	rs531709100	42320649			8.41645	3.88073e-17
cg02693701	1	42340205	rs6662131	42321335	HIVEP3	intronic	8.06402	7.3826e-16
cg02693701	1	42340205	rs997385	42322052	HIVEP3	intronic	7.33069	2.28963e-13
cg02693701	1	42340205	rs1890084	42322937	HIVEP3	intronic	8.06606	7.26031e-16
cg02693701	1	42340205	rs59690774	42323686	HIVEP3	intronic	8.06606	7.26031e-16
cg02693701	1	42340205	rs2365563	42324119	HIVEP3	intronic	8.10561	5.24813e-16
cg02693701	1	42340205	rs10493096	42325122	HIVEP3	intronic	8.10561	5.24813e-16
cg02693701	1	42340205	rs56336990	42325571	HIVEP3	intronic	8.06606	7.26031e-16
cg02693701	1	42340205	rs783434	42333858	HIVEP3	intronic	7.27084	3.57258e-13
cg02693701	1	42340205	rs783432	42335347	HIVEP3	intronic	7.27084	3.57258e-13
cg02693701	1	42340205	rs783431	42335398	HIVEP3	intronic	7.27084	3.57258e-13
cg02693701	1	42340205	rs783429	42336681	HIVEP3	intronic	7.27084	3.57258e-13
cg02693701	1	42340205	rs783425	42338670	HIVEP3	intronic	7.27084	3.57258e-13
cg02693701	1	42340205	rs783424	42338724	HIVEP3	intronic	7.27084	3.57258e-13
cg02693701	1	42340205	rs942815	42339823	HIVEP3	intronic	7.27084	3.57258e-13
cg02693701	1	42340205	rs945814	42340158	HIVEP3	intronic	7.41643	1.20317e-13
cg02693701	1	42340205	rs2786483	42340177	HIVEP3	intronic	7.41643	1.20317e-13
cg02693701	1	42340205	rs2764836	42340381	HIVEP3	intronic	7.41643	1.20317e-13
cg02693701	1	42340205	rs2786482	42340875	HIVEP3	intronic	7.2349	4.65879e-13
cg02693701	1	42340205	rs942816	42341038	HIVEP3	intronic	7.31982	2.48299e-13
cg02693701	1	42340205	rs2764831	42343028	HIVEP3	intronic	8.04595	8.55811e-16
cg02693701	1	42340205	rs811958	42345666	HIVEP3	intronic	8.09519	5.71762e-16
cg02693701	1	42340205	rs796725	42345812	HIVEP3	intronic	8.14543	3.77942e-16
cg02693701	1	42340205	rs783631	42346620	HIVEP3	intronic	8.09519	5.71762e-16
cg02693701	1	42340205	rs2985845	42350394	HIVEP3	intronic	8.04595	8.55811e-16
cg02693701	1	42340205	rs2993119	42350417	HIVEP3	intronic	8.04595	8.55811e-16
cg02801213	1	207429110	rs28738998	207517356	CD55	intronic	-8.44065	3.15584e-17
cg02801213	1	207429110	rs28739002	207518998	CD55	intronic	-8.44065	3.15584e-17
cg02804794	1	147168843	rs11590206	147199309	NBPF19	intronic	-7.06833	1.5681e-12
cg02873163	1	153599829	rs6694006	153604856	S100A13	intronic	-7.28931	3.11557e-13
cg02873163	1	153599829	rs28380060	153605909	S100A13	intronic	-7.28931	3.11557e-13
cg02873163	1	153599829	rs28580554	153606851	CHTOP	intronic	-7.28931	3.11557e-13
cg02873163	1	153599829	rs28510471	153609886	CHTOP	intronic	-7.28931	3.11557e-13
cg02873163	1	153599829	rs11580122	153613215	CHTOP	intronic	-7.28931	3.11557e-13
cg02888441	1	44938635	rs11211005	44937451	RNF220	intronic	8.33907	7.48772e-17
cg02888441	1	44938635	rs11211006	44937974	RNF220	intronic	9.44928	3.41165e-21
cg02888441	1	44938635	rs10890305	44938354	RNF220	intronic	11.752	6.89537e-32
cg02890259	1	16345207	rs732286	16344360	HSPB7	exonic	9.15935	5.22084e-20
cg02890259	1	16345207	rs945416	16344402	HSPB7	exonic	9.15935	5.22084e-20
cg02890259	1	16345207	rs1572381	16344494	HSPB7	UTR5	9.15935	5.22084e-20
cg02890259	1	16345207	rs945417	16344625	HSPB7	UTR5	15.5739	1.0957e-54
cg02890259	1	16345207	rs945418	16344730	HSPB7	UTR5	7.50255	6.25859e-14
cg02890259	1	16345207	rs945419	16344858	HSPB7	UTR5	10.8879	1.3169e-27
cg02890259	1	16345207	rs945421	16345393	HSPB7	intronic	15.5739	1.0957e-54
cg02890259	1	16345207	rs945422	16345619	HSPB7	intronic	9.09157	9.76206e-20
cg02890259	1	16345207	rs2017577	16350123	CLCNKA	intronic	9.62321	6.38083e-22
cg02890259	1	16345207	rs9442190	16351137	CLCNKA	intronic	9.62321	6.38083e-22
cg02890259	1	16345207	rs10927887	16351275	CLCNKA	exonic	9.36425	7.65891e-21
cg02890259	1	16345207	rs1805152	16356501	CLCNKA	exonic	7.13942	9.37281e-13
cg02890259	1	16345207	rs10927892	16359051	CLCNKA	intronic	7.13942	9.37281e-13
cg02954704	1	161349006	rs78370127	161285859	SDHC	intronic	-8.25847	1.47553e-16
cg02954704	1	161349006	rs74956457	161286355	SDHC	intronic	-8.67294	4.21089e-18
cg02954704	1	161349006	rs16832811	161286489	SDHC	intronic	-8.67294	4.21089e-18
cg02954704	1	161349006	rs16832813	161286721	SDHC	intronic	-8.67294	4.21089e-18
cg02954704	1	161349006	rs79820859	161286802	SDHC	intronic	-8.67294	4.21089e-18
cg02954704	1	161349006	rs79322864	161287149	SDHC	intronic	-8.67294	4.21089e-18
cg02954704	1	161349006	rs78733287	161287228	SDHC	intronic	-8.67294	4.21089e-18
cg02954704	1	161349006	rs113972205	161287415	SDHC	intronic	-8.67294	4.21089e-18
cg02954704	1	161349006	rs139576530	161287480	SDHC	intronic	-8.67294	4.21089e-18
cg02954704	1	161349006	rs144308699	161287498	SDHC	intronic	-8.67294	4.21089e-18
cg02954704	1	161349006	rs75781067	161287685	SDHC	intronic	-8.67294	4.21089e-18
cg02954704	1	161349006	rs111751106	161287729	SDHC	intronic	-8.67294	4.21089e-18
cg02954704	1	161349006	rs75630286	161287930	SDHC	intronic	-8.67294	4.21089e-18
cg02954704	1	161349006	rs56280055	161288081	SDHC	intronic	-8.67294	4.21089e-18
cg02954704	1	161349006	rs16832817	161289555	SDHC	intronic	-8.67294	4.21089e-18
cg02954704	1	161349006	rs16832820	161289808	SDHC	intronic	-8.67294	4.21089e-18
cg02954704	1	161349006	rs60261157	161290236	SDHC	intronic	-8.67294	4.21089e-18
cg02954704	1	161349006	rs113116300	161290857	SDHC	intronic	-8.67294	4.21089e-18
cg02954704	1	161349006	rs16832823	161291323	SDHC	intronic	-8.67294	4.21089e-18
cg02954704	1	161349006	rs56355322	161292544	SDHC	intronic	-8.67294	4.21089e-18
cg02954704	1	161349006	rs55981028	161292570	SDHC	intronic	-8.67294	4.21089e-18
cg02954704	1	161349006	rs58758353	161292671	SDHC	intronic	-8.67294	4.21089e-18
cg02954704	1	161349006	rs16832824	161292684	SDHC	intronic	-8.67294	4.21089e-18
cg02954704	1	161349006	rs4548462	161293018	SDHC	intronic	-8.67294	4.21089e-18
cg02954704	1	161349006	rs4272643	161293023	SDHC	intronic	-8.67294	4.21089e-18
cg02954704	1	161349006	rs4272644	161293032	SDHC	intronic	-8.67294	4.21089e-18
cg02954704	1	161349006	rs4255402	161293193	SDHC	intronic	-8.67294	4.21089e-18
cg02954704	1	161349006	rs4622080	161293215	SDHC	intronic	-8.67294	4.21089e-18
cg02954704	1	161349006	rs113273303	161293646	SDHC	intronic	-8.67294	4.21089e-18
cg02954704	1	161349006	rs55682614	161293708	SDHC	intronic	-8.23384	1.81306e-16
cg02954704	1	161349006	rs55747162	161293804	SDHC	intronic	-8.67294	4.21089e-18
cg02954704	1	161349006	rs16832826	161293888	SDHC	intronic	-8.67294	4.21089e-18
cg02954704	1	161349006	rs55961103	161293979	SDHC	intronic	-8.67294	4.21089e-18
cg02954704	1	161349006	rs56411570	161294176	SDHC	intronic	-8.67294	4.21089e-18
cg02954704	1	161349006	rs61618989	161294465	SDHC	intronic	-8.13725	4.04355e-16
cg02954704	1	161349006	rs77341632	161294598	SDHC	intronic	-8.67294	4.21089e-18
cg02954704	1	161349006	rs10159083	161294937	SDHC	intronic	-8.67294	4.21089e-18
cg02954704	1	161349006	rs55955603	161295245	SDHC	intronic	-8.67294	4.21089e-18
cg02954704	1	161349006	rs111818479	161296295	SDHC	intronic	-8.67294	4.21089e-18
cg02954704	1	161349006	rs112114322	161296523	SDHC	intronic	-8.67294	4.21089e-18
cg02954704	1	161349006	rs75003425	161296806	SDHC	intronic	-8.67294	4.21089e-18
cg02954704	1	161349006	rs74127622	161297234	SDHC	intronic	-8.67294	4.21089e-18
cg02954704	1	161349006	rs74884887	161297353	SDHC	intronic	-8.14594	3.76347e-16
cg02954704	1	161349006	rs79290777	161297354	SDHC	intronic	-8.14594	3.76347e-16
cg02954704	1	161349006	rs76022526	161297554	SDHC	intronic	-8.67294	4.21089e-18
cg02954704	1	161349006	rs60792683	161299043	SDHC	intronic	-8.67294	4.21089e-18
cg02954704	1	161349006	rs60078979	161299881	SDHC	intronic	-8.67294	4.21089e-18
cg02954704	1	161349006	rs77237059	161300650	SDHC	intronic	-8.67294	4.21089e-18
cg02954704	1	161349006	rs13376158	161301244	SDHC	intronic	-8.67294	4.21089e-18
cg02954704	1	161349006	rs13375385	161301490	SDHC	intronic	-8.67294	4.21089e-18
cg02954704	1	161349006	rs80041327	161303091	SDHC	intronic	-8.67294	4.21089e-18
cg02954704	1	161349006	rs74794560	161303298	SDHC	intronic	-8.67294	4.21089e-18
cg02954704	1	161349006	rs76603937	161303316	SDHC	intronic	-8.67294	4.21089e-18
cg02954704	1	161349006	rs4291521	161304066	SDHC	intronic	-10.541	5.58916e-26
cg02954704	1	161349006	rs75938678	161304451	SDHC	intronic	-8.67294	4.21089e-18
cg02954704	1	161349006	rs74127629	161305314	SDHC	intronic	-8.67294	4.21089e-18
cg02954704	1	161349006	rs74127630	161305569	SDHC	intronic	-8.67294	4.21089e-18
cg02954704	1	161349006	rs74127632	161305625	SDHC	intronic	-7.34181	2.10718e-13
cg02954704	1	161349006	rs113493294	161306239	SDHC	intronic	-8.67294	4.21089e-18
cg02954704	1	161349006	rs74127635	161306536	SDHC	intronic	-8.67294	4.21089e-18
cg02954704	1	161349006	rs74127636	161306557	SDHC	intronic	-8.67294	4.21089e-18
cg02954704	1	161349006	rs78794031	161306740	SDHC	intronic	-8.67294	4.21089e-18
cg02954704	1	161349006	rs57306652	161307165	SDHC	intronic	-8.67294	4.21089e-18
cg02954704	1	161349006	rs55809622	161307190	SDHC	intronic	-8.67294	4.21089e-18
cg02954704	1	161349006	rs4463689	161307723	SDHC	intronic	-8.67294	4.21089e-18
cg02954704	1	161349006	rs7412460	161307907	SDHC	intronic	-8.67294	4.21089e-18
cg02954704	1	161349006	rs74127638	161308077	SDHC	intronic	-8.67294	4.21089e-18
cg02954704	1	161349006	rs74127639	161308123	SDHC	intronic	-8.67294	4.21089e-18
cg02954704	1	161349006	rs59559479	161308157	SDHC	intronic	-8.67294	4.21089e-18
cg02954704	1	161349006	rs74127641	161308524	SDHC	intronic	-8.67294	4.21089e-18
cg02954704	1	161349006	rs59747425	161308749	SDHC	intronic	-8.67294	4.21089e-18
cg02954704	1	161349006	rs58842513	161308929	SDHC	intronic	-8.67294	4.21089e-18
cg02954704	1	161349006	rs56868836	161309173	SDHC	intronic	-8.67294	4.21089e-18
cg02954704	1	161349006	rs59774375	161309192	SDHC	intronic	-8.67294	4.21089e-18
cg02954704	1	161349006	rs79823281	161309935	SDHC	intronic	-8.67294	4.21089e-18
cg02954704	1	161349006	rs75135629	161310071	SDHC	intronic	-8.67294	4.21089e-18
cg02954704	1	161349006	rs9970904	161310519	SDHC	intronic	-8.67294	4.21089e-18
cg02954704	1	161349006	rs16832835	161311642	SDHC	intronic	-8.67294	4.21089e-18
cg02954704	1	161349006	rs9330294	161312007	SDHC	intronic	-8.67294	4.21089e-18
cg02954704	1	161349006	rs16832842	161313252	SDHC	intronic	-8.67294	4.21089e-18
cg02954704	1	161349006	rs60982690	161313922	SDHC	intronic	-8.22855	1.89489e-16
cg02954704	1	161349006	rs4077289	161314034	SDHC	intronic	-8.67294	4.21089e-18
cg02954704	1	161349006	rs4077290	161314422	SDHC	intronic	-8.67294	4.21089e-18
cg02954704	1	161349006	rs4525064	161315301	SDHC	intronic	-8.67294	4.21089e-18
cg02954704	1	161349006	rs112714776	161315619	SDHC	intronic	-8.67294	4.21089e-18
cg02954704	1	161349006	rs74349299	161316257	SDHC	intronic	-8.67294	4.21089e-18
cg02954704	1	161349006	rs112828491	161316280	SDHC	intronic	-8.67294	4.21089e-18
cg02954704	1	161349006	rs56007456	161316478	SDHC	intronic	-8.67294	4.21089e-18
cg02954704	1	161349006	rs57421557	161316715	SDHC	intronic	-8.67294	4.21089e-18
cg02954704	1	161349006	rs79028594	161317954	SDHC	intronic	-8.67294	4.21089e-18
cg02954704	1	161349006	rs76555727	161317955	SDHC	intronic	-8.67294	4.21089e-18
cg02954704	1	161349006	rs75692182	161318590	SDHC	intronic	-8.67294	4.21089e-18
cg02954704	1	161349006	rs35006684	161320381	SDHC	intronic	-8.76417	1.88165e-18
cg02954704	1	161349006	rs4481873	161321567	SDHC	intronic	-8.67294	4.21089e-18
cg02954704	1	161349006	rs61461118	161321754	SDHC	intronic	-8.67294	4.21089e-18
cg02954704	1	161349006	rs57473118	161322123	SDHC	intronic	-8.67294	4.21089e-18
cg02954704	1	161349006	rs76055913	161322518	SDHC	intronic	-8.67294	4.21089e-18
cg02954704	1	161349006	rs59191996	161322580	SDHC	intronic	-8.67294	4.21089e-18
cg02954704	1	161349006	rs58418155	161322623	SDHC	intronic	-8.67294	4.21089e-18
cg02954704	1	161349006	rs60405593	161323280	SDHC	intronic	-8.67294	4.21089e-18
cg02954704	1	161349006	rs55698724	161323878	SDHC	intronic	-8.67294	4.21089e-18
cg02954704	1	161349006	rs61653684	161324872	SDHC	intronic	-8.67294	4.21089e-18
cg02954704	1	161349006	rs57841279	161324888	SDHC	intronic	-8.67294	4.21089e-18
cg02954704	1	161349006	rs56290916	161325490	SDHC	intronic	-8.67294	4.21089e-18
cg02954704	1	161349006	rs80246038	161326274	SDHC	intronic	-8.67294	4.21089e-18
cg02954704	1	161349006	rs61308286	161326929	SDHC	intronic	-8.67294	4.21089e-18
cg02954704	1	161349006	rs61447446	161326940	SDHC	intronic	-8.67294	4.21089e-18
cg02954704	1	161349006	rs58874147	161327305	SDHC	intronic	-8.67294	4.21089e-18
cg02954704	1	161349006	rs60435895	161327346	SDHC	intronic	-8.67294	4.21089e-18
cg02954704	1	161349006	rs60799370	161327378	SDHC	intronic	-8.67294	4.21089e-18
cg02954704	1	161349006	rs74127658	161327527	SDHC	intronic	-8.67294	4.21089e-18
cg02954704	1	161349006	rs76703105	161327870	SDHC	intronic	-8.67294	4.21089e-18
cg02954704	1	161349006	rs4631719	161327900	SDHC	intronic	-8.67294	4.21089e-18
cg02954704	1	161349006	rs4477296	161328023	SDHC	intronic	-8.67294	4.21089e-18
cg02954704	1	161349006	rs4634926	161328140	SDHC	intronic	-8.67294	4.21089e-18
cg02954704	1	161349006	rs4469725	161328179	SDHC	intronic	-10.3637	3.62709e-25
cg02954704	1	161349006	rs80312901	161328351	SDHC	intronic	-8.67294	4.21089e-18
cg02954704	1	161349006	rs113563654	161328416	SDHC	intronic	-8.67294	4.21089e-18
cg02954704	1	161349006	rs61304797	161328628	SDHC	intronic	-8.67294	4.21089e-18
cg02954704	1	161349006	rs60882053	161329135	SDHC	intronic	-8.67294	4.21089e-18
cg02954704	1	161349006	rs16832851	161329206	SDHC	intronic	-8.67294	4.21089e-18
cg02954704	1	161349006	rs4474277	161329401	SDHC	intronic	-8.67294	4.21089e-18
cg02954704	1	161349006	rs4319356	161329474	SDHC	intronic	-8.67294	4.21089e-18
cg02954704	1	161349006	rs200843971	161329823	SDHC	intronic	-8.95674	3.34411e-19
cg02954704	1	161349006	rs55898518	161330241	SDHC	intronic	-8.67294	4.21089e-18
cg02954704	1	161349006	rs59037769	161330373	SDHC	intronic	-8.33643	7.65687e-17
cg02954704	1	161349006	rs55783815	161330419	SDHC	intronic	-8.67294	4.21089e-18
cg02954704	1	161349006	rs60179510	161330530	SDHC	intronic	-8.67294	4.21089e-18
cg02954704	1	161349006	rs56071922	161330708	SDHC	intronic	-8.67294	4.21089e-18
cg02954704	1	161349006	rs74963273	161330894	SDHC	intronic	-8.67294	4.21089e-18
cg02954704	1	161349006	rs112395017	161330927	SDHC	intronic	-8.67294	4.21089e-18
cg02954704	1	161349006	rs78969943	161330999	SDHC	intronic	-8.67294	4.21089e-18
cg02954704	1	161349006	rs16832854	161331210	SDHC	intronic	-8.67294	4.21089e-18
cg02954704	1	161349006	rs74653919	161331581	SDHC	intronic	-11.2653	1.94688e-29
cg02954704	1	161349006	rs140761234	161332346	SDHC	UTR3	-7.12699	1.02591e-12
cg02954704	1	161349006	rs8266	161332608	SDHC	UTR3	-11.2653	1.94688e-29
cg02954704	1	161349006	rs4600063	161333191	SDHC	UTR3	-8.67294	4.21089e-18
cg02954704	1	161349006	rs3935401	161333558	SDHC	UTR3	-8.67294	4.21089e-18
cg02954704	1	161349006	rs12239492	161334275	SDHC	UTR3	-8.67294	4.21089e-18
cg02954704	1	161349006	rs1133806	161334626	CFAP126	UTR3	-8.67294	4.21089e-18
cg02954704	1	161349006	rs16832869	161334735	CFAP126	UTR3	-8.67294	4.21089e-18
cg02954704	1	161349006	rs13374037	161335281	SDHC	UTR3	-8.67294	4.21089e-18
cg02954704	1	161349006	rs16832871	161335758	SDHC	UTR3	-8.67294	4.21089e-18
cg02954704	1	161349006	rs16832874	161335955	SDHC	UTR3	-8.67294	4.21089e-18
cg02954704	1	161349006	rs59690240	161336691	SDHC	UTR3	-8.67294	4.21089e-18
cg02954704	1	161349006	rs34872203	161336802	SDHC	UTR3	-8.67294	4.21089e-18
cg02954704	1	161349006	rs4360541	161337021	SDHC	UTR3	-8.67294	4.21089e-18
cg02954704	1	161349006	rs4585997	161337038	SDHC	UTR3	-8.67294	4.21089e-18
cg02954704	1	161349006	rs10494350	161337457	SDHC	UTR3	-8.67294	4.21089e-18
cg02954704	1	161349006	rs10494351	161337509	SDHC	UTR3	-8.67294	4.21089e-18
cg02954704	1	161349006	rs41270861	161337604	SDHC	UTR3	-8.67294	4.21089e-18
cg02954704	1	161349006	rs16832884	161338460	SDHC	UTR3	-8.67294	4.21089e-18
cg02954704	1	161349006	rs59840298	161338584	SDHC	UTR3	-8.67294	4.21089e-18
cg02954704	1	161349006	rs59544428	161338912	SDHC	UTR3	-8.67294	4.21089e-18
cg02954704	1	161349006	rs61576374	161338944	SDHC	UTR3	-8.67294	4.21089e-18
cg02954704	1	161349006	rs10494353	161339390	SDHC	UTR3	-8.67294	4.21089e-18
cg02954704	1	161349006	rs58138146	161339968	SDHC	UTR3	-8.67294	4.21089e-18
cg02954704	1	161349006	rs55929617	161340054	SDHC	UTR3	-8.67294	4.21089e-18
cg02954704	1	161349006	rs61181161	161340099	SDHC	UTR3	-8.67294	4.21089e-18
cg02954704	1	161349006	rs16832887	161340534	SDHC	UTR3	-8.67294	4.21089e-18
cg02954704	1	161349006	rs60647608	161340787	SDHC	UTR3	-6.98395	2.87003e-12
cg02954704	1	161349006	rs57995211	161340791	SDHC	UTR3	-8.67294	4.21089e-18
cg02954704	1	161349006	rs59340690	161340895	SDHC	UTR3	-8.67294	4.21089e-18
cg02954704	1	161349006	rs55729989	161341428	SDHC	UTR3	-8.67294	4.21089e-18
cg02954704	1	161349006	rs10494354	161341563	SDHC	UTR3	-8.67294	4.21089e-18
cg02954704	1	161349006	rs16832892	161341821	SDHC	UTR3	-8.67294	4.21089e-18
cg02954704	1	161349006	rs76493353	161341944	SDHC	UTR3	-8.79525	1.42726e-18
cg02954704	1	161349006	rs78471524	161341996	SDHC	UTR3	-8.67294	4.21089e-18
cg02954704	1	161349006	rs76461452	161342417	SDHC	UTR3	-8.67294	4.21089e-18
cg02954704	1	161349006	rs79606963	161342496	SDHC	UTR3	-8.67294	4.21089e-18
cg02954704	1	161349006	rs113658817	161342565	SDHC	UTR3	-8.67294	4.21089e-18
cg02954704	1	161349006	rs78551523	161342824	SDHC	UTR3	-8.67294	4.21089e-18
cg02954704	1	161349006	rs16832894	161343382	SDHC	UTR3	-8.67294	4.21089e-18
cg02954704	1	161349006	rs16832897	161343505	SDHC	UTR3	-8.67294	4.21089e-18
cg02954704	1	161349006	rs57154376	161343762	SDHC	UTR3	-8.67294	4.21089e-18
cg02954704	1	161349006	rs16832900	161344255	SDHC	UTR3	-8.67294	4.21089e-18
cg02954704	1	161349006	rs56269923	161344545	SDHC	UTR3	-8.67237	4.23228e-18
cg02954704	1	161349006	rs55807618	161344595	SDHC	UTR3	-8.67294	4.21089e-18
cg02954704	1	161349006	rs57858140	161344741	SDHC	UTR3	-8.67294	4.21089e-18
cg02954704	1	161349006	rs79805434	161345230	SDHC	downstream	-8.67294	4.21089e-18
cg02954704	1	161349006	rs76052669	161345238	SDHC	downstream	-8.67294	4.21089e-18
cg02954704	1	161349006	rs57270150	161345429	SDHC	downstream	-8.67294	4.21089e-18
cg02954704	1	161349006	rs57007882	161345518	SDHC	downstream	-8.67294	4.21089e-18
cg03013609	1	236702902	rs1126407	236700807	LGALS8	exonic	13.1456	1.80303e-39
cg03013609	1	236702902	rs2737706	236700982	LGALS8	intronic	13.1456	1.80303e-39
cg03013609	1	236702902	rs16833818	236701459	LGALS8	intronic	13.1456	1.80303e-39
cg03013609	1	236702902	rs16833819	236701492	LGALS8	intronic	13.1456	1.80303e-39
cg03013609	1	236702902	rs16833820	236701525	LGALS8	intronic	13.1456	1.80303e-39
cg03013609	1	236702902	rs2472123	236701849	LGALS8	intronic	13.1456	1.80303e-39
cg03013609	1	236702902	rs2472125	236701897	LGALS8	intronic	13.1456	1.80303e-39
cg03013609	1	236702902	rs12744425	236702447	LGALS8	intronic	9.58531	9.21777e-22
cg03013609	1	236702902	rs2489151	236703010	LGALS8	intronic	9.28874	1.56132e-20
cg03013609	1	236702902	rs2799413	236703687	LGALS8	intronic	11.7291	9.04018e-32
cg03013609	1	236702902	rs2244659	236703700	LGALS8	intronic	11.7291	9.04018e-32
cg03013609	1	236702902	rs2758994	236703767	LGALS8	intronic	11.7291	9.04018e-32
cg03013609	1	236702902	rs560736221	236704891			13.1456	1.80303e-39
cg03013609	1	236702902	rs145490157	236704893	LGALS8	intronic	13.1456	1.80303e-39
cg03013609	1	236702902	rs201851643	236704894	LGALS8	intronic	13.1456	1.80303e-39
cg03013609	1	236702902	rs2758174	236706352	LGALS8	intronic	13.1456	1.80303e-39
cg03013609	1	236702902	rs2758175	236706371	LGALS8	intronic	13.1456	1.80303e-39
cg03013609	1	236702902	rs2244267	236706425	LGALS8	intronic	13.1456	1.80303e-39
cg03013609	1	236702902	rs2244261	236706467	LGALS8	intronic	13.1456	1.80303e-39
cg03013609	1	236702902	rs2794786	236707036	LGALS8	intronic	13.1456	1.80303e-39
cg03013609	1	236702902	rs2799409	236707045	LGALS8	intronic	13.1456	1.80303e-39
cg03013609	1	236702902	rs2758180	236707538	LGALS8	intronic	13.1456	1.80303e-39
cg03013609	1	236702902	rs1124907	236707816	LGALS8	intronic	13.1456	1.80303e-39
cg03013609	1	236702902	rs2244063	236708224	LGALS8	intronic	13.1456	1.80303e-39
cg03013609	1	236702902	rs2758181	236708316	LGALS8	intronic	13.1456	1.80303e-39
cg03013609	1	236702902	rs2853609	236708644	LGALS8	intronic	13.1456	1.80303e-39
cg03013609	1	236702902	rs2799407	236708788	LGALS8	intronic	13.1456	1.80303e-39
cg03013609	1	236702902	rs2243963	236708940	LGALS8	intronic	13.1456	1.80303e-39
cg03013609	1	236702902	rs2243960	236708968	LGALS8	intronic	10.3406	4.61685e-25
cg03013609	1	236702902	rs2243959	236708991	LGALS8	intronic	13.1456	1.80303e-39
cg03013609	1	236702902	rs2799406	236709095	LGALS8	intronic	13.1456	1.80303e-39
cg03013609	1	236702902	rs2794785	236709204	LGALS8	intronic	13.1456	1.80303e-39
cg03013609	1	236702902	rs2799405	236709223	LGALS8	intronic	13.1456	1.80303e-39
cg03013609	1	236702902	rs2794784	236709439	LGALS8	intronic	13.1456	1.80303e-39
cg03013609	1	236702902	rs2794783	236709485	LGALS8	intronic	13.1456	1.80303e-39
cg03013609	1	236702902	rs2758189	236709778	LGALS8	intronic	13.1456	1.80303e-39
cg03013609	1	236702902	rs1885535	236710326	LGALS8	intronic	13.1456	1.80303e-39
cg03013609	1	236702902	rs2254823	236711297	LGALS8	intronic	13.1456	1.80303e-39
cg03013609	1	236702902	rs15701	236711323	LGALS8	exonic	13.1456	1.80303e-39
cg03013609	1	236702902	rs1160	236711586	LGALS8	UTR3	13.1456	1.80303e-39
cg03013609	1	236702902	rs1041940	236711882	LGALS8	UTR3	13.1456	1.80303e-39
cg03013609	1	236702902	rs1041942	236711951	LGALS8	UTR3	13.1456	1.80303e-39
cg03013609	1	236702902	rs1041943	236711956	LGALS8	UTR3	13.1456	1.80303e-39
cg03013609	1	236702902	rs1041944	236711981	LGALS8	UTR3	13.1456	1.80303e-39
cg03013609	1	236702902	rs2540	236714916	LGALS8	UTR3	13.1456	1.80303e-39
cg03013609	1	236702902	rs2758999	236715710	LGALS8	UTR3	-7.08607	1.37978e-12
cg03013609	1	236702902	rs1475134	236716558	HEATR1	intronic	10.2361	1.36641e-24
cg03013609	1	236702902	rs1475132	236716741	HEATR1	intronic	10.2361	1.36641e-24
cg03013609	1	236702902	rs2275685	236716959	HEATR1	exonic	10.2361	1.36641e-24
cg03013609	1	236702902	rs2275686	236717104	HEATR1	intronic	10.2361	1.36641e-24
cg03013609	1	236702902	rs2759003	236717301	HEATR1	intronic	10.2361	1.36641e-24
cg03013609	1	236702902	rs2275687	236717926	HEATR1	exonic	10.2361	1.36641e-24
cg03013609	1	236702902	rs6668716	236718421	HEATR1	intronic	10.2361	1.36641e-24
cg03013609	1	236702902	rs6668926	236718561	HEATR1	intronic	10.2361	1.36641e-24
cg03013609	1	236702902	rs1126627	236718620	HEATR1	exonic	10.2361	1.36641e-24
cg03013609	1	236702902	rs1885533	236719193	HEATR1	exonic	10.2361	1.36641e-24
cg03013609	1	236702902	rs2759005	236720833	HEATR1	intronic	10.2361	1.36641e-24
cg03013609	1	236702902	rs2564742	236730469	HEATR1	intronic	-8.42056	3.747e-17
cg03013609	1	236702902	rs2758198	236733246	HEATR1	intronic	7.45893	8.72306e-14
cg03013609	1	236702902	rs2853603	236733926	HEATR1	intronic	7.78253	7.1086e-15
cg03013609	1	236702902	rs2794776	236734216	HEATR1	intronic	7.45893	8.72306e-14
cg03013609	1	236702902	rs2799428	236736564	HEATR1	intronic	-8.66785	4.40348e-18
cg03013609	1	236702902	rs2853599	236736751	HEATR1	intronic	-8.66785	4.40348e-18
cg03013609	1	236702902	rs2794774	236739210	HEATR1	intronic	-6.9728	3.10692e-12
cg03013609	1	236702902	rs2853598	236739301	HEATR1	intronic	-8.66785	4.40348e-18
cg03013609	1	236702902	rs59868927	236740451	HEATR1	intronic	-8.66785	4.40348e-18
cg03013609	1	236702902	rs1891239	236742726	HEATR1	intronic	-8.66785	4.40348e-18
cg03013609	1	236702902	rs2153748	236743806	HEATR1	intronic	-8.66785	4.40348e-18
cg03013609	1	236702902	rs2758178	236743838	HEATR1	intronic	-6.9728	3.10692e-12
cg03013609	1	236702902	rs2794771	236743965	HEATR1	intronic	-8.66785	4.40348e-18
cg03013609	1	236702902	rs10925165	236745566	HEATR1	intronic	-6.88837	5.64367e-12
cg03061435	1	205537833	rs12024377	205537858	MFSD4A-AS1	ncRNA_intronic	8.8872	6.26676e-19
cg03061435	1	205537833	rs12032788	205538918	MFSD4A	intronic	8.17099	3.05862e-16
cg03061435	1	205537833	rs12035608	205541515	MFSD4A	intronic	7.76759	7.99907e-15
cg03061435	1	205537833	rs1891506	205543862	MFSD4A	intronic	-7.77365	7.62553e-15
cg03061435	1	205537833	rs6593951	205544350	MFSD4A	intronic	-7.37239	1.67599e-13
cg03061435	1	205537833	rs6658336	205544671	MFSD4A	intronic	7.76759	7.99907e-15
cg03061435	1	205537833	rs6658344	205544694	MFSD4A	intronic	-7.65947	1.86701e-14
cg03066299	1	198529410	rs1536317	198493095	ATP6V1G3	intronic	7.38276	1.55037e-13
cg03066299	1	198529410	rs12024349	198509166	ATP6V1G3	intronic	7.28376	3.24652e-13
cg03185752	1	954631	rs3121555	961350	AGRN	intronic	7.47128	7.94178e-14
cg03207373	1	92232652	rs284177	92224698	TGFBR3	intronic	-7.7934	6.52275e-15
cg03207373	1	92232652	rs284180	92227848	TGFBR3	intronic	-7.58149	3.41617e-14
cg03207373	1	92232652	rs12123363	92266836	TGFBR3	intronic	-6.97151	3.13553e-12
cg03207373	1	92232652	rs11578569	92267219	TGFBR3	intronic	-6.97151	3.13553e-12
cg03207373	1	92232652	rs17515100	92270238	TGFBR3	intronic	-6.97151	3.13553e-12
cg03207373	1	92232652	rs11431794	92272033	TGFBR3	intronic	-6.92271	4.43082e-12
cg03207373	1	92232652	rs10493859	92273644	TGFBR3	intronic	-6.89524	5.37723e-12
cg03207373	1	92232652	rs4658274	92278233	TGFBR3	intronic	-6.89524	5.37723e-12
cg03207373	1	92232652	rs11804539	92279707	TGFBR3	intronic	-6.89524	5.37723e-12
cg03207373	1	92232652	rs1556192	92283060	TGFBR3	intronic	-6.89524	5.37723e-12
cg03213775	1	21866491	rs3753782	21879524	ALPL	intronic	7.44709	9.54196e-14
cg03245099	1	28201862	rs3737809	28261593	SMPDL3B	UTR5	-6.92521	4.35342e-12
cg03341469	1	54355906	rs2294508	54354658	YIPF1	UTR5	8.38395	5.11789e-17
cg03341469	1	54355906	rs3817871	54354935	YIPF1	UTR5	8.38395	5.11789e-17
cg03341469	1	54355906	rs10888814	54355041	YIPF1	UTR5	8.38395	5.11789e-17
cg03341469	1	54355906	rs11206236	54355208	YIPF1	intronic	8.38395	5.11789e-17
cg03341469	1	54355906	rs2272931	54355840	YIPF1	upstream	8.37398	5.57065e-17
cg03341469	1	54355906	rs6702765	54355943	YIPF1	upstream	8.38395	5.11789e-17
cg03341469	1	54355906	rs6702862	54356002	YIPF1	upstream	8.38395	5.11789e-17
cg03341469	1	54355906	rs6656722	54356106	YIPF1	upstream	8.38395	5.11789e-17
cg03341469	1	54355906	rs6682112	54356341	YIPF1	upstream	8.38395	5.11789e-17
cg03341469	1	54355906	rs6694562	54356347	YIPF1	upstream	8.38395	5.11789e-17
cg03341469	1	54355906	rs7412364	54358971	DIO1	upstream	8.40031	4.45305e-17
cg03341469	1	54355906	rs7418835	54359022	DIO1	upstream	8.40031	4.45305e-17
cg03341469	1	54355906	rs6662835	54360819	DIO1	intronic	8.76132	1.9298e-18
cg03341469	1	54355906	rs6671330	54360957	DIO1	intronic	8.76132	1.9298e-18
cg03341469	1	54355906	rs12070698	54361022	DIO1	intronic	8.76132	1.9298e-18
cg03341469	1	54355906	rs2268183	54361619	DIO1	intronic	8.76132	1.9298e-18
cg03341469	1	54355906	rs2268184	54361639	DIO1	intronic	8.76132	1.9298e-18
cg03341469	1	54355906	rs6684508	54362300	DIO1	intronic	8.46493	2.56314e-17
cg03341469	1	54355906	rs1883455	54362771	DIO1	intronic	8.46493	2.56314e-17
cg03341469	1	54355906	rs1883456	54362985	DIO1	intronic	8.46493	2.56314e-17
cg03341469	1	54355906	rs1883458	54363088	DIO1	intronic	8.46493	2.56314e-17
cg03341469	1	54355906	rs6663024	54363434	DIO1	intronic	8.76132	1.9298e-18
cg03341469	1	54355906	rs12750232	54364100	DIO1	intronic	8.76132	1.9298e-18
cg03341469	1	54355906	rs6588496	54364809	DIO1	intronic	8.76132	1.9298e-18
cg03341469	1	54355906	rs6588497	54364827	DIO1	intronic	8.76132	1.9298e-18
cg03341469	1	54355906	rs7514037	54364997	DIO1	intronic	8.31095	9.4942e-17
cg03341469	1	54355906	rs2284453	54365396	DIO1	intronic	8.31095	9.4942e-17
cg03341469	1	54355906	rs11206240	54365530	DIO1	intronic	8.31095	9.4942e-17
cg03341469	1	54355906	rs10888818	54365679	DIO1	intronic	8.31095	9.4942e-17
cg03341469	1	54355906	rs2284454	54365962	DIO1	intronic	8.31095	9.4942e-17
cg03341469	1	54355906	rs2284455	54366082	DIO1	intronic	8.31095	9.4942e-17
cg03341469	1	54355906	rs7527713	54366479	DIO1	intronic	8.31095	9.4942e-17
cg03341469	1	54355906	rs7520300	54366902	DIO1	intronic	8.31095	9.4942e-17
cg03396347	1	1875803	rs2803320	1867426	CFAP74	intronic	-7.34588	2.04403e-13
cg03396347	1	1875803	rs2748971	1869334	CFAP74	intronic	-8.3489	6.89001e-17
cg03396347	1	1875803	rs2803328	1874326	CFAP74	intronic	-8.02111	1.04797e-15
cg03396347	1	1875803	rs2803332	1875513	CFAP74	intronic	-8.20132	2.37754e-16
cg03396347	1	1875803	rs2803333	1875530	CFAP74	intronic	-7.71919	1.17068e-14
cg03396347	1	1875803	rs2803334	1875621	CFAP74	intronic	-8.58208	9.31746e-18
cg03396347	1	1875803	rs2803336	1875858	CFAP74	exonic	-8.02111	1.04797e-15
cg03396347	1	1875803	rs2803338	1876114	CFAP74	intronic	-8.02111	1.04797e-15
cg03396347	1	1875803	rs2261279	1876560	CFAP74	intronic	-8.20132	2.37754e-16
cg03396347	1	1875803	rs2490544	1877452	CFAP74	intronic	-8.02111	1.04797e-15
cg03396347	1	1875803	rs2474457	1877497	CFAP74	intronic	-8.02111	1.04797e-15
cg03396347	1	1875803	rs2803340	1878071	CFAP74	intronic	-8.02111	1.04797e-15
cg03396347	1	1875803	rs2803341	1878628	CFAP74	intronic	-7.72076	1.15641e-14
cg03443309	1	1946811	rs28603108	1950621	GABRD	upstream	-8.42125	3.72485e-17
cg03443309	1	1946811	rs28502222	1952605	GABRD	intronic	-8.28662	1.16514e-16
cg03526459	1	146549940	rs6593794	146500117	LOC728989	ncRNA_intronic	7.51219	5.81468e-14
cg03526459	1	146549940	rs10900385	146501728	LOC728989	ncRNA_intronic	7.55087	4.32344e-14
cg03526459	1	146549940	rs11589576	146502900	LOC728989	ncRNA_intronic	7.28437	3.23166e-13
cg03526459	1	146549940	rs11578609	146502925	LOC728989	ncRNA_intronic	7.28437	3.23166e-13
cg03526459	1	146549940	rs11240095	146504083	LOC728989	ncRNA_intronic	7.07365	1.50914e-12
cg03526459	1	146549940	rs11240110	146509905	LOC728989	ncRNA_intronic	7.49227	6.76908e-14
cg03526459	1	146549940	rs1969872	146510354	LOC728989	ncRNA_intronic	7.49227	6.76908e-14
cg03526459	1	146549940	rs594655	146515076	NBPF19	intronic	7.61381	2.66141e-14
cg03526459	1	146549940	rs657853	146518632	NBPF19	intronic	7.09607	1.28353e-12
cg03526459	1	146549940	rs511131	146518713	NBPF19	intronic	8.25416	1.52976e-16
cg03526459	1	146549940	rs590354	146520738	NBPF19	intronic	8.04494	8.6289e-16
cg03536711	1	221509067	rs12069527	221504603	C1orf140	ncRNA_exonic	7.46969	8.03817e-14
cg03536711	1	221509067	rs6668385	221507788	C1orf140	ncRNA_intronic	7.48084	7.38513e-14
cg03536711	1	221509067	rs6704485	221507861	C1orf140	ncRNA_intronic	7.48084	7.38513e-14
cg03536711	1	221509067	rs6674289	221508921	C1orf140	ncRNA_intronic	7.48084	7.38513e-14
cg03536711	1	221509067	rs6685717	221509161	C1orf140	ncRNA_intronic	7.48084	7.38513e-14
cg03585734	1	15598865	rs1780598	15573775	FHAD1	UTR5	-8.27623	1.27135e-16
cg03585734	1	15598865	rs1622686	15578195	FHAD1	intronic	-8.38154	5.224e-17
cg03585734	1	15598865	rs10927757	15600049	FHAD1	intronic	7.27852	3.37492e-13
cg03585734	1	15598865	rs12059413	15600403	FHAD1	intronic	7.07706	1.47242e-12
cg03585734	1	15598865	rs4661619	15601095	FHAD1	intronic	7.01747	2.25922e-12
cg03585734	1	15598865	rs10927763	15605902	FHAD1	intronic	-8.09584	5.68695e-16
cg03585734	1	15598865	rs10927764	15606453	FHAD1	intronic	-8.48302	2.19425e-17
cg03585778	1	205537837	rs12035608	205541515	MFSD4A	intronic	7.39982	1.36369e-13
cg03585778	1	205537837	rs6593951	205544350	MFSD4A	intronic	-6.92301	4.42149e-12
cg03585778	1	205537837	rs6658336	205544671	MFSD4A	intronic	7.39982	1.36369e-13
cg03649293	1	202129894	rs4508081	202149136	PTPRVP	ncRNA_intronic	8.0869	6.12034e-16
cg03669374	1	19990845	rs1883565	20008507	TMCO4	downstream	-7.2019	5.93801e-13
cg03669374	1	19990845	rs12752287	20011834	TMCO4	intronic	-7.2019	5.93801e-13
cg03669374	1	19990845	rs10917516	20012714	TMCO4	intronic	-7.05971	1.66846e-12
cg03669374	1	19990845	rs10917517	20012762	TMCO4	intronic	-7.31454	2.5826e-13
cg03669374	1	19990845	rs7533981	20014739	TMCO4	intronic	-7.07062	1.54247e-12
cg03669374	1	19990845	rs7527271	20014753	TMCO4	intronic	-7.07062	1.54247e-12
cg03669374	1	19990845	rs7543480	20014827	TMCO4	intronic	-7.05971	1.66846e-12
cg03683213	1	36675501	rs17439489	36690599	THRAP3	UTR5	8.35917	6.31587e-17
cg03683213	1	36675501	rs150235079	36693040	THRAP3	intronic	8.59416	8.38766e-18
cg03683213	1	36675501	rs55661714	36696774	THRAP3	intronic	8.35917	6.31587e-17
cg03683213	1	36675501	rs56131853	36697914	THRAP3	intronic	8.35917	6.31587e-17
cg03683213	1	36675501	rs115112870	36704921	THRAP3	intronic	8.35917	6.31587e-17
cg03683213	1	36675501	rs115926051	36705056	THRAP3	intronic	8.35917	6.31587e-17
cg03683213	1	36675501	rs149326487	36707443	THRAP3	intronic	8.35917	6.31587e-17
cg03683213	1	36675501	rs151124391	36714526	THRAP3	intronic	8.35917	6.31587e-17
cg03683213	1	36675501	rs140567443	36714838	THRAP3	intronic	8.35917	6.31587e-17
cg03683213	1	36675501	rs55911053	36717397	THRAP3	intronic	8.35917	6.31587e-17
cg03683213	1	36675501	rs55694857	36720575	THRAP3	intronic	8.35917	6.31587e-17
cg03683213	1	36675501	rs78052001	36720861	THRAP3	intronic	8.35917	6.31587e-17
cg03683213	1	36675501	rs77033154	36723066	THRAP3	intronic	8.35917	6.31587e-17
cg03683213	1	36675501	rs76811106	36731256	THRAP3	intronic	8.3224	8.62017e-17
cg03683213	1	36675501	rs55912857	36736976	THRAP3	intronic	8.3224	8.62017e-17
cg03683213	1	36675501	rs75073574	36738334	THRAP3	intronic	8.3224	8.62017e-17
cg03683213	1	36675501	rs76946057	36738592	THRAP3	intronic	8.3224	8.62017e-17
cg03683213	1	36675501	rs77372854	36743341	THRAP3	intronic	8.3224	8.62017e-17
cg03683213	1	36675501	rs17439943	36749925	THRAP3	intronic	8.3224	8.62017e-17
cg03683213	1	36675501	rs56138303	36750518	THRAP3	intronic	8.3224	8.62017e-17
cg03683213	1	36675501	rs55863536	36751209	THRAP3	intronic	8.3224	8.62017e-17
cg03683213	1	36675501	rs75021591	36758605	THRAP3	intronic	8.3224	8.62017e-17
cg03683213	1	36675501	rs116136245	36763239	THRAP3	intronic	8.3224	8.62017e-17
cg03683213	1	36675501	rs143194836	36764903	THRAP3	intronic	8.3224	8.62017e-17
cg03683213	1	36675501	rs151139674	36764904	THRAP3	intronic	8.3224	8.62017e-17
cg03683213	1	36675501	rs115705359	36764937	THRAP3	intronic	8.3224	8.62017e-17
cg03683213	1	36675501	rs55667179	36777606	SH3D21	intronic	8.37551	5.49839e-17
cg03683213	1	36675501	rs76394222	36779015	SH3D21	intronic	8.37551	5.49839e-17
cg03683213	1	36675501	rs77460292	36783135	SH3D21	intronic	8.16189	3.2981e-16
cg03683213	1	36675501	rs56394568	36810816	STK40	intronic	6.89056	5.55728e-12
cg03683213	1	36675501	rs55703317	36814473	STK40	intronic	6.89056	5.55728e-12
cg03683213	1	36675501	rs11805720	36815492	STK40	intronic	6.89056	5.55728e-12
cg03683213	1	36675501	rs11805734	36815605	STK40	intronic	6.89056	5.55728e-12
cg03683213	1	36675501	rs11804663	36815846	STK40	intronic	6.89056	5.55728e-12
cg03683213	1	36675501	rs72663457	36816096	STK40	intronic	6.89056	5.55728e-12
cg03683213	1	36675501	rs11263875	36820927	STK40	exonic	7.03949	1.92947e-12
cg03683213	1	36675501	rs11804595	36821402	STK40	intronic	6.89056	5.55728e-12
cg03683213	1	36675501	rs56051965	36822604	STK40	intronic	6.89056	5.55728e-12
cg03683213	1	36675501	rs56005607	36828659	STK40	intronic	6.89056	5.55728e-12
cg03683213	1	36675501	rs111335513	36841347	STK40	intronic	6.89056	5.55728e-12
cg03683213	1	36675501	rs74628160	36845598	STK40	intronic	6.92032	4.50629e-12
cg03683213	1	36675501	rs72663469	36847305	STK40	intronic	6.89201	5.50112e-12
cg03730137	1	193240279	rs817138	193274323	LINC01031	ncRNA_intronic	7.22577	4.98258e-13
cg03730137	1	193240279	rs523402	193275905	LINC01031	ncRNA_intronic	7.22577	4.98258e-13
cg03732007	1	2071316	rs424079	2071340	PRKCZ	intronic	7.19525	6.23481e-13
cg03732007	1	2071316	rs364677	2071765	PRKCZ	intronic	7.19525	6.23481e-13
cg03847896	1	112154295	rs6671167	112146255	LINC01160	ncRNA_intronic	-8.02865	9.85498e-16
cg03847896	1	112154295	rs6701067	112151482	RAP1A	intronic	-8.02015	1.05615e-15
cg03847896	1	112154295	rs2364816	112167766	RAP1A	intronic	-7.98532	1.4016e-15
cg03847896	1	112154295	rs12030059	112169024	RAP1A	intronic	-7.45513	8.97759e-14
cg03847896	1	112154295	rs3843829	112174427	RAP1A	intronic	-7.86073	3.81909e-15
cg03847896	1	112154295	rs12565119	112178727	RAP1A	intronic	-7.98532	1.4016e-15
cg03847896	1	112154295	rs12565590	112179604	RAP1A	intronic	-7.98532	1.4016e-15
cg03847896	1	112154295	rs6537712	112191132	RAP1A	intronic	-7.75423	8.88792e-15
cg03847896	1	112154295	rs2076585	112192044	RAP1A	intronic	-7.75423	8.88792e-15
cg03847896	1	112154295	rs13059	112197826	RAP1A	intronic	-8.15292	3.55255e-16
cg03847896	1	112154295	rs11576942	112203185	RAP1A	intronic	-8.15292	3.55255e-16
cg03847896	1	112154295	rs12049420	112225938	RAP1A	intronic	-8.15292	3.55255e-16
cg03847896	1	112154295	rs11578410	112229260	RAP1A	intronic	-7.91509	2.47079e-15
cg03847896	1	112154295	rs7525307	112237915	RAP1A	intronic	-7.78302	7.08153e-15
cg03847896	1	112154295	rs1324891	112239050	RAP1A	intronic	-7.91509	2.47079e-15
cg03847896	1	112154295	rs2365323	112239851	RAP1A	intronic	-7.91509	2.47079e-15
cg03847896	1	112154295	rs7526355	112241952	RAP1A	intronic	-7.78302	7.08153e-15
cg03847896	1	112154295	rs3738300	112251983	RAP1A	intronic	-7.66946	1.72725e-14
cg03847896	1	112154295	rs3767594	112254504	RAP1A	intronic	-7.69102	1.45967e-14
cg03847896	1	112154295	rs3767593	112254512	RAP1A	intronic	-8.07385	6.81135e-16
cg03847896	1	112154295	rs1324890	112254610	RAP1A	intronic	-7.69102	1.45967e-14
cg03847896	1	112154295	rs11102325	112257193	RAP1A	UTR3	-7.69102	1.45967e-14
cg03847896	1	112154295	rs11102326	112257784	RAP1A	UTR3	-7.8323	4.79029e-15
cg03874513	1	19388929	rs10158468	19402390	UBR4	intronic	6.92016	4.51134e-12
cg03874513	1	19388929	rs4912047	19432622	UBR4	intronic	-7.33001	2.30142e-13
cg03874513	1	19388929	rs6693149	19446587	UBR4	intronic	-6.90387	5.0606e-12
cg03874513	1	19388929	rs6688770	19450605	UBR4	intronic	-7.46696	8.20706e-14
cg03874513	1	19388929	rs942182	19476581	UBR4	intronic	-7.55765	4.10404e-14
cg03874513	1	19388929	rs870482	19500328	UBR4	intronic	-7.53048	5.05554e-14
cg03874513	1	19388929	rs12093186	19506031	UBR4	intronic	-8.23569	1.78531e-16
cg03874513	1	19388929	rs12743639	19521434	UBR4	intronic	-8.33878	7.50588e-17
cg03874513	1	19388929	rs4912054	19523961	UBR4	intronic	-8.38015	5.28607e-17
cg03874513	1	19388929	rs12758524	19531534	UBR4	intronic	-8.33878	7.50588e-17
cg03874513	1	19388929	rs12723349	19534054	UBR4	intronic	-7.67394	1.66788e-14
cg03874513	1	19388929	rs4911979	19540663	EMC1-AS1	ncRNA_intronic	-8.33878	7.50588e-17
cg03874513	1	19388929	rs12084825	19566881	EMC1	exonic	-7.82627	5.02542e-15
cg03895593	1	6064094	rs74051398	5936304	NPHP4	intronic	-7.55901	4.06155e-14
cg03895593	1	6064094	rs535283304	5939904			-8.45758	2.72986e-17
cg03895593	1	6064094	rs12728066	5957725	NPHP4	intronic	-7.31439	2.58545e-13
cg03895593	1	6064094	rs58640305	5960318	NPHP4	intronic	-8.70881	3.0709e-18
cg03895593	1	6064094	rs12142363	5986409	NPHP4	intronic	-7.58807	3.24718e-14
cg03895593	1	6064094	rs11583324	6016635	NPHP4	intronic	-7.22187	5.12768e-13
cg03895593	1	6064094	rs12138609	6032320	NPHP4	intronic	-7.28009	3.33593e-13
cg03895593	1	6064094	rs11586319	6035673	NPHP4	intronic	-7.28009	3.33593e-13
cg03895593	1	6064094	rs11587341	6037364	NPHP4	intronic	-7.28009	3.33593e-13
cg03895593	1	6064094	rs35766174	6038889	NPHP4	intronic	-7.28009	3.33593e-13
cg03895593	1	6064094	rs11120977	6048840	NPHP4	intronic	-7.25353	4.06038e-13
cg03895593	1	6064094	rs11576171	6049970	NPHP4	intronic	-7.25353	4.06038e-13
cg03895593	1	6064094	rs61760766	6064811	KCNAB2	intronic	-6.88381	5.82729e-12
cg03920003	1	154582007	rs11802588	154580895	ADAR	intronic	7.96947	1.59353e-15
cg03920003	1	154582007	rs12125166	154582129	ADAR	intronic	7.96947	1.59353e-15
cg03920003	1	154582007	rs6699729	154582896	ADAR	intronic	7.96947	1.59353e-15
cg03920003	1	154582007	rs6699825	154582970	ADAR	intronic	7.96947	1.59353e-15
cg03920003	1	154582007	rs6702449	154583210	ADAR	intronic	7.96947	1.59353e-15
cg03920003	1	154582007	rs9427100	154583762	ADAR	intronic	7.02629	2.12095e-12
cg03920003	1	154582007	rs9426826	154585480	ADAR	intronic	7.02629	2.12095e-12
cg03920003	1	154582007	rs9427104	154589232	ADAR	intronic	7.95537	1.78593e-15
cg03920003	1	154582007	rs59618219	154589931	ADAR	intronic	-7.02206	2.18625e-12
cg03920003	1	154582007	rs9426828	154591489	ADAR	intronic	7.15745	8.21897e-13
cg03920003	1	154582007	rs56020456	154591882	ADAR	intronic	-7.14676	8.8847e-13
cg03920003	1	154582007	rs61811390	154592832	ADAR	intronic	-7.14676	8.8847e-13
cg03920003	1	154582007	rs9426830	154594690	ADAR	intronic	7.95537	1.78593e-15
cg03921839	1	3047462	rs2981862	3048201	PRDM16	intronic	-7.14815	8.79567e-13
cg03921839	1	3047462	rs2993504	3048371	PRDM16	intronic	-7.14815	8.79567e-13
cg03935359	1	68363156	rs4578188	68368146	GNG12-AS1	ncRNA_intronic	7.06168	1.64506e-12
cg03935359	1	68363156	rs2186239	68376372	GNG12-AS1	ncRNA_intronic	7.91515	2.46945e-15
cg04104977	1	62677047	rs4625314	62675619	L1TD1	exonic	-7.58072	3.43638e-14
cg04146137	1	38279984	rs11485996	38322418	MTF1	intronic	-7.0124	2.34267e-12
cg04227950	1	156522584	rs4553183	156586191	LOC101928177	ncRNA_intronic	-7.845	4.32962e-15
cg04227950	1	156522584	rs4474241	156586357	LOC101928177	ncRNA_intronic	-6.91007	4.84406e-12
cg04227950	1	156522584	rs4638122	156587232	LOC101928177	ncRNA_intronic	-6.9386	3.9601e-12
cg04264144	1	44759823	rs34337863	44591735	KLF17	intronic	-8.05764	7.77812e-16
cg04264144	1	44759823	rs1291169	44681113	DMAP1	intronic	-8.61114	7.23366e-18
cg04264144	1	44759823	rs2799480	44684995	DMAP1	intronic	-8.45826	2.714e-17
cg04264144	1	44759823	rs11578647	44710093	ERI3	intronic	-6.94668	3.73994e-12
cg04264144	1	44759823	rs1778905	44724788	ERI3	intronic	-8.60949	7.3385e-18
cg04264144	1	44759823	rs2799475	44727612	ERI3	intronic	-7.87287	3.46587e-15
cg04264144	1	44759823	rs10890295	44745450	ERI3	intronic	-6.91489	4.68215e-12
cg04264144	1	44759823	rs459358	44745624	ERI3	intronic	-9.05339	1.38603e-19
cg04264144	1	44759823	rs325165	44751206	ERI3	intronic	-9.05339	1.38603e-19
cg04264144	1	44759823	rs325163	44751710	ERI3	intronic	-9.05339	1.38603e-19
cg04264144	1	44759823	rs325161	44755562	ERI3	intronic	-9.51519	1.81389e-21
cg04264144	1	44759823	rs325159	44759699	ERI3	intronic	-8.97951	2.71964e-19
cg04264144	1	44759823	rs11590589	44764389	ERI3	intronic	-6.91489	4.68215e-12
cg04264144	1	44759823	rs325154	44764677	ERI3	intronic	-8.5876	8.88072e-18
cg04264144	1	44759823	rs6429535	44766071	ERI3	intronic	-6.91489	4.68215e-12
cg04264144	1	44759823	rs6429536	44766331	ERI3	intronic	-6.91489	4.68215e-12
cg04264144	1	44759823	rs325152	44767179	ERI3	intronic	-8.5876	8.88072e-18
cg04264144	1	44759823	rs11808967	44768249	ERI3	intronic	-6.91489	4.68215e-12
cg04264144	1	44759823	rs325149	44768392	ERI3	intronic	-8.65687	4.84909e-18
cg04264144	1	44759823	rs34684685	44770217	ERI3	intronic	-6.91489	4.68215e-12
cg04264144	1	44759823	rs4356094	44784292	ERI3	intronic	-6.91489	4.68215e-12
cg04264144	1	44759823	rs1989951	44798372	ERI3	intronic	-6.91489	4.68215e-12
cg04264144	1	44759823	rs226060	44801174	ERI3	intronic	-9.31479	1.22192e-20
cg04264144	1	44759823	rs2524354	44807214	ERI3	intronic	-8.78469	1.56793e-18
cg04264144	1	44759823	rs2905822	44808483	ERI3	intronic	-8.78469	1.56793e-18
cg04264144	1	44759823	rs172853	44809445	ERI3	intronic	-8.5876	8.88072e-18
cg04264144	1	44759823	rs34050681	44817298	ERI3	intronic	-6.89875	5.24633e-12
cg04264144	1	44759823	rs226065	44819375	ERI3	intronic	-9.16387	5.00686e-20
cg04305804	1	246464301	rs10924542	246361943	SMYD3	intronic	-7.60948	2.75199e-14
cg04305804	1	246464301	rs2486848	246438322	SMYD3	intronic	7.80138	6.12319e-15
cg04305804	1	246464301	rs1780817	246442435	SMYD3	intronic	7.39198	1.44657e-13
cg04305804	1	246464301	rs2994267	246448345	SMYD3	intronic	-7.19284	6.34576e-13
cg04305804	1	246464301	rs1716891	246455691	SMYD3	intronic	12.1636	4.85606e-34
cg04305804	1	246464301	rs1197643	246458020	SMYD3	intronic	-7.93194	2.15752e-15
cg04305804	1	246464301	rs1148714	246465351	SMYD3	intronic	-7.04416	1.86579e-12
cg04305804	1	246464301	rs1148717	246467620	SMYD3	intronic	9.49503	2.20158e-21
cg04305804	1	246464301	rs1197627	246467905	SMYD3	intronic	8.47293	2.39304e-17
cg04305804	1	246464301	rs10802391	246470876	SMYD3	intronic	-7.04762	1.82002e-12
cg04305804	1	246464301	rs7533584	246472732	SMYD3	intronic	-7.04762	1.82002e-12
cg04305804	1	246464301	rs4556326	246486085	SMYD3	intronic	10.7612	5.24835e-27
cg04305804	1	246464301	rs4654103	246525619	SMYD3	intronic	9.59583	8.32464e-22
cg04305804	1	246464301	rs12732461	246525975	SMYD3	intronic	9.63069	5.93313e-22
cg04305804	1	246464301	rs1361406	246533109	SMYD3	intronic	9.63069	5.93313e-22
cg04305804	1	246464301	rs35843971	246536319	SMYD3	intronic	9.14692	5.85805e-20
cg04305804	1	246464301	rs6681459	246545406	SMYD3	intronic	8.65325	5.0052e-18
cg04305804	1	246464301	rs12733857	246547194	SMYD3	intronic	8.99052	2.46054e-19
cg04350215	1	94559714	rs4147828	94547889	ABCA4	intronic	-7.03986	1.92435e-12
cg04423622	1	21023073	rs16824489	21022402	KIF17	intronic	7.9583	1.74418e-15
cg04423622	1	21023073	rs59786108	21022790	KIF17	intronic	7.9583	1.74418e-15
cg04423622	1	21023073	rs16824496	21024460	KIF17	intronic	7.19369	6.30632e-13
cg04423622	1	21023073	rs2053981	21227083	EIF4G3	intronic	-7.69031	1.46779e-14
cg04423622	1	21023073	rs4654730	21229286	EIF4G3	intronic	-7.19044	6.45842e-13
cg04423622	1	21023073	rs58762579	21257831	EIF4G3	intronic	-7.6276	2.39171e-14
cg04423622	1	21023073	rs6698440	21258712	EIF4G3	intronic	-8.14537	3.78136e-16
cg04423622	1	21023073	rs12133780	21270808	EIF4G3	intronic	-7.49345	6.70864e-14
cg04423622	1	21023073	rs2271115	21295864	EIF4G3	intronic	-7.49939	6.41142e-14
cg04423622	1	21023073	rs6692081	21296363	EIF4G3	intronic	-7.49939	6.41142e-14
cg04423622	1	21023073	rs7552999	21314454	EIF4G3	intronic	-7.49939	6.41142e-14
cg04423622	1	21023073	rs7515845	21314455	EIF4G3	intronic	-7.49939	6.41142e-14
cg04423622	1	21023073	rs61781115	21322860	EIF4G3	intronic	-7.49939	6.41142e-14
cg04423622	1	21023073	rs885363	21325360	EIF4G3	intronic	-7.49939	6.41142e-14
cg04423622	1	21023073	rs10916921	21334542	EIF4G3	intronic	-7.49939	6.41142e-14
cg04423622	1	21023073	rs6426654	21336925	EIF4G3	intronic	-7.62512	2.43807e-14
cg04423622	1	21023073	rs6661116	21337155	EIF4G3	intronic	-7.49939	6.41142e-14
cg04423622	1	21023073	rs6426656	21343245	EIF4G3	intronic	-7.49939	6.41142e-14
cg04423622	1	21023073	rs6669102	21355543	EIF4G3	intronic	-7.49345	6.70864e-14
cg04423622	1	21023073	rs4654896	21356930	EIF4G3	intronic	-7.49345	6.70864e-14
cg04423622	1	21023073	rs6426659	21361302	EIF4G3	intronic	-7.4975	6.50445e-14
cg04423622	1	21023073	rs6426660	21361640	EIF4G3	intronic	-7.4975	6.50445e-14
cg04423622	1	21023073	rs6684976	21367501	EIF4G3	intronic	-7.4975	6.50445e-14
cg04423622	1	21023073	rs6683542	21369610	EIF4G3	intronic	-7.4975	6.50445e-14
cg04423622	1	21023073	rs6703227	21374810	EIF4G3	intronic	-7.4975	6.50445e-14
cg04423622	1	21023073	rs374607024	21380173	EIF4G3	intronic	-7.5033	6.22293e-14
cg04423622	1	21023073	rs191597741	21380368	EIF4G3	intronic	-7.5033	6.22293e-14
cg04423622	1	21023073	rs61779070	21390356	EIF4G3	intronic	-7.4975	6.50445e-14
cg04423622	1	21023073	rs17418249	21390582	EIF4G3	intronic	-7.4975	6.50445e-14
cg04423622	1	21023073	rs61117207	21394374	EIF4G3	intronic	-7.4975	6.50445e-14
cg04423622	1	21023073	rs6426668	21396596	EIF4G3	intronic	-7.4975	6.50445e-14
cg04423622	1	21023073	rs6692244	21396886	EIF4G3	intronic	-7.4975	6.50445e-14
cg04423622	1	21023073	rs7554997	21400139	EIF4G3	intronic	-7.4975	6.50445e-14
cg04423622	1	21023073	rs6692687	21418603	EIF4G3	intronic	-7.25017	4.16263e-13
cg04423622	1	21023073	rs6663452	21423154	EIF4G3	intronic	-7.25017	4.16263e-13
cg04423622	1	21023073	rs7521675	21424070	EIF4G3	intronic	-7.25017	4.16263e-13
cg04423622	1	21023073	rs6684346	21431850	EIF4G3	intronic	-7.25017	4.16263e-13
cg04423622	1	21023073	rs4654902	21435056	EIF4G3	intronic	-7.25017	4.16263e-13
cg04423622	1	21023073	rs7535895	21439239	EIF4G3	intronic	-7.25017	4.16263e-13
cg04423622	1	21023073	rs10916937	21439785	EIF4G3	intronic	-7.25017	4.16263e-13
cg04423622	1	21023073	rs12405090	21448007	EIF4G3	intronic	-7.25017	4.16263e-13
cg04423622	1	21023073	rs7550267	21448792	EIF4G3	intronic	-7.25017	4.16263e-13
cg04423622	1	21023073	rs12126133	21456537	EIF4G3	intronic	-7.25017	4.16263e-13
cg04423622	1	21023073	rs7525438	21458217	EIF4G3	intronic	-7.25017	4.16263e-13
cg04423622	1	21023073	rs7525620	21458392	EIF4G3	intronic	-7.25017	4.16263e-13
cg04423622	1	21023073	rs12405319	21468891	EIF4G3	intronic	-7.19012	6.4733e-13
cg04423622	1	21023073	rs6689819	21472395	EIF4G3	intronic	-7.19012	6.4733e-13
cg04423622	1	21023073	rs4504856	21477362	EIF4G3	intronic	-7.19012	6.4733e-13
cg04423622	1	21023073	rs7554770	21481361	EIF4G3	intronic	-7.37634	1.62703e-13
cg04423622	1	21023073	rs7520293	21481689	EIF4G3	intronic	-7.37634	1.62703e-13
cg04423622	1	21023073	rs7522722	21481840	EIF4G3	intronic	-7.37634	1.62703e-13
cg04423622	1	21023073	rs61779121	21494634	EIF4G3	intronic	-7.45564	8.94306e-14
cg04423622	1	21023073	rs12136153	21497790	EIF4G3	intronic	-7.45564	8.94306e-14
cg04423622	1	21023073	rs59537090	21498737	EIF4G3	intronic	-7.45564	8.94306e-14
cg04423622	1	21023073	rs7512116	21501095	EIF4G3	intronic	-7.45564	8.94306e-14
cg04471037	1	46395155	rs2230659	46078884	NASP	exonic	-7.66583	1.77677e-14
cg04471037	1	46395155	rs1541131	46084934	CCDC17,NASP	downstream	-7.02197	2.18757e-12
cg04471037	1	46395155	rs3014242	46087577	CCDC17	exonic	-6.89547	5.36886e-12
cg04471037	1	46395155	rs1250	46094027	GPBP1L1	exonic	-6.91347	4.72954e-12
cg04471037	1	46395155	rs1135812	46095272	GPBP1L1	exonic	-6.88068	5.95693e-12
cg04471037	1	46395155	rs6703748	46095976	GPBP1L1	intronic	-6.88068	5.95693e-12
cg04471037	1	46395155	rs10890333	46100322	GPBP1L1	intronic	-6.89443	5.40824e-12
cg04471037	1	46395155	rs10890334	46100378	GPBP1L1	intronic	-6.88068	5.95693e-12
cg04471037	1	46395155	rs10890335	46100394	GPBP1L1	intronic	-6.88068	5.95693e-12
cg04471037	1	46395155	rs6694889	46101806	GPBP1L1	intronic	-6.88068	5.95693e-12
cg04471037	1	46395155	rs12041197	46104464	GPBP1L1	intronic	-6.88068	5.95693e-12
cg04471037	1	46395155	rs12043945	46106922	GPBP1L1	intronic	-6.89443	5.40824e-12
cg04471037	1	46395155	rs12025613	46107243	GPBP1L1	intronic	-6.88068	5.95693e-12
cg04471037	1	46395155	rs12091503	46107868	GPBP1L1	intronic	-6.89443	5.40824e-12
cg04471037	1	46395155	rs11211145	46108491	GPBP1L1	intronic	-6.88068	5.95693e-12
cg04471037	1	46395155	rs11211146	46109794	GPBP1L1	intronic	-6.88068	5.95693e-12
cg04471037	1	46395155	rs11211147	46110094	GPBP1L1	intronic	-6.88068	5.95693e-12
cg04471037	1	46395155	rs10890336	46111056	GPBP1L1	intronic	-6.89443	5.40824e-12
cg04471037	1	46395155	rs11211151	46112752	GPBP1L1	intronic	-6.89443	5.40824e-12
cg04471037	1	46395155	rs11211152	46114157	GPBP1L1	intronic	-6.88068	5.95693e-12
cg04471037	1	46395155	rs12045096	46114428	GPBP1L1	intronic	-6.89443	5.40824e-12
cg04471037	1	46395155	rs4607935	46117161	GPBP1L1	intronic	-6.88068	5.95693e-12
cg04471037	1	46395155	rs4609469	46117185	GPBP1L1	intronic	-6.89443	5.40824e-12
cg04471037	1	46395155	rs12048866	46117492	GPBP1L1	intronic	-6.88068	5.95693e-12
cg04471037	1	46395155	rs12049027	46118184	GPBP1L1	intronic	-6.89443	5.40824e-12
cg04471037	1	46395155	rs10789467	46118745	GPBP1L1	intronic	-6.89443	5.40824e-12
cg04471037	1	46395155	rs10890337	46124527	GPBP1L1	intronic	-6.89443	5.40824e-12
cg04471037	1	46395155	rs3811435	46125790	GPBP1L1	intronic	-6.89443	5.40824e-12
cg04471037	1	46395155	rs3811436	46125880	GPBP1L1	UTR5	-6.88068	5.95693e-12
cg04471037	1	46395155	rs12024590	46127496	GPBP1L1	intronic	-6.88068	5.95693e-12
cg04471037	1	46395155	rs12081175	46129779	GPBP1L1	intronic	-6.88068	5.95693e-12
cg04471037	1	46395155	rs12070775	46129869	GPBP1L1	intronic	-6.88068	5.95693e-12
cg04471037	1	46395155	rs12027622	46130252	GPBP1L1	intronic	-6.88068	5.95693e-12
cg04471037	1	46395155	rs9793568	46130373	GPBP1L1	intronic	-6.89443	5.40824e-12
cg04471037	1	46395155	rs4415615	46132109	GPBP1L1	intronic	-6.88068	5.95693e-12
cg04471037	1	46395155	rs11211157	46132844	GPBP1L1	intronic	-6.89443	5.40824e-12
cg04471037	1	46395155	rs11211158	46132850	GPBP1L1	intronic	-6.89443	5.40824e-12
cg04471037	1	46395155	rs10890340	46133599	GPBP1L1	intronic	-6.88068	5.95693e-12
cg04471037	1	46395155	rs6429575	46134216	GPBP1L1	intronic	-6.89443	5.40824e-12
cg04471037	1	46395155	rs7529699	46134634	GPBP1L1	intronic	-6.88068	5.95693e-12
cg04471037	1	46395155	rs6690926	46134978	GPBP1L1	intronic	-6.89443	5.40824e-12
cg04471037	1	46395155	rs6699444	46135120	GPBP1L1	intronic	-6.88068	5.95693e-12
cg04471037	1	46395155	rs11211159	46136755	GPBP1L1	intronic	-6.89443	5.40824e-12
cg04471037	1	46395155	rs10430105	46138876	GPBP1L1	intronic	-6.88068	5.95693e-12
cg04471037	1	46395155	rs12041677	46139338	GPBP1L1	intronic	-6.88068	5.95693e-12
cg04471037	1	46395155	rs113828697	46142179	GPBP1L1	intronic	-6.89443	5.40824e-12
cg04471037	1	46395155	rs8179402	46142466	GPBP1L1	intronic	-6.89443	5.40824e-12
cg04471037	1	46395155	rs66682726	46142903	GPBP1L1	intronic	-6.88068	5.95693e-12
cg04471037	1	46395155	rs8179296	46143791	GPBP1L1	intronic	-6.89443	5.40824e-12
cg04471037	1	46395155	rs10890341	46147240	GPBP1L1	intronic	-6.88068	5.95693e-12
cg04471037	1	46395155	rs11211161	46148138	GPBP1L1	intronic	-6.88068	5.95693e-12
cg04471037	1	46395155	rs61784793	46149285	GPBP1L1	intronic	-6.88068	5.95693e-12
cg04471037	1	46395155	rs11211162	46149858	GPBP1L1	intronic	-6.88068	5.95693e-12
cg04471037	1	46395155	rs4586014	46150443	GPBP1L1	intronic	-6.88068	5.95693e-12
cg04471037	1	46395155	rs4553239	46150486	GPBP1L1	intronic	-6.9792	2.96863e-12
cg04471037	1	46395155	rs4439382	46150805	GPBP1L1	intronic	-6.88068	5.95693e-12
cg04471037	1	46395155	rs11211163	46153548	TMEM69	upstream	-6.89443	5.40824e-12
cg04471037	1	46395155	rs6686944	46156308	TMEM69	intronic	-6.89443	5.40824e-12
cg04471037	1	46395155	rs12037803	46156492	TMEM69	intronic	-6.89443	5.40824e-12
cg04471037	1	46395155	rs10890342	46157087	TMEM69	intronic	-6.88068	5.95693e-12
cg04471037	1	46395155	rs61784795	46157713	TMEM69	intronic	-6.88068	5.95693e-12
cg04471037	1	46395155	rs11211165	46157906	TMEM69	intronic	-6.89443	5.40824e-12
cg04471037	1	46395155	rs11211166	46157942	TMEM69	intronic	-6.89443	5.40824e-12
cg04471037	1	46395155	rs10789470	46158331	TMEM69	intronic	-7.33212	2.26542e-13
cg04471037	1	46395155	rs6658700	46160260	IPP	intronic	-6.88068	5.95693e-12
cg04471037	1	46395155	rs12047629	46162802	IPP	intronic	-6.88068	5.95693e-12
cg04471037	1	46395155	rs61784796	46163256	IPP	intronic	-6.89443	5.40824e-12
cg04471037	1	46395155	rs10749856	46164846	IPP	UTR3	-6.89443	5.40824e-12
cg04471037	1	46395155	rs10890344	46166090	IPP	intronic	-6.89443	5.40824e-12
cg04471037	1	46395155	rs11211169	46166709	IPP	intronic	-6.88068	5.95693e-12
cg04471037	1	46395155	rs4564187	46166861	IPP	intronic	-6.89443	5.40824e-12
cg04471037	1	46395155	rs11211170	46167206	IPP	intronic	-6.88068	5.95693e-12
cg04471037	1	46395155	rs11211171	46168642	IPP	intronic	-6.88068	5.95693e-12
cg04471037	1	46395155	rs28361459	46170098	IPP	intronic	-6.89443	5.40824e-12
cg04471037	1	46395155	rs28438704	46170544	IPP	intronic	-6.89443	5.40824e-12
cg04471037	1	46395155	rs28623463	46170758	IPP	intronic	-6.96395	3.30868e-12
cg04471037	1	46395155	rs28528139	46171393	IPP	intronic	-6.89443	5.40824e-12
cg04471037	1	46395155	rs28442079	46172001	IPP	intronic	-6.89443	5.40824e-12
cg04471037	1	46395155	rs28370457	46172062	IPP	intronic	-6.88068	5.95693e-12
cg04471037	1	46395155	rs28970802	46173481			-6.88068	5.95693e-12
cg04471037	1	46395155	rs71500087	46174921	IPP	intronic	-6.88068	5.95693e-12
cg04471037	1	46395155	rs61784801	46179022	IPP	intronic	-7.80768	5.82486e-15
cg04471037	1	46395155	rs61784803	46179271	IPP	intronic	-7.86061	3.82264e-15
cg04471037	1	46395155	rs3935296	46180470	IPP	intronic	-7.86061	3.82264e-15
cg04471037	1	46395155	rs28597977	46181206	IPP	intronic	-7.80768	5.82486e-15
cg04471037	1	46395155	rs28474773	46181304	IPP	intronic	-7.86061	3.82264e-15
cg04471037	1	46395155	rs28564319	46182048	IPP	intronic	-7.86061	3.82264e-15
cg04471037	1	46395155	rs28432365	46183209	IPP	intronic	-7.86061	3.82264e-15
cg04471037	1	46395155	rs28441217	46185682	IPP	intronic	-7.80768	5.82486e-15
cg04471037	1	46395155	rs28817701	46186050	IPP	intronic	-7.86061	3.82264e-15
cg04471037	1	46395155	rs28890893	46186576	IPP	intronic	-7.80768	5.82486e-15
cg04471037	1	46395155	rs28495425	46187320	IPP	intronic	-7.86061	3.82264e-15
cg04471037	1	46395155	rs28406914	46187469	IPP	intronic	-7.86061	3.82264e-15
cg04471037	1	46395155	rs28862324	46187920	IPP	intronic	-7.80768	5.82486e-15
cg04471037	1	46395155	rs28789495	46188043	IPP	intronic	-7.86061	3.82264e-15
cg04471037	1	46395155	rs28550303	46188914	IPP	intronic	-7.80768	5.82486e-15
cg04471037	1	46395155	rs28617418	46189526	IPP	intronic	-7.86061	3.82264e-15
cg04471037	1	46395155	rs28594599	46189685	IPP	intronic	-7.80768	5.82486e-15
cg04471037	1	46395155	rs181778852	46189852	IPP	intronic	-7.86061	3.82264e-15
cg04471037	1	46395155	rs201438079	46191095	IPP	intronic	-7.80768	5.82486e-15
cg04471037	1	46395155	rs373262751	46191504	IPP	intronic	-7.82331	5.14528e-15
cg04471037	1	46395155	rs138862596	46191982	IPP	intronic	-7.80768	5.82486e-15
cg04471037	1	46395155	rs28375469	46195375	IPP	exonic	-7.80768	5.82486e-15
cg04471037	1	46395155	rs28490344	46197948	IPP	intronic	-7.86061	3.82264e-15
cg04471037	1	46395155	rs28513660	46197996	IPP	intronic	-7.80768	5.82486e-15
cg04471037	1	46395155	rs28498557	46198010	IPP	intronic	-7.86061	3.82264e-15
cg04471037	1	46395155	rs28456069	46198538	IPP	intronic	-7.86061	3.82264e-15
cg04471037	1	46395155	rs28501477	46199084	IPP	intronic	-6.96867	3.19942e-12
cg04471037	1	46395155	rs28545085	46201950	IPP	intronic	-7.80768	5.82486e-15
cg04471037	1	46395155	rs28719889	46202283	IPP	intronic	-7.80768	5.82486e-15
cg04471037	1	46395155	rs28812624	46203736	IPP	intronic	-7.80768	5.82486e-15
cg04471037	1	46395155	rs28507722	46206540	IPP	intronic	-7.80768	5.82486e-15
cg04471037	1	46395155	rs557458132	46207595			-7.73253	1.05432e-14
cg04471037	1	46395155	rs569641381	46207596			-7.73253	1.05432e-14
cg04471037	1	46395155	rs536699168	46207597			-7.73253	1.05432e-14
cg04471037	1	46395155	rs201886961	46207598	IPP	intronic	-7.73253	1.05432e-14
cg04471037	1	46395155	rs28568986	46207743	IPP	intronic	-7.80768	5.82486e-15
cg04471037	1	46395155	rs61062981	46208801	IPP	intronic	-7.80768	5.82486e-15
cg04471037	1	46395155	rs61784824	46211347	IPP	intronic	-7.86061	3.82264e-15
cg04471037	1	46395155	rs28607263	46211401	IPP	intronic	-7.80768	5.82486e-15
cg04471037	1	46395155	rs28641748	46212836	IPP	intronic	-7.86061	3.82264e-15
cg04471037	1	46395155	rs28396194	46213227	IPP	intronic	-7.80768	5.82486e-15
cg04471037	1	46395155	rs28752166	46213309	IPP	intronic	-7.80768	5.82486e-15
cg04471037	1	46395155	rs11211172	46213539			-7.86061	3.82264e-15
cg04471037	1	46395155	rs10890345	46213927	IPP	intronic	-7.80768	5.82486e-15
cg04471037	1	46395155	rs12564201	46215467	IPP	intronic	-7.83786	4.58289e-15
cg04471037	1	46395155	rs10789471	46215619	IPP	intronic	-7.7848	6.98224e-15
cg04471037	1	46395155	rs6697821	46216722	IPP	upstream	-7.83786	4.58289e-15
cg04471037	1	46395155	rs4423054	46217158	IPP	upstream	-7.83786	4.58289e-15
cg04471037	1	46395155	rs6672115	46272879	MAST2	intronic	-7.14012	9.32466e-13
cg04471037	1	46395155	rs10437063	46273666	MAST2	intronic	-7.25864	3.90989e-13
cg04471037	1	46395155	rs6676982	46275401	MAST2	intronic	-7.25864	3.90989e-13
cg04471037	1	46395155	rs6701694	46279391	MAST2	intronic	-7.25864	3.90989e-13
cg04471037	1	46395155	rs11211194	46282084	MAST2	intronic	-7.13993	9.33753e-13
cg04471037	1	46395155	rs7546237	46285610	MAST2	intronic	-7.25864	3.90989e-13
cg04471037	1	46395155	rs11211200	46288352	MAST2	intronic	-7.28652	3.18062e-13
cg04471037	1	46395155	rs12094860	46289055	MAST2	intronic	-7.25864	3.90989e-13
cg04471037	1	46395155	rs12097761	46291162	MAST2	intronic	-7.14012	9.32466e-13
cg04471037	1	46395155	rs11211202	46292382	MAST2	intronic	-7.25864	3.90989e-13
cg04471037	1	46395155	rs6674794	46296067	MAST2	intronic	-7.10924	1.16682e-12
cg04471037	1	46395155	rs4606257	46307268	MAST2	intronic	-7.28348	3.25308e-13
cg04471037	1	46395155	rs10749858	46310005	MAST2	intronic	-7.28348	3.25308e-13
cg04471037	1	46395155	rs6429581	46319096	MAST2	intronic	-7.05472	1.72947e-12
cg04471037	1	46395155	rs12751443	46324191	MAST2	intronic	-7.40048	1.35693e-13
cg04471037	1	46395155	rs12145287	46325002	MAST2	intronic	-7.18717	6.61492e-13
cg04471037	1	46395155	rs11211209	46335652	MAST2	intronic	-7.05472	1.72947e-12
cg04471037	1	46395155	rs10789478	46350506	MAST2	intronic	-7.2667	3.68376e-13
cg04471037	1	46395155	rs10789479	46352500	MAST2	intronic	-7.10904	1.16854e-12
cg04471037	1	46395155	rs7512395	46361177	MAST2	intronic	-7.22703	4.93657e-13
cg04471037	1	46395155	rs28636523	46371050	MAST2	intronic	-7.3429	2.09008e-13
cg04471037	1	46395155	rs10789480	46375799	MAST2	intronic	-7.10498	1.20342e-12
cg04471037	1	46395155	rs12124847	46380850	MAST2	intronic	-7.10824	1.17535e-12
cg04471037	1	46395155	rs6687301	46382852	MAST2	intronic	-7.26675	3.68235e-13
cg04471037	1	46395155	rs6657720	46386269	MAST2	intronic	-7.26675	3.68235e-13
cg04471037	1	46395155	rs7519181	46387829	MAST2	intronic	-7.28364	3.24924e-13
cg04471037	1	46395155	rs7526369	46390560	MAST2	intronic	-7.28364	3.24924e-13
cg04471037	1	46395155	rs10890371	46390897	MAST2	intronic	-7.28364	3.24924e-13
cg04471037	1	46395155	rs10890372	46391020	MAST2	intronic	-7.28364	3.24924e-13
cg04471037	1	46395155	rs4074225	46392364	MAST2	intronic	-7.01946	2.2272e-12
cg04471037	1	46395155	rs4297233	46393217	MAST2	intronic	-7.28364	3.24924e-13
cg04471037	1	46395155	rs10890373	46393755	MAST2	intronic	-7.10904	1.16854e-12
cg04471037	1	46395155	rs11211228	46399840	MAST2	intronic	-7.28364	3.24924e-13
cg04471037	1	46395155	rs11211229	46400517	MAST2	intronic	-7.28364	3.24924e-13
cg04471037	1	46395155	rs9803784	46401907	MAST2	intronic	-7.28364	3.24924e-13
cg04471037	1	46395155	rs12022335	46402732	MAST2	intronic	-7.28364	3.24924e-13
cg04471037	1	46395155	rs10127690	46403457	MAST2	intronic	-7.28364	3.24924e-13
cg04471037	1	46395155	rs28831083	46405466	MAST2	intronic	-7.28364	3.24924e-13
cg04471037	1	46395155	rs10890374	46406417	MAST2	intronic	-7.28364	3.24924e-13
cg04471037	1	46395155	rs10890375	46406581	MAST2	intronic	-7.28364	3.24924e-13
cg04471037	1	46395155	rs10890376	46406582	MAST2	intronic	-7.01946	2.2272e-12
cg04471037	1	46395155	rs10890377	46406594	MAST2	intronic	-7.28364	3.24924e-13
cg04471037	1	46395155	rs10789484	46406978	MAST2	intronic	-7.28364	3.24924e-13
cg04471037	1	46395155	rs10789485	46407308	MAST2	intronic	-7.01946	2.2272e-12
cg04471037	1	46395155	rs10789486	46408667	MAST2	intronic	-7.28364	3.24924e-13
cg04471037	1	46395155	rs10890378	46410657	MAST2	intronic	-7.28364	3.24924e-13
cg04471037	1	46395155	rs11211232	46411146	MAST2	intronic	-7.13156	9.92399e-13
cg04471037	1	46395155	rs7527079	46413450	MAST2	intronic	-7.28364	3.24924e-13
cg04471037	1	46395155	rs7527298	46413698	MAST2	intronic	-7.28364	3.24924e-13
cg04471037	1	46395155	rs61785584	46414107	MAST2	intronic	-7.01946	2.2272e-12
cg04471037	1	46395155	rs34446427	46417655	MAST2	intronic	-7.28364	3.24924e-13
cg04471037	1	46395155	rs4660900	46419605	MAST2	intronic	-7.28364	3.24924e-13
cg04471037	1	46395155	rs4454479	46423555	MAST2	intronic	-7.28364	3.24924e-13
cg04471037	1	46395155	rs7517560	46425943	MAST2	intronic	-7.28364	3.24924e-13
cg04471037	1	46395155	rs143955886	46427838	MAST2	intronic	-7.28364	3.24924e-13
cg04471037	1	46395155	rs7530103	46429431	MAST2	intronic	-7.28364	3.24924e-13
cg04471037	1	46395155	rs12077546	46431806	MAST2	intronic	-7.28364	3.24924e-13
cg04471037	1	46395155	rs12124291	46432132	MAST2	intronic	-7.33661	2.19073e-13
cg04471037	1	46395155	rs6671754	46433990	MAST2	intronic	-7.33661	2.19073e-13
cg04471037	1	46395155	rs12067716	46434428	MAST2	intronic	-7.05106	1.77565e-12
cg04471037	1	46395155	rs6666763	46436451	MAST2	intronic	-7.36661	1.7502e-13
cg04471037	1	46395155	rs4489497	46438698	MAST2	intronic	-7.33661	2.19073e-13
cg04471037	1	46395155	rs11211235	46440375	MAST2	intronic	-7.33661	2.19073e-13
cg04471037	1	46395155	rs9919275	46441360	MAST2	intronic	-7.33661	2.19073e-13
cg04471037	1	46395155	rs11211236	46443767	MAST2	intronic	-7.33661	2.19073e-13
cg04471037	1	46395155	rs4660328	46444831	MAST2	intronic	-7.33661	2.19073e-13
cg04471037	1	46395155	rs61785613	46445871	MAST2	intronic	-7.33661	2.19073e-13
cg04471037	1	46395155	rs61785614	46446047	MAST2	intronic	-7.33661	2.19073e-13
cg04471037	1	46395155	rs9793167	46446800	MAST2	intronic	-7.33661	2.19073e-13
cg04471037	1	46395155	rs11211237	46447329	MAST2	intronic	-7.33661	2.19073e-13
cg04471037	1	46395155	rs11211238	46449415	MAST2	intronic	-7.33661	2.19073e-13
cg04471037	1	46395155	rs4460583	46449918	MAST2	intronic	-7.33661	2.19073e-13
cg04471037	1	46395155	rs4459051	46451203	MAST2	intronic	-7.33661	2.19073e-13
cg04471037	1	46395155	rs10890381	46451771	MAST2	intronic	-7.01084	2.36886e-12
cg04471037	1	46395155	rs11211239	46451947	MAST2	intronic	-7.33661	2.19073e-13
cg04471037	1	46395155	rs11211243	46455433	MAST2	intronic	-7.33661	2.19073e-13
cg04471037	1	46395155	rs11211244	46456673	MAST2	intronic	-7.33661	2.19073e-13
cg04471037	1	46395155	rs4660903	46457601	MAST2	intronic	-7.33661	2.19073e-13
cg04471037	1	46395155	rs4660904	46460667	MAST2	intronic	-7.31978	2.4837e-13
cg04471037	1	46395155	rs7534331	46460766	MAST2	intronic	-7.31978	2.4837e-13
cg04471037	1	46395155	rs4660332	46461418	MAST2	intronic	-7.04045	1.91627e-12
cg04471037	1	46395155	rs4660905	46461587	MAST2	intronic	-7.33661	2.19073e-13
cg04471037	1	46395155	rs4660334	46462126	MAST2	intronic	-7.33661	2.19073e-13
cg04471037	1	46395155	rs4073847	46463012	MAST2	intronic	-7.33661	2.19073e-13
cg04471037	1	46395155	rs10890382	46469674	MAST2	intronic	-7.40864	1.27605e-13
cg04471037	1	46395155	rs4660906	46470860	MAST2	intronic	-7.33661	2.19073e-13
cg04471037	1	46395155	rs4660335	46474718	MAST2	intronic	-7.04045	1.91627e-12
cg04471037	1	46395155	rs6677777	46475836	MAST2	intronic	-7.01084	2.36886e-12
cg04471037	1	46395155	rs11211248	46476844	MAST2	intronic	-7.33661	2.19073e-13
cg04471037	1	46395155	rs201377643	46481799	MAST2	intronic	-7.33661	2.19073e-13
cg04471037	1	46395155	rs74507939	46481939	MAST2	intronic	-7.4628	8.47037e-14
cg04471037	1	46395155	rs9429176	46482835	MAST2	intronic	-7.37786	1.60856e-13
cg04471037	1	46395155	rs7532204	46485075	MAST2	intronic	-7.33661	2.19073e-13
cg04471037	1	46395155	rs946527	46485970	MAST2	intronic	-7.15956	8.09361e-13
cg04471037	1	46395155	rs946525	46487277	MAST2	intronic	-7.33661	2.19073e-13
cg04471037	1	46395155	rs946524	46487560	MAST2	intronic	-7.33661	2.19073e-13
cg04471037	1	46395155	rs4660336	46487976	MAST2	intronic	-7.33661	2.19073e-13
cg04471037	1	46395155	rs785477	46490654	MAST2	intronic	-7.56605	3.8475e-14
cg04471037	1	46395155	rs785478	46491635	MAST2	intronic	-7.33661	2.19073e-13
cg04471037	1	46395155	rs785480	46492164	MAST2	intronic	-7.33661	2.19073e-13
cg04471037	1	46395155	rs1622208	46498375	MAST2	exonic	-7.29885	2.90237e-13
cg04471037	1	46395155	rs6675259	46502295	MAST2	downstream	-7.33127	2.2799e-13
cg04471037	1	46395155	rs7538978	46505054	LOC110117498-PIK3R3,PIK3R3	downstream	-7.16619	7.71163e-13
cg04471037	1	46395155	rs1707317	46510642	LOC110117498-PIK3R3,PIK3R3	intronic	-7.25778	3.93499e-13
cg04471037	1	46395155	rs785466	46521792	LOC110117498-PIK3R3,PIK3R3	intronic	-7.2577	3.93721e-13
cg04471037	1	46395155	rs1085240	46523978	LOC110117498-PIK3R3,PIK3R3	intronic	-7.25778	3.93499e-13
cg04471037	1	46395155	rs785463	46524234	LOC110117498-PIK3R3,PIK3R3	intronic	-7.25778	3.93499e-13
cg04471037	1	46395155	rs785510	46528618	LOC110117498-PIK3R3,PIK3R3	intronic	-7.25778	3.93499e-13
cg04471037	1	46395155	rs785507	46541558	LOC110117498-PIK3R3,PIK3R3	intronic	-7.42455	1.13162e-13
cg04471037	1	46395155	rs1612419	46546945	LOC110117498-PIK3R3,PIK3R3	intronic	-7.25778	3.93499e-13
cg04471037	1	46395155	rs785516	46564758	LOC110117498-PIK3R3,PIK3R3	intronic	-7.32884	2.32155e-13
cg04471037	1	46395155	rs785517	46567535	LOC110117498-PIK3R3,PIK3R3	intronic	-7.27236	3.5327e-13
cg04471037	1	46395155	rs785484	46574015	LOC110117498-PIK3R3,PIK3R3	intronic	-7.32823	2.33219e-13
cg04471037	1	46395155	rs785490	46577124	LOC110117498-PIK3R3,PIK3R3	intronic	-7.34173	2.10846e-13
cg04471037	1	46395155	rs785493	46584859	LOC110117498-PIK3R3,PIK3R3	intronic	-7.34173	2.10846e-13
cg04471037	1	46395155	rs785496	46588006	LOC110117498-PIK3R3,PIK3R3	intronic	-7.34173	2.10846e-13
cg04471037	1	46395155	rs814168	46591623	LOC110117498-PIK3R3,PIK3R3	intronic	-7.37475	1.64648e-13
cg04471037	1	46395155	rs785497	46591903	LOC110117498-PIK3R3,PIK3R3	intronic	-7.37475	1.64648e-13
cg04471037	1	46395155	rs785499	46592420	LOC110117498-PIK3R3,PIK3R3	intronic	-7.37475	1.64648e-13
cg04471037	1	46395155	rs28482847	46595077	LOC110117498-PIK3R3,PIK3R3	intronic	-7.00209	2.52165e-12
cg04471037	1	46395155	rs4660342	46595082	LOC110117498-PIK3R3,PIK3R3	intronic	-7.00209	2.52165e-12
cg04486839	1	161334734	rs78370127	161285859	SDHC	intronic	-7.28441	3.2308e-13
cg04486839	1	161334734	rs74956457	161286355	SDHC	intronic	-7.39329	1.43235e-13
cg04486839	1	161334734	rs16832811	161286489	SDHC	intronic	-7.39329	1.43235e-13
cg04486839	1	161334734	rs16832813	161286721	SDHC	intronic	-7.39329	1.43235e-13
cg04486839	1	161334734	rs79820859	161286802	SDHC	intronic	-7.39329	1.43235e-13
cg04486839	1	161334734	rs79322864	161287149	SDHC	intronic	-7.39329	1.43235e-13
cg04486839	1	161334734	rs78733287	161287228	SDHC	intronic	-7.39329	1.43235e-13
cg04486839	1	161334734	rs113972205	161287415	SDHC	intronic	-7.39329	1.43235e-13
cg04486839	1	161334734	rs139576530	161287480	SDHC	intronic	-7.39329	1.43235e-13
cg04486839	1	161334734	rs144308699	161287498	SDHC	intronic	-7.39329	1.43235e-13
cg04486839	1	161334734	rs75781067	161287685	SDHC	intronic	-7.39329	1.43235e-13
cg04486839	1	161334734	rs111751106	161287729	SDHC	intronic	-7.39329	1.43235e-13
cg04486839	1	161334734	rs75630286	161287930	SDHC	intronic	-7.39329	1.43235e-13
cg04486839	1	161334734	rs56280055	161288081	SDHC	intronic	-7.39329	1.43235e-13
cg04486839	1	161334734	rs16832817	161289555	SDHC	intronic	-7.39329	1.43235e-13
cg04486839	1	161334734	rs16832820	161289808	SDHC	intronic	-7.39329	1.43235e-13
cg04486839	1	161334734	rs60261157	161290236	SDHC	intronic	-7.39329	1.43235e-13
cg04486839	1	161334734	rs113116300	161290857	SDHC	intronic	-7.39329	1.43235e-13
cg04486839	1	161334734	rs16832823	161291323	SDHC	intronic	-7.39329	1.43235e-13
cg04486839	1	161334734	rs56355322	161292544	SDHC	intronic	-7.39329	1.43235e-13
cg04486839	1	161334734	rs55981028	161292570	SDHC	intronic	-7.39329	1.43235e-13
cg04486839	1	161334734	rs58758353	161292671	SDHC	intronic	-7.39329	1.43235e-13
cg04486839	1	161334734	rs16832824	161292684	SDHC	intronic	-7.39329	1.43235e-13
cg04486839	1	161334734	rs4548462	161293018	SDHC	intronic	-7.39329	1.43235e-13
cg04486839	1	161334734	rs4272643	161293023	SDHC	intronic	-7.39329	1.43235e-13
cg04486839	1	161334734	rs4272644	161293032	SDHC	intronic	-7.39329	1.43235e-13
cg04486839	1	161334734	rs4255402	161293193	SDHC	intronic	-7.39329	1.43235e-13
cg04486839	1	161334734	rs4622080	161293215	SDHC	intronic	-7.39329	1.43235e-13
cg04486839	1	161334734	rs113273303	161293646	SDHC	intronic	-7.39329	1.43235e-13
cg04486839	1	161334734	rs55682614	161293708	SDHC	intronic	-7.1737	7.29983e-13
cg04486839	1	161334734	rs55747162	161293804	SDHC	intronic	-7.39329	1.43235e-13
cg04486839	1	161334734	rs16832826	161293888	SDHC	intronic	-7.39329	1.43235e-13
cg04486839	1	161334734	rs55961103	161293979	SDHC	intronic	-7.39329	1.43235e-13
cg04486839	1	161334734	rs56411570	161294176	SDHC	intronic	-7.39329	1.43235e-13
cg04486839	1	161334734	rs61618989	161294465	SDHC	intronic	-7.0452	1.85199e-12
cg04486839	1	161334734	rs77341632	161294598	SDHC	intronic	-7.39329	1.43235e-13
cg04486839	1	161334734	rs10159083	161294937	SDHC	intronic	-7.39329	1.43235e-13
cg04486839	1	161334734	rs55955603	161295245	SDHC	intronic	-7.39329	1.43235e-13
cg04486839	1	161334734	rs111818479	161296295	SDHC	intronic	-7.39329	1.43235e-13
cg04486839	1	161334734	rs112114322	161296523	SDHC	intronic	-7.39329	1.43235e-13
cg04486839	1	161334734	rs75003425	161296806	SDHC	intronic	-7.39329	1.43235e-13
cg04486839	1	161334734	rs74127622	161297234	SDHC	intronic	-7.39329	1.43235e-13
cg04486839	1	161334734	rs74884887	161297353	SDHC	intronic	-7.23766	4.56496e-13
cg04486839	1	161334734	rs79290777	161297354	SDHC	intronic	-7.23766	4.56496e-13
cg04486839	1	161334734	rs76022526	161297554	SDHC	intronic	-7.39329	1.43235e-13
cg04486839	1	161334734	rs60792683	161299043	SDHC	intronic	-7.39329	1.43235e-13
cg04486839	1	161334734	rs60078979	161299881	SDHC	intronic	-7.39329	1.43235e-13
cg04486839	1	161334734	rs77237059	161300650	SDHC	intronic	-7.39329	1.43235e-13
cg04486839	1	161334734	rs13376158	161301244	SDHC	intronic	-7.39329	1.43235e-13
cg04486839	1	161334734	rs13375385	161301490	SDHC	intronic	-7.39329	1.43235e-13
cg04486839	1	161334734	rs80041327	161303091	SDHC	intronic	-7.39329	1.43235e-13
cg04486839	1	161334734	rs74794560	161303298	SDHC	intronic	-7.39329	1.43235e-13
cg04486839	1	161334734	rs76603937	161303316	SDHC	intronic	-7.39329	1.43235e-13
cg04486839	1	161334734	rs4291521	161304066	SDHC	intronic	-7.75837	8.60307e-15
cg04486839	1	161334734	rs75938678	161304451	SDHC	intronic	-7.39329	1.43235e-13
cg04486839	1	161334734	rs74127629	161305314	SDHC	intronic	-7.39329	1.43235e-13
cg04486839	1	161334734	rs74127630	161305569	SDHC	intronic	-7.39329	1.43235e-13
cg04486839	1	161334734	rs113493294	161306239	SDHC	intronic	-7.39329	1.43235e-13
cg04486839	1	161334734	rs74127635	161306536	SDHC	intronic	-7.39329	1.43235e-13
cg04486839	1	161334734	rs74127636	161306557	SDHC	intronic	-7.39329	1.43235e-13
cg04486839	1	161334734	rs78794031	161306740	SDHC	intronic	-7.39329	1.43235e-13
cg04486839	1	161334734	rs57306652	161307165	SDHC	intronic	-7.39329	1.43235e-13
cg04486839	1	161334734	rs55809622	161307190	SDHC	intronic	-7.39329	1.43235e-13
cg04486839	1	161334734	rs4463689	161307723	SDHC	intronic	-7.39329	1.43235e-13
cg04486839	1	161334734	rs7412460	161307907	SDHC	intronic	-7.39329	1.43235e-13
cg04486839	1	161334734	rs74127638	161308077	SDHC	intronic	-7.39329	1.43235e-13
cg04486839	1	161334734	rs74127639	161308123	SDHC	intronic	-7.39329	1.43235e-13
cg04486839	1	161334734	rs59559479	161308157	SDHC	intronic	-7.39329	1.43235e-13
cg04486839	1	161334734	rs74127641	161308524	SDHC	intronic	-7.39329	1.43235e-13
cg04486839	1	161334734	rs59747425	161308749	SDHC	intronic	-7.39329	1.43235e-13
cg04486839	1	161334734	rs58842513	161308929	SDHC	intronic	-7.39329	1.43235e-13
cg04486839	1	161334734	rs56868836	161309173	SDHC	intronic	-7.39329	1.43235e-13
cg04486839	1	161334734	rs59774375	161309192	SDHC	intronic	-7.39329	1.43235e-13
cg04486839	1	161334734	rs79823281	161309935	SDHC	intronic	-7.39329	1.43235e-13
cg04486839	1	161334734	rs75135629	161310071	SDHC	intronic	-7.39329	1.43235e-13
cg04486839	1	161334734	rs9970904	161310519	SDHC	intronic	-7.39329	1.43235e-13
cg04486839	1	161334734	rs16832835	161311642	SDHC	intronic	-7.39329	1.43235e-13
cg04486839	1	161334734	rs9330294	161312007	SDHC	intronic	-7.39329	1.43235e-13
cg04486839	1	161334734	rs16832842	161313252	SDHC	intronic	-7.39329	1.43235e-13
cg04486839	1	161334734	rs4077289	161314034	SDHC	intronic	-7.39329	1.43235e-13
cg04486839	1	161334734	rs4077290	161314422	SDHC	intronic	-7.39329	1.43235e-13
cg04486839	1	161334734	rs4525064	161315301	SDHC	intronic	-7.39329	1.43235e-13
cg04486839	1	161334734	rs112714776	161315619	SDHC	intronic	-7.39329	1.43235e-13
cg04486839	1	161334734	rs74349299	161316257	SDHC	intronic	-7.39329	1.43235e-13
cg04486839	1	161334734	rs112828491	161316280	SDHC	intronic	-7.39329	1.43235e-13
cg04486839	1	161334734	rs56007456	161316478	SDHC	intronic	-7.39329	1.43235e-13
cg04486839	1	161334734	rs57421557	161316715	SDHC	intronic	-7.39329	1.43235e-13
cg04486839	1	161334734	rs79028594	161317954	SDHC	intronic	-7.39329	1.43235e-13
cg04486839	1	161334734	rs76555727	161317955	SDHC	intronic	-7.39329	1.43235e-13
cg04486839	1	161334734	rs75692182	161318590	SDHC	intronic	-7.39329	1.43235e-13
cg04486839	1	161334734	rs35006684	161320381	SDHC	intronic	-7.5142	5.72579e-14
cg04486839	1	161334734	rs4481873	161321567	SDHC	intronic	-7.39329	1.43235e-13
cg04486839	1	161334734	rs61461118	161321754	SDHC	intronic	-7.39329	1.43235e-13
cg04486839	1	161334734	rs57473118	161322123	SDHC	intronic	-7.39329	1.43235e-13
cg04486839	1	161334734	rs76055913	161322518	SDHC	intronic	-7.39329	1.43235e-13
cg04486839	1	161334734	rs59191996	161322580	SDHC	intronic	-7.39329	1.43235e-13
cg04486839	1	161334734	rs58418155	161322623	SDHC	intronic	-7.39329	1.43235e-13
cg04486839	1	161334734	rs60405593	161323280	SDHC	intronic	-7.39329	1.43235e-13
cg04486839	1	161334734	rs55698724	161323878	SDHC	intronic	-7.39329	1.43235e-13
cg04486839	1	161334734	rs61653684	161324872	SDHC	intronic	-7.39329	1.43235e-13
cg04486839	1	161334734	rs57841279	161324888	SDHC	intronic	-7.39329	1.43235e-13
cg04486839	1	161334734	rs56290916	161325490	SDHC	intronic	-7.39329	1.43235e-13
cg04486839	1	161334734	rs80246038	161326274	SDHC	intronic	-7.39329	1.43235e-13
cg04486839	1	161334734	rs61308286	161326929	SDHC	intronic	-7.39329	1.43235e-13
cg04486839	1	161334734	rs61447446	161326940	SDHC	intronic	-7.39329	1.43235e-13
cg04486839	1	161334734	rs58874147	161327305	SDHC	intronic	-7.39329	1.43235e-13
cg04486839	1	161334734	rs60435895	161327346	SDHC	intronic	-7.39329	1.43235e-13
cg04486839	1	161334734	rs60799370	161327378	SDHC	intronic	-7.39329	1.43235e-13
cg04486839	1	161334734	rs74127658	161327527	SDHC	intronic	-7.39329	1.43235e-13
cg04486839	1	161334734	rs76703105	161327870	SDHC	intronic	-7.39329	1.43235e-13
cg04486839	1	161334734	rs4631719	161327900	SDHC	intronic	-7.39329	1.43235e-13
cg04486839	1	161334734	rs4477296	161328023	SDHC	intronic	-7.39329	1.43235e-13
cg04486839	1	161334734	rs4634926	161328140	SDHC	intronic	-7.39329	1.43235e-13
cg04486839	1	161334734	rs4469725	161328179	SDHC	intronic	-7.24909	4.19585e-13
cg04486839	1	161334734	rs80312901	161328351	SDHC	intronic	-7.39329	1.43235e-13
cg04486839	1	161334734	rs113563654	161328416	SDHC	intronic	-7.39329	1.43235e-13
cg04486839	1	161334734	rs61304797	161328628	SDHC	intronic	-7.39329	1.43235e-13
cg04486839	1	161334734	rs60882053	161329135	SDHC	intronic	-7.39329	1.43235e-13
cg04486839	1	161334734	rs16832851	161329206	SDHC	intronic	-7.39329	1.43235e-13
cg04486839	1	161334734	rs4474277	161329401	SDHC	intronic	-7.39329	1.43235e-13
cg04486839	1	161334734	rs4319356	161329474	SDHC	intronic	-7.39329	1.43235e-13
cg04486839	1	161334734	rs200843971	161329823	SDHC	intronic	-7.92605	2.2622e-15
cg04486839	1	161334734	rs55898518	161330241	SDHC	intronic	-7.39329	1.43235e-13
cg04486839	1	161334734	rs59037769	161330373	SDHC	intronic	-7.24742	4.24789e-13
cg04486839	1	161334734	rs55783815	161330419	SDHC	intronic	-7.39329	1.43235e-13
cg04486839	1	161334734	rs60179510	161330530	SDHC	intronic	-7.39329	1.43235e-13
cg04486839	1	161334734	rs56071922	161330708	SDHC	intronic	-7.39329	1.43235e-13
cg04486839	1	161334734	rs74963273	161330894	SDHC	intronic	-7.39329	1.43235e-13
cg04486839	1	161334734	rs112395017	161330927	SDHC	intronic	-7.39329	1.43235e-13
cg04486839	1	161334734	rs78969943	161330999	SDHC	intronic	-7.39329	1.43235e-13
cg04486839	1	161334734	rs16832854	161331210	SDHC	intronic	-7.39329	1.43235e-13
cg04486839	1	161334734	rs74653919	161331581	SDHC	intronic	-8.28223	1.20886e-16
cg04486839	1	161334734	rs8266	161332608	SDHC	UTR3	-8.28223	1.20886e-16
cg04486839	1	161334734	rs4600063	161333191	SDHC	UTR3	-7.39329	1.43235e-13
cg04486839	1	161334734	rs3935401	161333558	SDHC	UTR3	-7.39329	1.43235e-13
cg04486839	1	161334734	rs12239492	161334275	SDHC	UTR3	-7.39329	1.43235e-13
cg04486839	1	161334734	rs1133806	161334626	CFAP126	UTR3	-7.39329	1.43235e-13
cg04486839	1	161334734	rs13374037	161335281	SDHC	UTR3	-7.39329	1.43235e-13
cg04486839	1	161334734	rs16832871	161335758	SDHC	UTR3	-7.39329	1.43235e-13
cg04486839	1	161334734	rs16832874	161335955	SDHC	UTR3	-7.39329	1.43235e-13
cg04486839	1	161334734	rs59690240	161336691	SDHC	UTR3	-7.39329	1.43235e-13
cg04486839	1	161334734	rs34872203	161336802	SDHC	UTR3	-7.39329	1.43235e-13
cg04486839	1	161334734	rs4360541	161337021	SDHC	UTR3	-7.39329	1.43235e-13
cg04486839	1	161334734	rs4585997	161337038	SDHC	UTR3	-7.39329	1.43235e-13
cg04486839	1	161334734	rs10494350	161337457	SDHC	UTR3	-7.39329	1.43235e-13
cg04486839	1	161334734	rs10494351	161337509	SDHC	UTR3	-7.39329	1.43235e-13
cg04486839	1	161334734	rs41270861	161337604	SDHC	UTR3	-7.39329	1.43235e-13
cg04486839	1	161334734	rs16832884	161338460	SDHC	UTR3	-7.39329	1.43235e-13
cg04486839	1	161334734	rs59840298	161338584	SDHC	UTR3	-7.39329	1.43235e-13
cg04486839	1	161334734	rs59544428	161338912	SDHC	UTR3	-7.39329	1.43235e-13
cg04486839	1	161334734	rs61576374	161338944	SDHC	UTR3	-7.39329	1.43235e-13
cg04486839	1	161334734	rs10494353	161339390	SDHC	UTR3	-7.39329	1.43235e-13
cg04486839	1	161334734	rs58138146	161339968	SDHC	UTR3	-7.39329	1.43235e-13
cg04486839	1	161334734	rs55929617	161340054	SDHC	UTR3	-7.39329	1.43235e-13
cg04486839	1	161334734	rs61181161	161340099	SDHC	UTR3	-7.39329	1.43235e-13
cg04486839	1	161334734	rs16832887	161340534	SDHC	UTR3	-7.39329	1.43235e-13
cg04486839	1	161334734	rs57995211	161340791	SDHC	UTR3	-7.39329	1.43235e-13
cg04486839	1	161334734	rs59340690	161340895	SDHC	UTR3	-7.39329	1.43235e-13
[truncated: 120,389 more rows]

## Sheet: S2B_CD8T
Table S2B: Significant cell-type-specific meQTLs in CD8T cells.
Probe	CHR	Probe_BP	SNP	SNP_BP	Nearest_gene_for_snp	SNP_postion_to_gene	z_CD8T	p_CD8T
cg00012362	1	153599487	rs12041194	153714252	INTS3	intronic	-8.92299	4.53855e-19
cg00239751	1	2082848	rs908744	2038893	PRKCZ	intronic	-7.26185	3.81838e-13
cg00239751	1	2082848	rs383968	2077128	PRKCZ	intronic	6.99562	2.64087e-12
cg00239751	1	2082848	rs882785	2112461	PRKCZ	intronic	-7.44244	9.88432e-14
cg00430732	1	92421204	rs6656473	92416449	BRDT	intronic	-7.55139	4.30647e-14
cg00430732	1	92421204	rs74101048	92416936	BRDT	intronic	-7.55139	4.30647e-14
cg00430732	1	92421204	rs142550460	92417134	BRDT	intronic	-7.55139	4.30647e-14
cg00430732	1	92421204	rs17131587	92418737	BRDT	intronic	-7.82715	4.99065e-15
cg00430732	1	92421204	rs57053265	92420732	BRDT	intronic	-7.55139	4.30647e-14
cg00430732	1	92421204	rs60765274	92420926	BRDT	intronic	-7.55139	4.30647e-14
cg00430732	1	92421204	rs4367824	92422981	BRDT	intronic	-7.55139	4.30647e-14
cg00430732	1	92421204	rs6663157	92424097	BRDT	intronic	-7.55139	4.30647e-14
cg00430732	1	92421204	rs114409279	92424425	BRDT	intronic	-7.55139	4.30647e-14
cg00430732	1	92421204	rs7540938	92426850	BRDT	intronic	-7.82715	4.99065e-15
cg00430732	1	92421204	rs189167283	92427650	BRDT	intronic	-7.55139	4.30647e-14
cg00430732	1	92421204	rs6604071	92434725	BRDT	intronic	-7.55139	4.30647e-14
cg00430732	1	92421204	rs7551850	92441004	BRDT	intronic	-7.82715	4.99065e-15
cg00430732	1	92421204	rs7512078	92441256	BRDT	intronic	-7.55139	4.30647e-14
cg00430732	1	92421204	rs6664228	92444038	BRDT	intronic	-7.55139	4.30647e-14
cg00430732	1	92421204	rs76052915	92444825	BRDT	intronic	-7.55139	4.30647e-14
cg00430732	1	92421204	rs79303785	92448127	BRDT	intronic	-7.55139	4.30647e-14
cg00430732	1	92421204	rs75582560	92455032	BRDT	intronic	-7.55139	4.30647e-14
cg00430732	1	92421204	rs138378057	92457497	BRDT	intronic	-7.55139	4.30647e-14
cg00430732	1	92421204	rs139315633	92458123	BRDT	intronic	-7.55139	4.30647e-14
cg00430732	1	92421204	rs74101067	92459613	BRDT	intronic	-7.55139	4.30647e-14
cg00430732	1	92421204	rs139667152	92460219	BRDT	intronic	-7.55139	4.30647e-14
cg00430732	1	92421204	rs375661626	92460287	BRDT	intronic	-7.55139	4.30647e-14
cg00430732	1	92421204	rs376574232	92460412	BRDT	intronic	-7.55139	4.30647e-14
cg00430732	1	92421204	rs78372905	92460505	BRDT	intronic	-7.55139	4.30647e-14
cg00430732	1	92421204	rs17131590	92460704	BRDT	intronic	-7.55139	4.30647e-14
cg00430732	1	92421204	rs6689236	92461626	BRDT	intronic	-7.55139	4.30647e-14
cg00430732	1	92421204	rs10493862	92461653	BRDT	intronic	-7.55139	4.30647e-14
cg00430732	1	92421204	rs79244335	92461859	BRDT	intronic	-7.55139	4.30647e-14
cg00430732	1	92421204	rs57942424	92462302	BRDT	intronic	-7.55217	4.2808e-14
cg00430732	1	92421204	rs76557954	92463735	BRDT	intronic	-7.55139	4.30647e-14
cg00430732	1	92421204	rs137922041	92463841	BRDT	intronic	-7.55139	4.30647e-14
cg00430732	1	92421204	rs6699466	92464661	BRDT	intronic	-7.55139	4.30647e-14
cg00430732	1	92421204	rs74101069	92465228	BRDT	intronic	-7.55139	4.30647e-14
cg00430732	1	92421204	rs6700124	92465842	BRDT	intronic	-7.64859	2.03189e-14
cg00430732	1	92421204	rs6703718	92466965	BRDT	intronic	-7.55139	4.30647e-14
cg00430732	1	92421204	rs74101071	92467730	BRDT	intronic	-7.82715	4.99065e-15
cg00430732	1	92421204	rs74101072	92467852	BRDT	intronic	-7.55139	4.30647e-14
cg00430732	1	92421204	rs6692748	92467923	BRDT	intronic	-7.03544	1.98634e-12
cg00430732	1	92421204	rs6696133	92468972	BRDT	intronic	-7.55139	4.30647e-14
cg00430732	1	92421204	rs6660486	92469780	BRDT	intronic	-7.55139	4.30647e-14
cg00430732	1	92421204	rs6665403	92469881	BRDT	intronic	-7.55139	4.30647e-14
cg00430732	1	92421204	rs55918432	92471820	BRDT	intronic	-7.55139	4.30647e-14
cg00430732	1	92421204	rs56041066	92472070	BRDT	intronic	-7.55139	4.30647e-14
cg00430732	1	92421204	rs55635518	92472073	BRDT	intronic	-7.55139	4.30647e-14
cg00430732	1	92421204	rs61538708	92472197	BRDT	intronic	-7.55139	4.30647e-14
cg00430732	1	92421204	rs75071996	92472771	BRDT	intronic	-7.55139	4.30647e-14
cg00430732	1	92421204	rs79793366	92473400	BRDT	intronic	-7.55139	4.30647e-14
cg00430732	1	92421204	rs77486335	92473415	BRDT	intronic	-7.55139	4.30647e-14
cg00430732	1	92421204	rs6604073	92473909	BRDT	intronic	-7.55139	4.30647e-14
cg00430732	1	92421204	rs6604074	92474311	BRDT	intronic	-7.55139	4.30647e-14
cg00430732	1	92421204	rs7518878	92474403	BRDT	intronic	-7.43387	1.05465e-13
cg00430732	1	92421204	rs80349585	92474821	BRDT	intronic	-7.55139	4.30647e-14
cg00430732	1	92421204	rs74101076	92475622	BRDT	intronic	-7.82715	4.99065e-15
cg00430732	1	92421204	rs77120968	92476096	BRDT	intronic	-7.55139	4.30647e-14
cg00430732	1	92421204	rs74635163	92476221	BRDT	intronic	-7.82715	4.99065e-15
cg00430732	1	92421204	rs56291539	92477645	BRDT	intronic	-7.55139	4.30647e-14
cg00430732	1	92421204	rs55943688	92477849	BRDT	intronic	-7.55139	4.30647e-14
cg00430732	1	92421204	rs59678565	92477854	BRDT	intronic	-7.55139	4.30647e-14
cg00430732	1	92421204	rs7529210	92478130	BRDT	intronic	-7.55139	4.30647e-14
cg00430732	1	92421204	rs7518188	92478388	BRDT	intronic	-7.55139	4.30647e-14
cg00430732	1	92421204	rs74942280	92480270	BRDT	downstream	-7.55139	4.30647e-14
cg00430732	1	92421204	rs6669584	92480663	BRDT	downstream	-7.55139	4.30647e-14
cg00430732	1	92421204	rs6700791	92480725	BRDT	downstream	-7.55139	4.30647e-14
cg00430732	1	92421204	rs6666692	92480750	BRDT	downstream	-7.55139	4.30647e-14
cg00477015	1	193082550	rs34147192	193071402	GLRX2	intronic	-7.17684	7.13386e-13
cg00477015	1	193082550	rs16835204	193175173	CDC73	intronic	-7.18606	6.66901e-13
cg00477015	1	193082550	rs7518409	193191124	CDC73	intronic	-7.18606	6.66901e-13
cg00477015	1	193082550	rs74130935	193191646	CDC73	intronic	-7.18606	6.66901e-13
cg00477015	1	193082550	rs74130941	193216226	CDC73	intronic	-7.18606	6.66901e-13
cg00477015	1	193082550	rs74130942	193216300	CDC73	intronic	-7.18606	6.66901e-13
cg00477015	1	193082550	rs74909976	193216895	CDC73	intronic	-7.18606	6.66901e-13
cg00477015	1	193082550	rs41305084	193218793	CDC73	intronic	-7.18606	6.66901e-13
cg00577578	1	155197692	rs4971073	155113104	DPM3	upstream	7.23071	4.80466e-13
cg00644025	1	151965091	rs7542137	151868892	THEM4	intronic	-7.36068	1.82976e-13
cg00674864	1	53527592	rs11581638	53459690	SCP2	UTR3	7.76808	7.96819e-15
cg00674864	1	53527592	rs59514126	53462728	SCP2	intronic	7.76808	7.96819e-15
cg00674864	1	53527592	rs12080172	53470377	SCP2	intronic	7.76804	7.97115e-15
cg00674864	1	53527592	rs11579073	53479763	SCP2	intronic	7.76804	7.97115e-15
cg00980319	1	2560884	rs111589247	2630273	TTC34	intronic	-8.2115	2.18434e-16
cg00980319	1	2560884	rs28376921	2630530	TTC34	intronic	-8.61125	7.22672e-18
cg00980319	1	2560884	rs28507126	2630591	TTC34	intronic	-7.82009	5.27876e-15
cg00980319	1	2560884	rs77918888	2630693	TTC34	intronic	-8.13521	4.11236e-16
cg00981945	1	173977793	rs2227595	173885275	SERPINC1	intronic	-7.10036	1.24437e-12
cg00981945	1	173977793	rs2227588	173887443	SERPINC1	upstream	-7.4001	1.36086e-13
cg00981945	1	173977793	rs60005461	174256641	RABGAP1L	intronic	-7.38043	1.57783e-13
cg00981945	1	173977793	rs58866024	174256718	RABGAP1L	intronic	-7.38043	1.57783e-13
cg00981945	1	173977793	rs57651489	174277354	RABGAP1L	intronic	-7.37976	1.58579e-13
cg00981945	1	173977793	rs61828624	174286380	RABGAP1L	intronic	-7.38043	1.57783e-13
cg00981945	1	173977793	rs9970174	174331521	RABGAP1L	intronic	-7.38043	1.57783e-13
cg00981945	1	173977793	rs200533643	174347144	RABGAP1L	intronic	-7.38043	1.57783e-13
cg00981945	1	173977793	rs12565430	174400537	RABGAP1L	intronic	-7.38043	1.57783e-13
cg00981945	1	173977793	rs112280632	174423131	RABGAP1L	intronic	-7.38043	1.57783e-13
cg00986742	1	165513318	rs9333372	165600766	MGST3	intronic	7.26802	3.6479e-13
cg00986742	1	165513318	rs9333379	165601566	MGST3	intronic	7.26802	3.6479e-13
cg00995520	1	111218282	rs2821555	111217972	KCNA3	upstream	-6.97505	3.05763e-12
cg01012936	1	205289384	rs3738746	205290794	NUAK2	UTR5	-7.19781	6.11878e-13
cg01259132	1	26759190	rs9438551	26775223	DHDDS	intronic	7.08879	1.35289e-12
cg01259132	1	26759190	rs9438626	26775367	DHDDS	intronic	7.97219	1.55888e-15
cg01259132	1	26759190	rs3127010	26782700	DHDDS	intronic	6.95373	3.55761e-12
cg01259132	1	26759190	rs6675469	26789813	LOC101928324	ncRNA_intronic	7.94256	1.98052e-15
cg01259132	1	26759190	rs2445635	26800849	HMGN2	intronic	6.93532	4.05296e-12
cg01299494	1	161698811	rs16858733	161697977	FCRLB	downstream	-8.21089	2.19548e-16
cg01482952	1	183614769	rs541467798	183588170			-6.99866	2.58425e-12
cg01778345	1	118427435	rs1935992	118693217	SPAG17	exonic	7.2155	5.37351e-13
cg01974370	1	145454817	rs6694055	145456731	NBPF10,NBPF19,NBPF20,POLR3GL	intronic	-8.86297	7.79121e-19
cg01974370	1	145454817	rs6658276	145459902	NBPF10,NBPF19,NBPF20,POLR3GL	intronic	-8.86297	7.79121e-19
cg01974370	1	145454817	rs6672807	145460000	NBPF10,NBPF19,NBPF20,POLR3GL	intronic	-7.24194	4.42312e-13
cg01974370	1	145454817	rs56280100	145462050	NBPF10,NBPF19,NBPF20,POLR3GL	intronic	-6.95515	3.52185e-12
cg02153340	1	155202674	rs141265144	155581311	MSTO1	exonic	-7.40897	1.27279e-13
cg02153340	1	155202674	rs3738590	155630752	YY1AP1	intronic	-9.79124	1.22785e-22
cg02153340	1	155202674	rs4824	155658940	DAP3	UTR5	-8.59969	7.99334e-18
cg02153340	1	155202674	rs28515897	155671298	DAP3	intronic	-8.43387	3.34407e-17
cg02198855	1	156711736	rs2777926	156790684	NTRK1	intronic	7.03704	1.96372e-12
cg02251754	1	28572299	rs11247759	28510330	PTAFR	intronic	7.62297	2.47903e-14
cg02251754	1	28572299	rs2989475	28514027	PTAFR	intronic	7.62297	2.47903e-14
cg02251754	1	28572299	rs905909	28519852	PTAFR	intronic	7.67976	1.59393e-14
cg02251754	1	28572299	rs1152338	28538484	DNAJC8	intronic	7.67976	1.59393e-14
cg02251754	1	28572299	rs496778	28540221	DNAJC8	intronic	7.67976	1.59393e-14
cg02251754	1	28572299	rs539700	28548705	DNAJC8	intronic	7.6817	1.56989e-14
cg02251754	1	28572299	rs4908393	28550448	DNAJC8	intronic	7.6817	1.56989e-14
cg02251754	1	28572299	rs505966	28553377	DNAJC8	intronic	6.91298	4.74565e-12
cg02251754	1	28572299	rs474597	28559694	DNAJC8	upstream	7.6817	1.56989e-14
cg02251754	1	28572299	rs489207	28559820	DNAJC8	upstream	7.6817	1.56989e-14
cg02251754	1	28572299	rs573995	28561856	ATP5IF1	upstream	7.6817	1.56989e-14
cg02251754	1	28572299	rs537095	28561860	ATP5IF1	upstream	7.6817	1.56989e-14
cg02341480	1	235267474	rs4314950	235279979	TOMM20	intronic	8.76009	1.95103e-18
cg02341480	1	235267474	rs10925776	235280021	TOMM20	intronic	6.93072	4.18701e-12
cg02351745	1	23763450	rs12058633	23811125	ASAP3	upstream	7.8605	3.826e-15
cg02359766	1	246951647	rs76957767	246812560	CNST	intronic	-6.8911	5.53634e-12
cg02359766	1	246951647	rs56849803	246816109	CNST	intronic	-6.8911	5.53634e-12
cg02359766	1	246951647	rs74504173	246817073	CNST	intronic	-6.97701	3.01518e-12
cg02359766	1	246951647	rs79092913	246817717	CNST	intronic	-7.41558	1.21095e-13
cg02359766	1	246951647	rs74650242	246819595	CNST	intronic	-7.16899	7.55522e-13
cg02438943	1	204655019	rs58677547	204650529	LRRN2	intronic	7.0681	1.57069e-12
cg02438943	1	204655019	rs3806342	204655087	LRRN2	upstream	7.09862	1.26009e-12
cg02582969	1	43245611	rs11580112	43298067	ERMAP	intronic	-7.3292	2.31536e-13
cg02605540	1	223805804	rs35164209	223806157	CAPN8	intronic	-13.2834	2.88832e-40
cg02605540	1	223805804	rs34900680	223807262	CAPN8	intronic	-11.6296	2.91487e-31
cg02605540	1	223805804	rs35600877	223807589	CAPN8	intronic	7.56496	3.87985e-14
cg02605540	1	223805804	rs61825177	223810318	CAPN8	intronic	7.44666	9.57361e-14
cg02605540	1	223805804	rs34272122	223810933	CAPN8	intronic	7.85521	3.99105e-15
cg02605540	1	223805804	rs34580160	223811250	CAPN8	intronic	7.85521	3.99105e-15
cg02605540	1	223805804	rs71524966	223812664	CAPN8	intronic	-11.2213	3.2042e-29
cg02605540	1	223805804	rs67990281	223814682	CAPN8	intronic	-11.2213	3.2042e-29
cg02605540	1	223805804	rs36011221	223817150	CAPN8	intronic	-7.99851	1.25938e-15
cg02605540	1	223805804	rs72747939	223819070	CAPN8	intronic	-7.99962	1.24802e-15
cg02605540	1	223805804	rs35557925	223820641	CAPN8	intronic	-7.88701	3.09517e-15
cg02605540	1	223805804	rs34944273	223820828	CAPN8	intronic	-7.88701	3.09517e-15
cg02605540	1	223805804	rs67213726	223823255	CAPN8	intronic	-8.41701	3.86227e-17
cg02605540	1	223805804	rs10799580	223832362	CAPN8	intronic	-6.97065	3.15478e-12
cg02693701	1	42340205	rs58446313	42359737	HIVEP3	intronic	-6.99032	2.74267e-12
cg02693701	1	42340205	rs61160010	42359781	HIVEP3	intronic	-6.89191	5.50474e-12
cg02890259	1	16345207	rs945417	16344625	HSPB7	UTR5	9.11075	8.18172e-20
cg02890259	1	16345207	rs945419	16344858	HSPB7	UTR5	7.09015	1.33968e-12
cg02890259	1	16345207	rs945421	16345393	HSPB7	intronic	9.11075	8.18172e-20
cg02954704	1	161349006	rs4291521	161304066	SDHC	intronic	-7.43759	1.02536e-13
cg02954704	1	161349006	rs4469725	161328179	SDHC	intronic	-7.11235	1.14086e-12
cg03013609	1	236702902	rs1126407	236700807	LGALS8	exonic	8.2861	1.17026e-16
cg03013609	1	236702902	rs2737706	236700982	LGALS8	intronic	8.2861	1.17026e-16
cg03013609	1	236702902	rs16833818	236701459	LGALS8	intronic	8.2861	1.17026e-16
cg03013609	1	236702902	rs16833819	236701492	LGALS8	intronic	8.2861	1.17026e-16
cg03013609	1	236702902	rs16833820	236701525	LGALS8	intronic	8.2861	1.17026e-16
cg03013609	1	236702902	rs2472123	236701849	LGALS8	intronic	8.2861	1.17026e-16
cg03013609	1	236702902	rs2472125	236701897	LGALS8	intronic	8.2861	1.17026e-16
cg03013609	1	236702902	rs2799413	236703687	LGALS8	intronic	6.98491	2.85042e-12
cg03013609	1	236702902	rs2244659	236703700	LGALS8	intronic	6.98491	2.85042e-12
cg03013609	1	236702902	rs2758994	236703767	LGALS8	intronic	6.98491	2.85042e-12
cg03013609	1	236702902	rs560736221	236704891			8.2861	1.17026e-16
cg03013609	1	236702902	rs145490157	236704893	LGALS8	intronic	8.2861	1.17026e-16
cg03013609	1	236702902	rs201851643	236704894	LGALS8	intronic	8.2861	1.17026e-16
cg03013609	1	236702902	rs2758174	236706352	LGALS8	intronic	8.2861	1.17026e-16
cg03013609	1	236702902	rs2758175	236706371	LGALS8	intronic	8.2861	1.17026e-16
cg03013609	1	236702902	rs2244267	236706425	LGALS8	intronic	8.2861	1.17026e-16
cg03013609	1	236702902	rs2244261	236706467	LGALS8	intronic	8.2861	1.17026e-16
cg03013609	1	236702902	rs2794786	236707036	LGALS8	intronic	8.2861	1.17026e-16
cg03013609	1	236702902	rs2799409	236707045	LGALS8	intronic	8.2861	1.17026e-16
cg03013609	1	236702902	rs2758180	236707538	LGALS8	intronic	8.2861	1.17026e-16
cg03013609	1	236702902	rs1124907	236707816	LGALS8	intronic	8.2861	1.17026e-16
cg03013609	1	236702902	rs2244063	236708224	LGALS8	intronic	8.2861	1.17026e-16
cg03013609	1	236702902	rs2758181	236708316	LGALS8	intronic	8.2861	1.17026e-16
cg03013609	1	236702902	rs2853609	236708644	LGALS8	intronic	8.2861	1.17026e-16
cg03013609	1	236702902	rs2799407	236708788	LGALS8	intronic	8.2861	1.17026e-16
cg03013609	1	236702902	rs2243963	236708940	LGALS8	intronic	8.2861	1.17026e-16
cg03013609	1	236702902	rs2243959	236708991	LGALS8	intronic	8.2861	1.17026e-16
cg03013609	1	236702902	rs2799406	236709095	LGALS8	intronic	8.2861	1.17026e-16
cg03013609	1	236702902	rs2794785	236709204	LGALS8	intronic	8.2861	1.17026e-16
cg03013609	1	236702902	rs2799405	236709223	LGALS8	intronic	8.2861	1.17026e-16
cg03013609	1	236702902	rs2794784	236709439	LGALS8	intronic	8.2861	1.17026e-16
cg03013609	1	236702902	rs2794783	236709485	LGALS8	intronic	8.2861	1.17026e-16
cg03013609	1	236702902	rs2758189	236709778	LGALS8	intronic	8.2861	1.17026e-16
cg03013609	1	236702902	rs1885535	236710326	LGALS8	intronic	8.2861	1.17026e-16
cg03013609	1	236702902	rs2254823	236711297	LGALS8	intronic	8.2861	1.17026e-16
cg03013609	1	236702902	rs15701	236711323	LGALS8	exonic	8.2861	1.17026e-16
cg03013609	1	236702902	rs1160	236711586	LGALS8	UTR3	8.2861	1.17026e-16
cg03013609	1	236702902	rs1041940	236711882	LGALS8	UTR3	8.2861	1.17026e-16
cg03013609	1	236702902	rs1041942	236711951	LGALS8	UTR3	8.2861	1.17026e-16
cg03013609	1	236702902	rs1041943	236711956	LGALS8	UTR3	8.2861	1.17026e-16
cg03013609	1	236702902	rs1041944	236711981	LGALS8	UTR3	8.2861	1.17026e-16
cg03013609	1	236702902	rs2540	236714916	LGALS8	UTR3	8.2861	1.17026e-16
cg03013609	1	236702902	rs1475134	236716558	HEATR1	intronic	7.45925	8.70196e-14
cg03013609	1	236702902	rs1475132	236716741	HEATR1	intronic	7.45925	8.70196e-14
cg03013609	1	236702902	rs2275685	236716959	HEATR1	exonic	7.45925	8.70196e-14
cg03013609	1	236702902	rs2275686	236717104	HEATR1	intronic	7.45925	8.70196e-14
cg03013609	1	236702902	rs2759003	236717301	HEATR1	intronic	7.45925	8.70196e-14
cg03013609	1	236702902	rs2275687	236717926	HEATR1	exonic	7.45925	8.70196e-14
cg03013609	1	236702902	rs6668716	236718421	HEATR1	intronic	7.45925	8.70196e-14
cg03013609	1	236702902	rs6668926	236718561	HEATR1	intronic	7.45925	8.70196e-14
cg03013609	1	236702902	rs1126627	236718620	HEATR1	exonic	7.45925	8.70196e-14
cg03013609	1	236702902	rs1885533	236719193	HEATR1	exonic	7.45925	8.70196e-14
cg03013609	1	236702902	rs2759005	236720833	HEATR1	intronic	7.45925	8.70196e-14
cg03048947	1	225611366	rs4653643	225675459	ENAH	UTR3	7.50386	6.19668e-14
cg03048947	1	225611366	rs6751	225682560	ENAH	UTR3	7.5911	3.1719e-14
cg03048947	1	225611366	rs510293	225732239	ENAH	intronic	7.59592	3.05604e-14
cg03048947	1	225611366	rs551996	225737336	ENAH	intronic	7.50369	6.20482e-14
cg03048947	1	225611366	rs554744	225737632	ENAH	intronic	7.52414	5.30673e-14
cg03048947	1	225611366	rs812523	225743300	ENAH	intronic	7.48959	6.90869e-14
cg03048947	1	225611366	rs576861	225744337	ENAH	intronic	7.50369	6.20482e-14
cg03048947	1	225611366	rs516249	225748881	ENAH	intronic	7.52758	5.1689e-14
cg03048947	1	225611366	rs712062	225756293	ENAH	intronic	7.50266	6.25362e-14
cg03048947	1	225611366	rs487591	225756751	ENAH	intronic	6.94389	3.81453e-12
cg03048947	1	225611366	rs511649	225759833	ENAH	intronic	7.48591	7.10524e-14
cg03048947	1	225611366	rs561656	225763758	ENAH	intronic	7.50082	6.3418e-14
cg03048947	1	225611366	rs498350	225773199	ENAH	intronic	7.48295	7.26736e-14
cg03048947	1	225611366	rs554992	225774760	ENAH	intronic	7.50876	5.96887e-14
cg03470939	1	19669159	rs71645458	19985779	MICOS10-NBL1,NBL1	downstream	-6.94996	3.65395e-12
cg03470939	1	19669159	rs34169506	19995213	HTR6	intronic	-7.29519	2.98234e-13
cg03470939	1	19669159	rs3790758	19998485	HTR6	intronic	-7.29519	2.98234e-13
cg03470939	1	19669159	rs57886139	20003934	HTR6	intronic	-6.97879	2.9773e-12
cg03476252	1	247250293	rs143154993	247128420	ZNF670-ZNF695	ncRNA_intronic	-7.22205	5.12089e-13
cg03812309	1	46938281	rs942251	46956277	DMBX1	intronic	7.45664	8.8754e-14
cg03812309	1	46938281	rs12759113	46973581	DMBX1	intronic	7.31808	2.51536e-13
cg03848145	1	85724702	rs10873697	85730575	BCL10	downstream	-6.91786	4.58508e-12
cg04153614	1	196797645	rs12032372	196663854	CFH	intronic	6.96378	3.31269e-12
cg04273604	1	234609003	rs12075985	234603873	TARBP1	intronic	-7.18623	6.66043e-13
cg04305804	1	246464301	rs12081605	246559971	SMYD3	intronic	-7.92218	2.33375e-15
cg04305804	1	246464301	rs6664809	246565087	SMYD3	intronic	-7.92218	2.33375e-15
cg04305804	1	246464301	rs6704000	246565320	SMYD3	intronic	-7.92218	2.33375e-15
cg04305804	1	246464301	rs875299	246566646	SMYD3	intronic	-7.92218	2.33375e-15
cg04305804	1	246464301	rs6678204	246568701	SMYD3	intronic	-7.85276	4.06987e-15
cg04317648	1	8485376	rs301805	8481016	RERE	intronic	6.97112	3.14435e-12
cg04673462	1	38461896	rs28739509	38366907	INPP5B	intronic	7.48308	7.26013e-14
cg04675616	1	245544178	rs521016	245551110	KIF26B	intronic	-7.1818	6.88017e-13
cg04675616	1	245544178	rs819884	245551343	KIF26B	intronic	-7.11526	1.11703e-12
cg04675616	1	245544178	rs819882	245553310	KIF26B	intronic	7.97557	1.51685e-15
cg04850211	1	228464232	rs1771457	228428670	OBSCN	intronic	-8.29245	1.10936e-16
cg04850211	1	228464232	rs6677503	228436514	OBSCN	intronic	-8.29245	1.10936e-16
cg04850211	1	228464232	rs6426494	228437603	OBSCN	intronic	-7.0241	2.15443e-12
cg04850211	1	228464232	rs6668967	228438900	OBSCN	intronic	-8.29245	1.10936e-16
cg04850211	1	228464232	rs4653932	228439320	OBSCN	intronic	-7.0241	2.15443e-12
cg04850211	1	228464232	rs34825875	228441309	OBSCN	intronic	-8.11608	4.81465e-16
cg04850211	1	228464232	rs12741048	228441373	OBSCN	intronic	-8.29389	1.09602e-16
cg04850211	1	228464232	rs12755546	228441391	OBSCN	intronic	-8.29389	1.09602e-16
cg04850211	1	228464232	rs7529241	228443667	OBSCN	intronic	-8.29245	1.10936e-16
cg04850211	1	228464232	rs7526808	228443673	OBSCN	intronic	-8.29245	1.10936e-16
cg04850211	1	228464232	rs7532144	228444318	OBSCN	intronic	-8.29245	1.10936e-16
cg04850211	1	228464232	rs3795780	228444741	OBSCN	intronic	-8.29245	1.10936e-16
cg04850211	1	228464232	rs450088	228453272	OBSCN	intronic	-7.0241	2.15443e-12
cg04850211	1	228464232	rs533738	228458973	OBSCN	intronic	-7.33111	2.28254e-13
cg04850211	1	228464232	rs1188724	228461129	OBSCN	exonic	-7.3231	2.42301e-13
cg04850211	1	228464232	rs1188696	228473106	OBSCN	intronic	-8.41512	3.92483e-17
cg04850211	1	228464232	rs564636	228483369	OBSCN	intronic	-8.38396	5.11755e-17
cg04850211	1	228464232	rs562634	228483629	OBSCN	intronic	-8.38396	5.11755e-17
cg04850211	1	228464232	rs3738685	228556788	OBSCN	intronic	-7.99094	1.33911e-15
cg05186936	1	43123857	rs912075	43200526	CLDN19	UTR3	7.07954	1.4463e-12
cg05189259	1	22326422	rs1545593	22233670	HSPG2	intronic	-6.87957	6.00323e-12
cg05189259	1	22326422	rs2501253	22234424	HSPG2	intronic	-6.92184	4.4582e-12
cg05189259	1	22326422	rs9426783	22249057	HSPG2	intronic	-7.17874	7.03564e-13
cg05189259	1	22326422	rs9426785	22249589	HSPG2	intronic	-7.90735	2.6292e-15
cg05189259	1	22326422	rs9426677	22249836	HSPG2	intronic	-7.08078	1.43349e-12
cg05189259	1	22326422	rs12049408	22308704	CELA3B	intronic	-8.08701	6.11473e-16
cg05189259	1	22326422	rs12023741	22309957	CELA3B	intronic	-7.94968	1.87001e-15
cg05189259	1	22326422	rs12121096	22312823	CELA3B	intronic	-7.90011	2.78648e-15
cg05189259	1	22326422	rs10917111	22337271	CELA3A	intronic	-8.29119	1.1212e-16
cg05189259	1	22326422	rs61498381	22339595	CELA3A	downstream	-10.6278	2.21332e-26
cg05433768	1	95866758	rs568172507	95797167			-6.93447	4.07744e-12
cg05433768	1	95866758	rs1337552	95941327	LINC01761	ncRNA_intronic	-7.02405	2.15524e-12
cg05540767	1	213782735	rs78751294	214053710	PROX1-AS1	ncRNA_intronic	-7.18495	6.72329e-13
cg05540767	1	213782735	rs113288636	214067164	PROX1-AS1	ncRNA_intronic	-7.14367	9.08684e-13
cg05700897	1	207991166	rs7533778	208415871	PLXNA2	intronic	-7.15692	8.2511e-13
cg05700897	1	207991166	rs7547688	208416011	PLXNA2	intronic	-7.04934	1.79766e-12
cg05792379	1	37759134	rs112998422	38087046	RSPO1	intronic	-7.01692	2.26814e-12
cg05823909	1	33451805	rs13376642	33478563	AK2	UTR3	-8.22223	1.99757e-16
cg05823909	1	33451805	rs3806246	33546596	AZIN2	upstream	-7.46485	8.33923e-14
cg05823909	1	33451805	rs10157034	33557021	AZIN2	intronic	-7.40481	1.31339e-13
cg05823909	1	33451805	rs1067146	33573808	AZIN2	intronic	-7.25241	4.09419e-13
cg05823909	1	33451805	rs527354	33575311	AZIN2	intronic	-7.25241	4.09419e-13
cg05823909	1	33451805	rs659746	33577496	AZIN2	intronic	-7.25241	4.09419e-13
cg05823909	1	33451805	rs545306	33578777	AZIN2	intronic	-7.24911	4.19529e-13
cg05823909	1	33451805	rs596194	33580464	AZIN2	intronic	-7.24911	4.19529e-13
cg05889395	1	231980899	rs3738398	231762340	TSNAX-DISC1	ncRNA_intronic	7.17875	7.03498e-13
cg05893300	1	46767565	rs28363189	46713139	RAD54L	upstream	7.59115	3.17079e-14
cg05955491	1	34893284	rs501094	34438709	CSMD2	intronic	-7.32181	2.44647e-13
cg06056936	1	180218937	rs61809130	180213297	LHX4	intronic	-7.80783	5.81823e-15
cg06056936	1	180218937	rs61809135	180219013	LHX4	intronic	-8.73267	2.48734e-18
cg06056936	1	180218937	rs28432298	180219554	LHX4	intronic	-6.99946	2.5695e-12
cg06056936	1	180218937	rs28457118	180219564	LHX4	intronic	-7.13306	9.81634e-13
cg06056936	1	180218937	rs12406995	180219674	LHX4	intronic	-7.13306	9.81634e-13
cg06056936	1	180218937	rs12409555	180219749	LHX4	intronic	-7.13306	9.81634e-13
cg06124883	1	15525193	rs2092503	15517441	TMEM51	intronic	7.67359	1.67249e-14
cg06124883	1	15525193	rs1316533	15539483	TMEM51	intronic	6.96994	3.17079e-12
cg06124883	1	15525193	rs6658612	15540312	TMEM51	intronic	7.23609	4.61796e-13
cg06124883	1	15525193	rs6684016	15540454	TMEM51	intronic	7.23609	4.61796e-13
cg06124883	1	15525193	rs6429729	15540734	TMEM51	intronic	7.23609	4.61796e-13
cg06171186	1	72433704	rs66538934	72427624	NEGR1	intronic	6.89136	5.52602e-12
cg06171186	1	72433704	rs79375629	72428456	NEGR1	intronic	6.90814	4.91049e-12
cg06171186	1	72433704	rs7514339	72432259	NEGR1	intronic	6.90814	4.91049e-12
cg06171186	1	72433704	rs1365209	72433549	NEGR1	intronic	6.90814	4.91049e-12
cg06171186	1	72433704	rs1365211	72433690	NEGR1	intronic	6.90814	4.91049e-12
cg06171186	1	72433704	rs61765347	72436691	NEGR1	intronic	6.90814	4.91049e-12
cg06182923	1	33985406	rs2641959	33985353	CSMD2	intronic	-7.12527	1.03877e-12
cg06205333	1	112161618	rs1359414	112161635	LOC107985184	ncRNA_exonic	-7.61081	2.72381e-14
cg06279067	1	116307845	rs59788048	116221531	VANGL1	intronic	7.0401	1.921e-12
cg06400319	1	153045274	rs4845336	153003853	SPRR1B	intronic	-6.8855	5.75859e-12
cg06400319	1	153045274	rs4845515	153003871	SPRR1B	intronic	-6.8855	5.75859e-12
cg06400319	1	153045274	rs4845516	153003892	SPRR1B	intronic	-6.8855	5.75859e-12
cg06400319	1	153045274	rs4845517	153003893	SPRR1B	intronic	-6.8855	5.75859e-12
cg06400319	1	153045274	rs10788856	153011517	SPRR2D	downstream	-6.98457	2.85736e-12
cg06400319	1	153045274	rs678960	153011621	SPRR2D	downstream	-6.98457	2.85736e-12
cg06400319	1	153045274	rs679378	153011716	SPRR2D	downstream	-6.98457	2.85736e-12
cg06400319	1	153045274	rs532773	153011750	SPRR2D	downstream	-6.98457	2.85736e-12
cg06400319	1	153045274	rs532743	153011758	SPRR2D	downstream	-6.98457	2.85736e-12
cg06400319	1	153045274	rs435633	153011811	SPRR2D	downstream	-6.98457	2.85736e-12
cg06400319	1	153045274	rs2787629	153011966	SPRR2D	downstream	-6.98457	2.85736e-12
cg06400319	1	153045274	rs2651413	153012068	SPRR2D	downstream	-6.98457	2.85736e-12
cg06400319	1	153045274	rs529077	153012149	SPRR2D	downstream	-6.98457	2.85736e-12
cg06400319	1	153045274	rs1048296	153012240	SPRR2D	UTR3	-6.98457	2.85736e-12
cg06400319	1	153045274	rs472076	153013742	SPRR2D	upstream	-6.98457	2.85736e-12
cg06558640	1	236686849	rs3820564	236687782	LGALS8-AS1	ncRNA_exonic	7.91818	2.4101e-15
cg06620723	1	12404945	rs12095894	12421946	VPS13D	intronic	-6.88331	5.84769e-12
cg06917450	1	38156652	rs4653319	38155699	C1orf109	UTR5	7.03515	1.99043e-12
cg06917450	1	38156652	rs2306626	38156343	C1orf109	intronic	8.84259	9.35283e-19
cg06917450	1	38156652	rs3762352	38156902	C1orf109	intronic	8.84259	9.35283e-19
cg06917450	1	38156652	rs3762354	38157604	C1orf109	intronic	8.84259	9.35283e-19
cg06917450	1	38156652	rs2306625	38158211	CDCA8	UTR5	8.84259	9.35283e-19
cg06917450	1	38156652	rs12038445	38159421	CDCA8	intronic	8.84259	9.35283e-19
cg06917450	1	38156652	rs10908370	38163747	CDCA8	intronic	8.22232	1.996e-16
cg06917450	1	38156652	rs4653321	38165448	CDCA8	intronic	8.3221	8.64207e-17
cg06917450	1	38156652	rs57669144	38169793	CDCA8	intronic	8.84259	9.35283e-19
cg06917450	1	38156652	rs11264090	38173382	CDCA8	intronic	8.84259	9.35283e-19
cg06917450	1	38156652	rs3748679	38173694	CDCA8	intronic	8.84259	9.35283e-19
cg06917450	1	38156652	rs7526362	38174366	CDCA8	UTR3	8.84259	9.35283e-19
cg06961873	1	25825780	rs657894	25727968	RHCE	intronic	-9.00885	2.08222e-19
cg06961873	1	25825780	rs2986149	25731550	RHCE	intronic	-9.05101	1.41648e-19
cg06961873	1	25825780	rs28530483	25740847	RHCE	intronic	-8.97156	2.92347e-19
cg06961873	1	25825780	rs7541095	25761291	MACO1	intronic	-8.32721	8.27675e-17
cg06961873	1	25825780	rs9438905	25764177	MACO1	intronic	-8.32721	8.27675e-17
cg06961873	1	25825780	rs4649086	25778967	MACO1	intronic	-7.9814	1.44681e-15
cg06961873	1	25825780	rs7519530	25779236	MACO1	intronic	-8.32721	8.27675e-17
cg06961873	1	25825780	rs34006994	25780668	MACO1	intronic	-8.32721	8.27675e-17
cg06961873	1	25825780	rs61775167	25780893	MACO1	intronic	-8.37788	5.389e-17
cg06961873	1	25825780	rs67124498	25781153	MACO1	intronic	-8.32721	8.27675e-17
cg06961873	1	25825780	rs36003018	25784318	MACO1	intronic	-8.40794	4.17285e-17
cg06961873	1	25825780	rs35403885	25784551	MACO1	intronic	-8.40794	4.17285e-17
cg06961873	1	25825780	rs35530120	25785451	MACO1	intronic	-8.40794	4.17285e-17
cg07033820	1	32707210	rs55801506	32574464	KPNA6	intronic	-8.09698	5.63425e-16
cg07033820	1	32707210	rs60692380	32575182	KPNA6	intronic	-8.09698	5.63425e-16
cg07033820	1	32707210	rs60687420	32575284	KPNA6	intronic	-8.09698	5.63425e-16
cg07033820	1	32707210	rs74535954	32591257	KPNA6	intronic	-8.09698	5.63425e-16
cg07033820	1	32707210	rs75125786	32597665	KPNA6	intronic	-8.09698	5.63425e-16
cg07033820	1	32707210	rs55794623	32600524	KPNA6	intronic	-7.70512	1.30719e-14
cg07033820	1	32707210	rs72666762	32621268	KPNA6	intronic	-8.09698	5.63425e-16
cg07033820	1	32707210	rs41308244	32625250	KPNA6	intronic	-8.09698	5.63425e-16
cg07033820	1	32707210	rs57266018	32629477	KPNA6	intronic	-8.09698	5.63425e-16
cg07033820	1	32707210	rs72666771	32638671	KPNA6	UTR3	-7.89985	2.79239e-15
cg07033820	1	32707210	rs72666775	32645161	TXLNA	upstream	-8.09698	5.63425e-16
cg07033820	1	32707210	rs41302746	32673866	IQCC	UTR3	-6.93421	4.08491e-12
cg07148744	1	28573877	rs313147	28483811	PTAFR	intronic	7.45676	8.86736e-14
cg07157834	1	205819609	rs61824660	205643365	SLC45A3	intronic	9.93439	2.94967e-23
cg07157834	1	205819609	rs1775147	205648707	SLC45A3	intronic	7.4283	1.09998e-13
cg07157834	1	205819609	rs1772138	205648805	SLC45A3	intronic	7.4283	1.09998e-13
cg07157834	1	205819609	rs1772137	205649327	SLC45A3	intronic	7.4283	1.09998e-13
cg07157834	1	205819609	rs1775152	205650138	SLC45A3	upstream	7.45825	8.7681e-14
cg07157834	1	205819609	rs823094	205689807	NUCKS1	intronic	7.94702	1.91047e-15
cg07157834	1	205819609	rs823144	205744546	RAB29	UTR5	-6.93872	3.95662e-12
cg07180646	1	15481541	rs6687242	15493910	C1orf195,TMEM51	intronic	-7.88719	3.09067e-15
cg07560305	1	89461312	rs1123557	89042702	PKN2-AS1	ncRNA_intronic	-7.25531	4.00735e-13
cg07696670	1	214900929	rs61818052	214895901	HIBCH	intronic	7.47264	7.86044e-14
cg07696670	1	214900929	rs61818054	214896433	NRG4	intronic	7.47264	7.86044e-14
cg07805542	1	9779309	rs11121492	9864452	CLSTN1	intronic	7.8951	2.90087e-15
cg07959609	1	16466380	rs112611282	16467348	EPHA2	intronic	7.5412	4.65656e-14
cg07959609	1	16466380	rs78135099	16467973	EPHA2	intronic	7.5412	4.65656e-14
cg07959609	1	16466380	rs11260758	16468867	EPHA2	intronic	7.5412	4.65656e-14
cg07959609	1	16466380	rs111161971	16469284			7.5412	4.65656e-14
cg07959609	1	16466380	rs72889716	16469925	EPHA2	intronic	7.55416	4.21571e-14
cg07963816	1	1169972	rs79774771	1170729	B3GALT6	downstream	-9.34787	8.94291e-21
cg08007234	1	121379450	rs6691817	121272544	EMBP1	ncRNA_intronic	8.87084	7.25968e-19
cg08118140	1	56397447	rs9970331	56399285	LINC01753	ncRNA_intronic	-7.53614	4.84069e-14
cg08143045	1	171807195	rs6702944	171818407	DNM3	intronic	7.93956	2.02906e-15
cg08143045	1	171807195	rs10798706	171820018	DNM3	intronic	7.93956	2.02906e-15
cg08143045	1	171807195	rs2421915	171820414	DNM3	intronic	7.93956	2.02906e-15
cg08143045	1	171807195	rs6425455	171820678	DNM3	intronic	7.93956	2.02906e-15
cg08143045	1	171807195	rs926545	171823222	DNM3	intronic	7.93956	2.02906e-15
cg08143045	1	171807195	rs926546	171823263	DNM3	intronic	7.93956	2.02906e-15
cg08143045	1	171807195	rs11808234	171823819	DNM3	intronic	7.97755	1.49271e-15
cg08143045	1	171807195	rs10798716	171826644	DNM3	intronic	8.61968	6.71418e-18
cg08143045	1	171807195	rs742509	171826694	DNM3	intronic	8.61968	6.71418e-18
cg08143045	1	171807195	rs1076700	171826943	DNM3	intronic	8.61968	6.71418e-18
cg08143045	1	171807195	rs6657315	171827283	DNM3	intronic	8.61968	6.71418e-18
cg08143045	1	171807195	rs742510	171828070	DNM3	intronic	8.61968	6.71418e-18
cg08143045	1	171807195	rs1118173	171830704	DNM3	intronic	8.54855	1.24646e-17
cg08143045	1	171807195	rs4500358	171832424	DNM3	intronic	8.54855	1.24646e-17
cg08143045	1	171807195	rs2421947	171833094	DNM3	intronic	8.50077	1.88344e-17
cg08143045	1	171807195	rs2206543	171835493	DNM3	intronic	8.37153	5.68727e-17
cg08143045	1	171807195	rs2901600	171835654	DNM3	intronic	8.37153	5.68727e-17
cg08143045	1	171807195	rs6685974	171837604	DNM3	intronic	8.37042	5.74124e-17
cg08146708	1	167393634	rs443992	167227167	POU2F1	intronic	7.25965	3.88098e-13
cg08146708	1	167393634	rs2814036	167228298	POU2F1	intronic	7.25965	3.88098e-13
cg08146708	1	167393634	rs73034569	167229407	POU2F1	intronic	7.25965	3.88098e-13
cg08146708	1	167393634	rs35801304	167286671	POU2F1	intronic	7.28276	3.27062e-13
cg08146708	1	167393634	rs34885358	167286898	POU2F1	intronic	7.9077	2.62179e-15
cg08859206	1	53392774	rs12040433	53232766	ZYG11B	intronic	7.10566	1.1975e-12
cg08873628	1	175162347	rs1008459	175151183	KIAA0040	intronic	7.00572	2.45723e-12
cg08887025	1	246415176	rs10924658	246429963	SMYD3	intronic	-8.61748	6.84461e-18
cg09077675	1	212209363	rs56289586	212137974	INTS7	intronic	6.96382	3.31164e-12
cg09281101	1	236227410	rs911273	236210192	NID1	intronic	7.24716	4.256e-13
cg09281101	1	236227410	rs6702978	236224569	NID1	intronic	6.97145	3.1368e-12
cg09365446	1	150670422	rs7549723	150541812	ADAMTSL4-AS1	ncRNA_intronic	8.17991	2.84062e-16
cg09516651	1	89888402	rs61798936	89525820	GBP1	intronic	6.96137	3.36987e-12
cg09516651	1	89888402	rs10493822	89529680	GBP1	intronic	6.96137	3.36987e-12
cg09516651	1	89888402	rs60057029	89530245	GBP1	intronic	6.96137	3.36987e-12
cg09646329	1	203125513	rs3737873	203143379	MYBPH	intronic	-7.36305	1.79755e-13
cg09646329	1	203125513	rs12145010	203144833	MYBPH	exonic	-7.36305	1.79755e-13
cg09807201	1	15446743	rs72873850	15447231	TMEM51-AS1	ncRNA_intronic	-7.53141	5.01958e-14
cg09807201	1	15446743	rs72873852	15447293	TMEM51-AS1	ncRNA_intronic	-7.53141	5.01958e-14
cg09971583	1	44047845	rs55693463	44140312	KDM4A	intronic	-7.04804	1.8146e-12
cg09974432	1	214591951	rs6540830	214615200	PTPN14	intronic	6.88281	5.86838e-12
cg09976716	1	19669527	rs71645458	19985779	MICOS10-NBL1,NBL1	downstream	-6.97007	3.16793e-12
cg09976716	1	19669527	rs10917514	20009737	TMCO4	exonic	-7.11523	1.11725e-12
cg09976716	1	19669527	rs60132137	20011303	TMCO4	intronic	-7.11523	1.11725e-12
cg09976716	1	19669527	rs16822729	20014197	TMCO4	intronic	-7.3762	1.62877e-13
cg09976716	1	19669527	rs2143291	20015131	TMCO4	intronic	-7.3762	1.62877e-13
cg09976716	1	19669527	rs2143292	20015142	TMCO4	intronic	-7.3762	1.62877e-13
cg09976716	1	19669527	rs16822732	20015300	TMCO4	intronic	-7.17939	7.00243e-13
cg09976716	1	19669527	rs12404872	20019402	TMCO4	intronic	-6.97648	3.02671e-12
cg09976716	1	19669527	rs35410486	20019980	TMCO4	intronic	-7.19523	6.2357e-13
cg10004964	1	67041615	rs7535237	67069988	SGIP1	intronic	-7.80563	5.92029e-15
cg10004964	1	67041615	rs12092996	67070538	SGIP1	intronic	-7.80563	5.92029e-15
cg10062460	1	213071444	rs17019780	213029814	FLVCR1-DT	downstream	7.18382	6.77904e-13
cg10220895	1	228464137	rs1771457	228428670	OBSCN	intronic	-8.17281	3.01293e-16
cg10220895	1	228464137	rs6677503	228436514	OBSCN	intronic	-8.17281	3.01293e-16
cg10220895	1	228464137	rs6426494	228437603	OBSCN	intronic	-7.131	9.96453e-13
cg10220895	1	228464137	rs6668967	228438900	OBSCN	intronic	-8.17281	3.01293e-16
cg10220895	1	228464137	rs4653932	228439320	OBSCN	intronic	-7.131	9.96453e-13
cg10220895	1	228464137	rs34825875	228441309	OBSCN	intronic	-8.36504	6.00956e-17
cg10220895	1	228464137	rs12741048	228441373	OBSCN	intronic	-8.17315	3.00451e-16
cg10220895	1	228464137	rs12755546	228441391	OBSCN	intronic	-8.17315	3.00451e-16
cg10220895	1	228464137	rs6426495	228442014	OBSCN	intronic	-6.91355	4.72673e-12
cg10220895	1	228464137	rs6426496	228443103	OBSCN	intronic	-7.00097	2.54204e-12
cg10220895	1	228464137	rs7529241	228443667	OBSCN	intronic	-8.17281	3.01293e-16
cg10220895	1	228464137	rs7526808	228443673	OBSCN	intronic	-8.17281	3.01293e-16
cg10220895	1	228464137	rs7532144	228444318	OBSCN	intronic	-8.17281	3.01293e-16
cg10220895	1	228464137	rs3795780	228444741	OBSCN	intronic	-8.17281	3.01293e-16
cg10220895	1	228464137	rs7535667	228445636	OBSCN	intronic	-6.91355	4.72673e-12
cg10220895	1	228464137	rs450088	228453272	OBSCN	intronic	-7.131	9.96453e-13
cg10220895	1	228464137	rs1188696	228473106	OBSCN	intronic	-10.1608	2.96577e-24
cg10220895	1	228464137	rs1150908	228480282	OBSCN	exonic	-7.26938	3.61138e-13
cg10220895	1	228464137	rs1150909	228482285	OBSCN	intronic	-7.52136	5.42076e-14
cg10220895	1	228464137	rs564636	228483369	OBSCN	intronic	-10.2349	1.38321e-24
cg10220895	1	228464137	rs562634	228483629	OBSCN	intronic	-10.2349	1.38321e-24
cg10220895	1	228464137	rs419338	228495664	OBSCN	intronic	-7.52136	5.42076e-14
cg10220895	1	228464137	rs419173	228495696	OBSCN	intronic	-7.39127	1.45436e-13
cg10220895	1	228464137	rs379620	228497053	OBSCN	intronic	-7.52136	5.42076e-14
cg10220895	1	228464137	rs378090	228497470	OBSCN	intronic	-7.39127	1.45436e-13
cg10220895	1	228464137	rs207951	228500558	OBSCN	intronic	-7.52136	5.42076e-14
cg10220895	1	228464137	rs1150912	228503677	OBSCN	exonic	-7.39127	1.45436e-13
cg10220895	1	228464137	rs1188732	228504472	OBSCN	exonic	-7.52136	5.42076e-14
cg10220895	1	228464137	rs1188729	228505668	OBSCN	exonic	-7.52136	5.42076e-14
cg10220895	1	228464137	rs1188728	228505699	OBSCN	exonic	-10.1198	4.51333e-24
cg10220895	1	228464137	rs369252	228532152	OBSCN	intronic	-9.02026	1.8764e-19
cg10220895	1	228464137	rs12035900	228547901	OBSCN	exonic	-9.29507	1.4711e-20
cg10220895	1	228464137	rs78529941	228551488	OBSCN	intronic	-7.25453	4.03056e-13
cg10220895	1	228464137	rs55756479	228551984	OBSCN	intronic	-8.90856	5.16974e-19
cg10220895	1	228464137	rs10799476	228603029	TRIM17	intronic	-8.74706	2.18986e-18
cg10303749	1	174969278	rs7537508	174970505	CACYBP	intronic	7.22912	4.8612e-13
cg10327440	1	227177885	rs34922163	227144266	COQ8A	intronic	8.91497	4.87928e-19
cg10327440	1	227177885	rs12024326	227146433	COQ8A	intronic	8.45204	2.86258e-17
cg10327440	1	227177885	rs1186	227177731	CDC42BPA	UTR3	-7.84575	4.30386e-15
cg10327440	1	227177885	rs3768425	227178127	CDC42BPA	UTR3	-7.84575	4.30386e-15
cg10327440	1	227177885	rs1045290	227178700	CDC42BPA	UTR3	-7.84575	4.30386e-15
cg10327440	1	227177885	rs1045289	227178713	CDC42BPA	UTR3	-7.84575	4.30386e-15
cg10327440	1	227177885	rs1045287	227178962	CDC42BPA	UTR3	-7.01757	2.25766e-12
cg10327440	1	227177885	rs1045286	227179037	CDC42BPA	UTR3	-7.84575	4.30386e-15
cg10327440	1	227177885	rs1062908	227181554	CDC42BPA	UTR3	-7.01757	2.25766e-12
cg10327440	1	227177885	rs1045252	227181555	CDC42BPA	UTR3	-7.84575	4.30386e-15
cg10327440	1	227177885	rs10495273	227183359	CDC42BPA	intronic	-7.62731	2.39708e-14
cg10327440	1	227177885	rs7520272	227184388	CDC42BPA	intronic	-7.62731	2.39708e-14
cg10327440	1	227177885	rs6690803	227189106	CDC42BPA	intronic	-7.62731	2.39708e-14
cg10327440	1	227177885	rs11589344	227189408	CDC42BPA	intronic	-7.62731	2.39708e-14
cg10327440	1	227177885	rs6699400	227190497	CDC42BPA	intronic	-7.62731	2.39708e-14
cg10327440	1	227177885	rs1929863	227195728	CDC42BPA	intronic	-7.38426	1.53308e-13
cg10327440	1	227177885	rs2183836	227199404	CDC42BPA	intronic	-8.13181	4.22924e-16
cg10515956	1	85514610	rs4907022	85538603	WDR63	intronic	7.11734	1.10031e-12
cg11175836	1	18806700	rs12061708	18809916	KLHDC7A	UTR3	9.0209	1.86544e-19
cg11175836	1	18806700	rs872355	18812176	KLHDC7A	UTR3	7.54819	4.41346e-14
cg11690979	1	151694320	rs11587006	151689611	CELF3	upstream	-6.90231	5.11629e-12
cg11802806	1	25748133	rs60199854	25701026	RHCE	intronic	7.49189	6.78903e-14
cg11973900	1	175162310	rs1008459	175151183	KIAA0040	intronic	7.09707	1.27434e-12
cg12129480	1	158549410	rs7526514	158532405	OR6P1	downstream	7.21684	5.32086e-13
cg12129480	1	158549410	rs12080815	158533140	OR6P1	exonic	7.20367	5.86114e-13
cg12129480	1	158549410	rs12081915	158533224	OR6P1	exonic	7.05022	1.78633e-12
cg12129480	1	158549410	rs863360	158549264	OR10X1	exonic	7.19859	6.08371e-13
cg12129480	1	158549410	rs863361	158549420	OR10X1	exonic	7.24786	4.23402e-13
cg12129480	1	158549410	rs863362	158549492	OR10X1	exonic	7.19859	6.08371e-13
cg12129480	1	158549410	rs863363	158549511	OR10X1	exonic	7.24786	4.23402e-13
cg12403996	1	65381300	rs7529428	65356951	JAK1	intronic	-11.0374	2.52138e-28
cg12403996	1	65381300	rs61784705	65368824	JAK1	intronic	-11.0374	2.52138e-28
cg12406683	1	146548032	rs6593800	146509537	LOC728989	ncRNA_intronic	-7.27776	3.39403e-13
cg12406683	1	146548032	rs12021797	146514248	LOC728989	ncRNA_intronic	-7.27776	3.39403e-13
cg12406683	1	146548032	rs3753431	146514442	LOC728989	ncRNA_intronic	-7.27776	3.39403e-13
cg12406683	1	146548032	rs6657631	146517465	NBPF19	intronic	-7.6135	2.66765e-14
cg12406683	1	146548032	rs61734778	146523957	NBPF19	intronic	-7.71033	1.25492e-14
cg12406683	1	146548032	rs60304320	146524039	NBPF19	intronic	-7.71033	1.25492e-14
cg12406683	1	146548032	rs61838901	146524094	NBPF19	intronic	-7.71033	1.25492e-14
cg12406683	1	146548032	rs56258145	146524215	NBPF19	intronic	-7.71033	1.25492e-14
cg12406683	1	146548032	rs7527352	146533724	NBPF19	intronic	-7.14961	8.70241e-13
cg12406683	1	146548032	rs61349218	146541646	NBPF19	intronic	-7.14961	8.70241e-13
cg12406683	1	146548032	rs1867143	146556739	NBPF19	intronic	-7.19772	6.12276e-13
cg12406683	1	146548032	rs1867142	146556821	NBPF19	intronic	-7.19772	6.12276e-13
cg12406683	1	146548032	rs7539081	146558582	NBPF19	intronic	-7.19772	6.12276e-13
cg12406683	1	146548032	rs7519720	146562283	NBPF19	intronic	-7.20185	5.9401e-13
cg12406683	1	146548032	rs2354443	146566245	NBPF19	intronic	-7.76582	8.11173e-15
cg12412036	1	190594016	rs1325220	190662838	LINC01720	ncRNA_intronic	-7.1647	7.79595e-13
cg12466610	1	220950205	rs11118600	220945713	MARC2	intronic	7.10896	1.1692e-12
cg12483005	1	23474871	rs2274687	23435669	LUZP1	intronic	8.30478	1.00001e-16
cg12483005	1	23474871	rs12067252	23441569	LUZP1	intronic	6.94761	3.71515e-12
cg12483005	1	23474871	rs7519813	23446911	LUZP1	intronic	8.43266	3.37901e-17
cg12483005	1	23474871	rs12563566	23447610	LUZP1	intronic	6.94761	3.71515e-12
cg12483005	1	23474871	rs12047391	23455997	LUZP1	intronic	8.18135	2.80671e-16
cg12483005	1	23474871	rs12044911	23466270	LUZP1	intronic	9.6053	7.59335e-22
cg12483005	1	23474871	rs6691404	23468800	LUZP1	intronic	6.94761	3.71515e-12
cg12483005	1	23474871	rs12044504	23471096	LUZP1	intronic	6.93379	4.09717e-12
cg12483005	1	23474871	rs55839354	23471923	LUZP1	intronic	7.03605	1.97762e-12
cg12483005	1	23474871	rs3845521	23472341	LUZP1	intronic	8.43266	3.37901e-17
cg12483005	1	23474871	rs12046218	23477807	LUZP1	intronic	9.93868	2.82532e-23
cg12483005	1	23474871	rs12028442	23481076	LUZP1	intronic	9.85182	6.73149e-23
cg12483005	1	23474871	rs28652787	23481156	LUZP1	intronic	6.94761	3.71515e-12
cg12483005	1	23474871	rs66692403	23482926	LUZP1	intronic	7.03605	1.97762e-12
cg12483005	1	23474871	rs72877273	23484337	LUZP1	intronic	7.0127	2.33756e-12
cg12483005	1	23474871	rs35623043	23491591	LUZP1	intronic	7.0127	2.33756e-12
cg12483005	1	23474871	rs6689082	23492956	LUZP1	intronic	7.0127	2.33756e-12
cg12615916	1	227505854	rs11580229	227210820	CDC42BPA	intronic	9.06614	1.23309e-19
cg12615916	1	227505854	rs7535826	227213968	CDC42BPA	intronic	8.00077	1.23644e-15
cg12615916	1	227505854	rs7549464	227214398	CDC42BPA	intronic	8.0673	7.18725e-16
cg12615916	1	227505854	rs1543102	227418130	CDC42BPA	intronic	-7.05109	1.7752e-12
cg12615916	1	227505854	rs75110024	227419053	CDC42BPA	intronic	7.01118	2.3631e-12
cg12615916	1	227505854	rs555731723	227419358			-6.9843	2.86281e-12
cg12615916	1	227505854	rs2313496	227420033	CDC42BPA	intronic	-7.05109	1.7752e-12
cg12615916	1	227505854	rs6699974	227420360	CDC42BPA	intronic	-6.9223	4.44366e-12
cg12615916	1	227505854	rs2090010	227420985	CDC42BPA	intronic	-7.12218	1.06232e-12
cg12756093	1	115239321	rs7537232	115284056	CSDE1	intronic	7.14736	8.84625e-13
cg13033202	1	214601486	rs6540830	214615200	PTPN14	intronic	7.85267	4.07261e-15
cg13033202	1	214601486	rs11120330	214638645	PTPN14	intronic	7.8626	3.76246e-15
cg13033202	1	214601486	rs12743237	214638665	PTPN14	intronic	7.8626	3.76246e-15
cg13033202	1	214601486	rs12757776	214638678	PTPN14	intronic	7.8626	3.76246e-15
cg13183099	1	225542826	rs4539098	225538935	DNAH14	intronic	-7.4092	1.27068e-13
cg13183099	1	225542826	rs4653420	225551262	DNAH14	intronic	-7.4092	1.27068e-13
cg13209388	1	6355060	rs77561556	6393121	ACOT7	intronic	-6.96559	3.2703e-12
cg13218573	1	10011232	rs4415569	10194507	UBE4B	intronic	7.89288	2.95299e-15
cg13218573	1	10011232	rs6688779	10196553	UBE4B	intronic	7.88919	3.04145e-15
cg13218573	1	10011232	rs6691957	10196734	UBE4B	intronic	7.88919	3.04145e-15
cg13218573	1	10011232	rs6687550	10197612	UBE4B	intronic	7.68658	1.51119e-14
cg13218573	1	10011232	rs61782922	10201004	UBE4B	intronic	7.88919	3.04145e-15
cg13218573	1	10011232	rs61782923	10201522	UBE4B	intronic	7.88919	3.04145e-15
cg13218573	1	10011232	rs12045943	10203055	UBE4B	intronic	7.9484	1.88933e-15
cg13218573	1	10011232	rs61782925	10206465	UBE4B	intronic	7.88919	3.04145e-15
cg13218573	1	10011232	rs61782926	10209971	UBE4B	intronic	6.98901	2.76827e-12
cg13218573	1	10011232	rs6700518	10210573	UBE4B	intronic	8.01165	1.13175e-15
cg13218573	1	10011232	rs61782933	10216391	UBE4B	intronic	8.08133	6.40619e-16
cg13218573	1	10011232	rs61782936	10222323	UBE4B	intronic	8.12128	4.6131e-16
cg13218573	1	10011232	rs147924635	10223641	UBE4B	intronic	8.12128	4.6131e-16
cg13218573	1	10011232	rs17034545	10224693	UBE4B	intronic	7.05339	1.74613e-12
cg13218573	1	10011232	rs17034558	10228528	UBE4B	intronic	7.64698	2.05754e-14
cg13358262	1	16374167	rs111489710	16348141	CLCNKA	upstream	-7.50599	6.0968e-14
cg13358262	1	16374167	rs57016480	16354281	CLCNKA	intronic	-7.3571	1.87953e-13
cg13444842	1	152974279	rs1995308	153014082	SPRR2D	upstream	-7.8512	4.12067e-15
cg13444842	1	152974279	rs6680416	153043875	SPRR2B	intronic	-7.07767	1.46595e-12
cg13444842	1	152974279	rs6686526	153044996	SPRR2B	upstream	-8.32453	8.46626e-17
cg13562725	1	47019237	rs1320556	47005590	MKNK1-AS1	ncRNA_intronic	7.8692	3.56904e-15
cg13657582	1	246687586	rs4654254	246610276	SMYD3	intronic	-7.78953	6.72589e-15
cg13657582	1	246687586	rs4654255	246613455	SMYD3	intronic	-7.23618	4.61485e-13
cg13657582	1	246687586	rs72760817	246614240	SMYD3	intronic	-7.04047	1.91592e-12
cg13657582	1	246687586	rs11802785	246618280	SMYD3	intronic	-7.357	1.88094e-13
cg13657582	1	246687586	rs4654259	246619081	SMYD3	intronic	-7.357	1.88094e-13
cg13657582	1	246687586	rs77561705	246622178	SMYD3	intronic	-7.357	1.88094e-13
cg13666471	1	44249486	rs7528907	44193456	ST3GAL3	intronic	6.87931	6.01447e-12
cg13911116	1	11174850	rs17036324	11157879	EXOSC10	intronic	-6.98542	2.84012e-12
cg13911116	1	11174850	rs58268656	11190181	MTOR	intronic	-7.55779	4.09978e-14
cg13911116	1	11174850	rs184912115	11282250	MTOR	intronic	-7.31437	2.586e-13
cg13946767	1	153599671	rs12041194	153714252	INTS3	intronic	-9.24313	2.39396e-20
cg14011070	1	235811811	rs61834631	235800824	GNG4	intronic	-6.91297	4.74619e-12
cg14109914	1	19765564	rs11585820	19759835	CAPZB	intronic	7.34332	2.08352e-13
cg14109914	1	19765564	rs946897	19760107	CAPZB	intronic	7.34332	2.08352e-13
cg14109914	1	19765564	rs12726973	19761328	CAPZB	intronic	7.17964	6.9894e-13
cg14109914	1	19765564	rs11587848	19765639	CAPZB	intronic	7.34332	2.08352e-13
cg14109914	1	19765564	rs72947509	19767326	CAPZB	intronic	7.03855	1.94256e-12
cg14210872	1	155294935	rs914616	155294274	RUSC1	exonic	7.62787	2.38656e-14
cg14210872	1	155294935	rs182978	155630462	YY1AP1	exonic	7.45012	9.3252e-14
cg14210872	1	155294935	rs9427219	155635439	YY1AP1	intronic	7.45012	9.3252e-14
cg14210872	1	155294935	rs617232	155643147	YY1AP1	intronic	7.45012	9.3252e-14
cg14210872	1	155294935	rs9426928	155643704	YY1AP1	intronic	7.45012	9.3252e-14
cg14210872	1	155294935	rs2666828	155647433	YY1AP1	intronic	7.45012	9.3252e-14
cg14232317	1	53728784	rs6682813	53507732	SCP2	intronic	-7.02251	2.17913e-12
cg14232317	1	53728784	rs12095520	53515994	SCP2	intronic	-7.02251	2.17913e-12
cg14232317	1	53728784	rs10888761	53516383	SCP2	UTR3	-7.02251	2.17913e-12
cg14417407	1	94313600	rs79771473	93932768	FNBP1L	intronic	7.3901	1.46714e-13
cg14417407	1	94313600	rs57012808	94058716	LOC100129046	ncRNA_intronic	7.09685	1.27631e-12
cg14417407	1	94313600	rs77222468	94058925	LOC100129046	ncRNA_intronic	7.09685	1.27631e-12
cg14417407	1	94313600	rs59777284	94060022	LOC100129046	ncRNA_intronic	7.09685	1.27631e-12
cg14417407	1	94313600	rs57914444	94060329	LOC100129046	ncRNA_intronic	7.09685	1.27631e-12
cg14417407	1	94313600	rs6671646	94180254	BCAR3	intronic	8.71817	2.82731e-18
cg14417407	1	94313600	rs7525976	94185931	BCAR3	intronic	8.18599	2.70085e-16
cg14417407	1	94313600	rs77808254	94188030	BCAR3	intronic	9.05451	1.37184e-19
cg14417407	1	94313600	rs12130252	94214684	BCAR3	intronic	8.13897	3.98651e-16
cg14417407	1	94313600	rs61782458	94337499	DNTTIP2	intronic	9.21271	3.18004e-20
cg14417407	1	94313600	rs4147849	94480770	ABCA4	intronic	7.12625	1.03137e-12
cg14498674	1	41707653	rs6685430	41487404	SLFNL1-AS1	ncRNA_intronic	7.29616	2.96107e-13
cg14498674	1	41707653	rs2268677	41542504	SCMH1	intronic	7.29616	2.96107e-13
cg14498674	1	41707653	rs2885696	41543822	SCMH1	intronic	7.29616	2.96107e-13
cg14498674	1	41707653	rs6685340	41552300	SCMH1	intronic	7.29616	2.96107e-13
cg14498674	1	41707653	rs146888035	41600016	SCMH1	intronic	7.29616	2.96107e-13
cg14559492	1	108114499	rs11185138	108125303	VAV3	intronic	-7.71649	1.19576e-14
cg14559492	1	108114499	rs1328199	108127895	VAV3	intronic	-7.67549	1.64794e-14
cg14559492	1	108114499	rs11185140	108130832	VAV3	intronic	-7.78843	6.78485e-15
cg14559492	1	108114499	rs9804074	108148686	VAV3	intronic	-9.17705	4.43058e-20
cg14559492	1	108114499	rs4518927	108152148	VAV3	intronic	-8.31107	9.48421e-17
cg14732540	1	92414722	rs10783072	92438578	BRDT	intronic	7.26274	3.79326e-13
cg14732540	1	92414722	rs4658121	92448845	BRDT	intronic	6.96662	3.2464e-12
cg14824277	1	15528331	rs7543456	15476946	TMEM51-AS1	ncRNA_intronic	-8.02252	1.03593e-15
cg14824277	1	15528331	rs78615461	15495110	C1orf195	exonic	-8.20341	2.33654e-16
cg14824277	1	15528331	rs16851354	15495620	C1orf195,TMEM51	intronic	-8.29771	1.06138e-16
cg14867388	1	115632253	rs6659415	115632211	TSPAN2	upstream	7.1768	7.13601e-13
cg14958342	1	60039858	rs75312963	59990695	FGGY	intronic	-8.03824	9.11372e-16
cg14958342	1	60039858	rs74644812	59994739	FGGY	intronic	-6.88898	5.6192e-12
cg14958342	1	60039858	rs11207468	59995378	FGGY	intronic	-7.52985	5.07981e-14
cg14958342	1	60039858	rs17119633	60039632	FGGY	intronic	-7.09216	1.32035e-12
cg14958342	1	60039858	rs12071725	60039973	FGGY	intronic	-7.09216	1.32035e-12
cg14958342	1	60039858	rs4497239	60045220	FGGY	intronic	-6.92415	4.38609e-12
cg14958342	1	60039858	rs2407603	60045290	FGGY	intronic	-6.92415	4.38609e-12
cg14958342	1	60039858	rs556805503	60115816			-7.63916	2.1865e-14
cg15472170	1	12012720	rs6671723	11968078	RNU5E-1	upstream	8.16872	3.11678e-16
cg15472170	1	12012720	rs6687063	11968230	RNU5E-1	ncRNA_exonic	8.1071	5.18442e-16
cg15472170	1	12012720	rs61776496	12036280	PLOD1	downstream	7.8806	3.25816e-15
cg15472170	1	12012720	rs4240897	12042755	MFN2	intronic	7.10122	1.23657e-12
cg15529285	1	59857377	rs74087420	59857186	FGGY	intronic	-7.985	1.40524e-15
cg15529285	1	59857377	rs200557025	60321616	HOOK1	intronic	-7.57522	3.58519e-14
cg15618108	1	203044677	rs782812	202958348	LOC100506747	ncRNA_intronic	6.98263	2.89714e-12
cg15618108	1	203044677	rs782813	202961879	LOC100506747	ncRNA_intronic	6.98263	2.89714e-12
cg15721615	1	100771427	rs6665958	100381815	AGL	intronic	-8.89274	5.96178e-19
cg15721615	1	100771427	rs17121644	100385430	AGL	intronic	-8.89274	5.96178e-19
cg15721615	1	100771427	rs116795376	100389629	AGL	downstream	-8.89274	5.96178e-19
cg15721615	1	100771427	rs74427774	100446883	SLC35A3	intronic	-7.94472	1.94636e-15
cg15721615	1	100771427	rs138660408	100447708	SLC35A3	intronic	-7.94472	1.94636e-15
cg15721615	1	100771427	rs115677304	100452859	SLC35A3	intronic	-7.94472	1.94636e-15
cg15721615	1	100771427	rs79129117	100458052	SLC35A3	intronic	-7.94472	1.94636e-15
cg15721615	1	100771427	rs74647865	100459021	SLC35A3	intronic	-7.94472	1.94636e-15
cg15721615	1	100771427	rs7531730	100460768	SLC35A3	intronic	-7.94472	1.94636e-15
cg15721615	1	100771427	rs547241	100468616	SLC35A3	intronic	-7.94472	1.94636e-15
cg15721615	1	100771427	rs495871	100474456	SLC35A3	intronic	-7.94472	1.94636e-15
cg15721615	1	100771427	rs484615	100475706	SLC35A3	intronic	-7.94472	1.94636e-15
cg15721615	1	100771427	rs575323	100482396	SLC35A3	intronic	-7.94472	1.94636e-15
cg15721615	1	100771427	rs576351	100482540	SLC35A3	intronic	-7.94472	1.94636e-15
cg15721615	1	100771427	rs510370	100487421	SLC35A3	intronic	-7.94472	1.94636e-15
cg15721615	1	100771427	rs561735	100489264	SLC35A3	UTR3	-7.94472	1.94636e-15
cg15721615	1	100771427	rs559428	100492468	SLC35A3	UTR3	-7.94472	1.94636e-15
cg15721615	1	100771427	rs510463	100497091	SLC35A3	UTR3	-7.94472	1.94636e-15
cg15721615	1	100771427	rs561149	100500416	SLC35A3	UTR3	-7.94472	1.94636e-15
cg15721615	1	100771427	rs565662	100500902	SLC35A3	UTR3	-7.94472	1.94636e-15
cg15721615	1	100771427	rs565708	100500915	SLC35A3	UTR3	-7.94472	1.94636e-15
cg15721615	1	100771427	rs568451	100510674	MFSD14A	intronic	-7.94472	1.94636e-15
cg15721615	1	100771427	rs493208	100513198	MFSD14A	intronic	-7.94472	1.94636e-15
cg15721615	1	100771427	rs526331	100513354	MFSD14A	intronic	-7.94472	1.94636e-15
cg15721615	1	100771427	rs17121940	100603706	TRMT13	intronic	-7.27073	3.57544e-13
cg15721615	1	100771427	rs17121972	100608993	TRMT13	intronic	-7.27073	3.57544e-13
cg15721615	1	100771427	rs6681721	100609639	TRMT13	exonic	-7.27073	3.57544e-13
cg15741159	1	110615633	rs3754440	110613674	ALX3	upstream	7.5126	5.79631e-14
cg15916144	1	166059153	rs4656479	166107783	FAM78B	intronic	-7.24722	4.25407e-13
cg15916144	1	166059153	rs4657523	166108525	FAM78B	intronic	-6.99605	2.63278e-12
cg15916144	1	166059153	rs12026246	166108887	FAM78B	intronic	-6.99605	2.63278e-12
cg15974430	1	19639298	rs12140654	19716801	CAPZB	intronic	6.98315	2.8864e-12
cg15974430	1	19639298	rs12141760	19717901	CAPZB	intronic	7.38407	1.53526e-13
cg15979257	1	183186329	rs12406861	183371192	NMNAT2	intronic	6.96435	3.29918e-12
cg16101902	1	179332148	rs10753191	179312752	SOAT1	exonic	-7.28914	3.11951e-13
cg16101902	1	179332148	rs10913734	179319868	SOAT1	intronic	-7.31804	2.51619e-13
cg16101902	1	179332148	rs12141199	179324553	SOAT1	UTR3	-7.28914	3.11951e-13
cg16101902	1	179332148	rs12121758	179324870	SOAT1	UTR3	-7.28914	3.11951e-13
cg16166968	1	120439036	rs72697237	120473425	NOTCH2	intronic	-7.34577	2.04581e-13
cg16166968	1	120439036	rs2493389	120474178	NOTCH2	intronic	-7.34564	2.04773e-13
cg16166968	1	120439036	rs2934387	120495506	NOTCH2	intronic	-7.66915	1.73137e-14
cg16168885	1	179548211	rs112329270	179343628	CCDC178	intronic	-7.0053	2.46455e-12
cg16168885	1	179548211	rs77483113	179423913	AXDND1	intronic	-6.93208	4.14692e-12
cg16168885	1	179548211	rs72706727	179584183	TDRD5	intronic	-8.70175	3.26803e-18
cg16247817	1	153747686	rs61803567	153712383	INTS3	intronic	-6.92687	4.30241e-12
cg16334093	1	205819600	rs823114	205719532	NUCKS1	upstream	6.92194	4.45488e-12
cg16334093	1	205819600	rs7555534	205908867	SLC26A9	intronic	7.03659	1.97e-12
cg16344140	1	2950369	rs72630915	2980578	PRDM16-DT	ncRNA_exonic	-8.97314	2.88174e-19
cg16429999	1	76251815	rs1144335	76276641	MSH4	intronic	7.68455	1.53533e-14
cg16429999	1	76251815	rs10873726	76292686	MSH4	intronic	7.68455	1.53533e-14
cg16429999	1	76251815	rs11161703	76297889	MSH4	intronic	7.68455	1.53533e-14
cg16429999	1	76251815	rs10782559	76298870	MSH4	intronic	7.68455	1.53533e-14
cg16429999	1	76251815	rs11161707	76299425	MSH4	intronic	7.68455	1.53533e-14
cg16429999	1	76251815	rs7541791	76305242	MSH4	intronic	7.68455	1.53533e-14
cg16429999	1	76251815	rs1770891	76397262	ASB17	intronic	8.63525	5.85995e-18
cg16429999	1	76251815	rs392194	76619242	ST6GALNAC3	intronic	7.34659	2.03322e-13
cg16429999	1	76251815	rs453606	76641187	ST6GALNAC3	intronic	7.80287	6.05132e-15
cg16429999	1	76251815	rs425877	76648269	ST6GALNAC3	intronic	8.03832	9.10757e-16
cg16466485	1	84639642	rs6696125	84624304	PRKACB	intronic	-7.0474	1.82295e-12
cg16466485	1	84639642	rs12128892	84624893	PRKACB	intronic	-7.0474	1.82295e-12
cg16771827	1	203446878	rs2802799	203451557	PRELP	intronic	7.17086	7.45289e-13
cg16904261	1	224698362	rs12140117	224699805	CNIH3	intronic	-11.5549	6.96961e-31
cg16904261	1	224698362	rs10916637	224740141	CNIH3	intronic	-7.29087	3.07968e-13
cg16999099	1	180201139	rs61809112	180204971	LHX4	intronic	7.03289	2.02305e-12
cg16999099	1	180201139	rs56028446	180205693	LHX4	intronic	6.8839	5.82341e-12
cg16999099	1	180201139	rs60046979	180206194	LHX4	intronic	6.8839	5.82341e-12
cg17094249	1	24867657	rs2235558	24783311	NIPAL3	intronic	-7.08033	1.43815e-12
cg17113008	1	7962847	rs325960	8025723	PARK7	intronic	7.33706	2.18329e-13
cg17131560	1	64352886	rs855821	64361363	ROR1	intronic	6.91762	4.59301e-12
cg17210938	1	59043173	rs61781785	58957573	IL23R	intronic	-7.06903	1.56021e-12
cg17210938	1	59043173	rs4912196	58967416	OMA1	intronic	-7.06903	1.56021e-12
cg17210938	1	59043173	rs1503646	58967942	OMA1	intronic	-7.06903	1.56021e-12
cg17210938	1	59043173	rs61781789	58973620	OMA1	intronic	-7.06903	1.56021e-12
cg17210938	1	59043173	rs61781816	58995346	OMA1	intronic	-7.06903	1.56021e-12
cg17293845	1	42186714	rs6703365	42182008	HIVEP3	intronic	7.29475	2.99222e-13
cg17293845	1	42186714	rs6698845	42186058	HIVEP3	intronic	7.17547	7.20618e-13
cg17310653	1	67195311	rs1498354	67180489	SGIP1	intronic	-7.05643	1.70829e-12
cg17310653	1	67195311	rs2181625	67192271	SGIP1	intronic	-7.07668	1.47653e-12
cg17407342	1	12015416	rs58495963	12012980	PLOD1	intronic	7.1472	8.85637e-13
cg17407342	1	12015416	rs2273288	12015154	PLOD1	intronic	7.20349	5.86921e-13
cg17407342	1	12015416	rs2273290	12018378	PLOD1	intronic	7.1472	8.85637e-13
cg17407342	1	12015416	rs61776496	12036280	PLOD1	downstream	7.32775	2.34047e-13
cg17514528	1	11862907	rs6688187	11837473	LOC102724659	ncRNA_exonic	-8.0832	6.30891e-16
cg17514528	1	11862907	rs55967531	11839034	C1orf167	exonic	-8.0832	6.30891e-16
cg17514528	1	11862907	rs55890341	11844737	C1orf167	intronic	-8.0832	6.30891e-16
cg17514528	1	11862907	rs55867221	11845222	C1orf167	exonic	-7.62219	2.4941e-14
cg17514528	1	11862907	rs2151654	11845524	C1orf167	intronic	-7.89578	2.88514e-15
cg17514528	1	11862907	rs2184227	11846742	MTHFR	UTR3	-7.89578	2.88514e-15
cg17514528	1	11862907	rs1537516	11847861	MTHFR	UTR3	-6.90852	4.89728e-12
cg17514528	1	11862907	rs1537514	11848068	C1orf167	exonic	-7.89578	2.88514e-15
cg17514528	1	11862907	rs17037390	11860843	MTHFR	intronic	-8.02254	1.03578e-15
cg17514528	1	11862907	rs13306561	11865804	MTHFR	intronic	-7.71936	1.16917e-14
cg17514528	1	11862907	rs17037429	11873787	CLCN6	intronic	-7.38396	1.53654e-13
cg17514528	1	11862907	rs2050265	11879699	CLCN6	intronic	-7.38396	1.53654e-13
cg17514528	1	11862907	rs56190030	11887382	CLCN6	intronic	-7.23218	4.75318e-13
cg17514528	1	11862907	rs2236796	11892615	CLCN6	intronic	-7.23218	4.75318e-13
cg17593097	1	247309216	rs72768399	247220283	ZNF670-ZNF695	ncRNA_intronic	-7.09476	1.29574e-12
cg17623587	1	155231541	rs10796944	155416328	ASH1L	intronic	10.0579	8.47985e-24
cg17705658	1	32707140	rs72666781	32665308	CCDC28B	upstream	-7.59711	3.02818e-14
cg17873465	1	168195314	rs138880334	167710516	MPZL1	intronic	7.30994	2.67259e-13
cg17873465	1	168195314	rs188775762	167715591	MPZL1	intronic	7.74981	9.20286e-15
cg17873465	1	168195314	rs16859520	167715940	MPZL1	intronic	7.74981	9.20286e-15
cg17873465	1	168195314	rs77849187	167717738	MPZL1	intronic	7.63789	2.20818e-14
cg17873465	1	168195314	rs16859534	167720551	MPZL1	intronic	7.15544	8.34054e-13
cg17873465	1	168195314	rs2051658	167723218	MPZL1	intronic	8.99112	2.44726e-19
cg17873465	1	168195314	rs16859547	167724958	MPZL1	intronic	9.08929	9.96863e-20
cg17873465	1	168195314	rs16859548	167726011	MPZL1	intronic	8.90244	5.46346e-19
cg17873465	1	168195314	rs78818486	167728768	MPZL1	intronic	8.99112	2.44726e-19
cg17873465	1	168195314	rs75462806	167731415	MPZL1	intronic	9.04142	1.54653e-19
cg17873465	1	168195314	rs59573534	167732731	MPZL1	intronic	7.05334	1.74671e-12
cg17873465	1	168195314	rs79418667	167734029	MPZL1	intronic	9.04142	1.54653e-19
cg17873465	1	168195314	rs74120662	167736356	MPZL1	intronic	8.84313	9.30765e-19
cg17873465	1	168195314	rs61614577	167737056	MPZL1	intronic	7.98747	1.37736e-15
cg17873465	1	168195314	rs16859624	167737306	MPZL1	intronic	8.53458	1.40671e-17
cg17873465	1	168195314	rs16859626	167738053	MPZL1	intronic	8.53458	1.40671e-17
cg17873465	1	168195314	rs16859646	167744168	MPZL1	intronic	8.55495	1.17922e-17
cg17873465	1	168195314	rs59260668	167748175	MPZL1	intronic	8.17202	3.03266e-16
cg17873465	1	168195314	rs57203794	167749833	MPZL1	intronic	7.57893	3.48406e-14
cg17873465	1	168195314	rs10489196	167752689	MPZL1	intronic	8.53458	1.40671e-17
cg17873465	1	168195314	rs57049906	167753370	MPZL1	intronic	8.53458	1.40671e-17
cg17873465	1	168195314	rs55988143	167755276	MPZL1	intronic	8.50688	1.78678e-17
cg17873465	1	168195314	rs12738000	167798342	ADCY10	intronic	9.6068	7.48375e-22
cg17873465	1	168195314	rs34623165	167799361	ADCY10	intronic	6.91884	4.55344e-12
cg17873465	1	168195314	rs17482876	167800910	ADCY10	intronic	9.65007	4.91218e-22
cg17873465	1	168195314	rs17482924	167801355	ADCY10	intronic	9.7802	1.36933e-22
cg17873465	1	168195314	rs12745424	167801815	ADCY10	intronic	9.7802	1.36933e-22
cg17873465	1	168195314	rs17483147	167805198	ADCY10	intronic	8.90216	5.47693e-19
cg17873465	1	168195314	rs36060877	167805865	ADCY10	intronic	8.0106	1.1415e-15
cg17873465	1	168195314	rs203795	167817639	ADCY10	exonic	7.55322	4.24616e-14
cg17873465	1	168195314	rs203808	167835521	ADCY10	intronic	10.223	1.56445e-24
cg17873465	1	168195314	rs203809	167835965	ADCY10	intronic	10.5049	8.20355e-26
cg17873465	1	168195314	rs203810	167836434	ADCY10	intronic	10.5049	8.20355e-26
cg17873465	1	168195314	rs203812	167837285	ADCY10	intronic	7.61612	2.61406e-14
cg17873465	1	168195314	rs203813	167837432	ADCY10	intronic	7.61612	2.61406e-14
cg17873465	1	168195314	rs203814	167837464	ADCY10	intronic	10.5049	8.20355e-26
cg17873465	1	168195314	rs203815	167837724	ADCY10	intronic	7.61612	2.61406e-14
cg17873465	1	168195314	rs203816	167837754	ADCY10	intronic	10.5049	8.20355e-26
cg17873465	1	168195314	rs203817	167837791	ADCY10	intronic	10.5049	8.20355e-26
cg17873465	1	168195314	rs203819	167838675	ADCY10	intronic	10.5283	6.39781e-26
cg17873465	1	168195314	rs129717	167838804	ADCY10	intronic	7.70376	1.3212e-14
cg17873465	1	168195314	rs129718	167838805	ADCY10	intronic	7.70376	1.3212e-14
cg17873465	1	168195314	rs203836	167847349	ADCY10	intronic	10.9582	6.07102e-28
cg17873465	1	168195314	rs203839	167847610	ADCY10	intronic	10.9582	6.07102e-28
cg17873465	1	168195314	rs202272	167922853	DCAF6	intronic	7.28735	3.16101e-13
cg17873465	1	168195314	rs430565	168024244	DCAF6	intronic	7.67704	1.62805e-14
cg17873465	1	168195314	rs169309	168033269	DCAF6	intronic	7.43881	1.01593e-13
cg17873465	1	168195314	rs369914	168034256	DCAF6	intronic	7.58501	3.32455e-14
cg17873465	1	168195314	rs11802762	168089111	GPR161	intronic	6.95322	3.57029e-12
cg17873465	1	168195314	rs55722501	168091586	GPR161	intronic	6.95322	3.57029e-12
cg17873465	1	168195314	rs11805261	168095261	GPR161	intronic	8.25821	1.47878e-16
cg17873465	1	168195314	rs58365665	168095873	GPR161	intronic	8.25821	1.47878e-16
cg17873465	1	168195314	rs57378094	168099618	GPR161	intronic	6.95322	3.57029e-12
cg17873465	1	168195314	rs35143803	168687480	DPT	intronic	7.23092	4.79727e-13
cg17873465	1	168195314	rs34542674	168693199	DPT	intronic	7.31916	2.49535e-13
cg17873465	1	168195314	rs12755963	168694246	DPT	intronic	7.26738	3.6653e-13
cg17873465	1	168195314	rs11804204	168695047	DPT	intronic	7.48802	6.99184e-14
cg18132787	1	232862025	rs960255	233124178	PCNX2	intronic	7.65909	1.8726e-14
cg18132787	1	232862025	rs2057308	233125992	PCNX2	intronic	7.47437	7.75753e-14
cg18171009	1	3089287	rs2651902	3074306	PRDM16	intronic	-6.9934	2.68304e-12
cg18435476	1	179459849	rs4372213	179440019	AXDND1	intronic	7.37557	1.63639e-13
cg18435476	1	179459849	rs12133017	179442337	AXDND1	intronic	7.37557	1.63639e-13
cg18435476	1	179459849	rs12732253	179443110	AXDND1	intronic	7.47881	7.50003e-14
cg18435476	1	179459849	rs12736595	179443215	AXDND1	intronic	7.47881	7.50003e-14
cg18435476	1	179459849	rs34929015	179443937	AXDND1	intronic	7.37557	1.63639e-13
cg18435476	1	179459849	rs6671451	179444549	AXDND1	intronic	7.37557	1.63639e-13
cg18435476	1	179459849	rs12138700	179445467	AXDND1	intronic	7.37557	1.63639e-13
cg18435476	1	179459849	rs11808270	179446396	AXDND1	intronic	7.37557	1.63639e-13
cg18435476	1	179459849	rs11808664	179446755	AXDND1	intronic	7.37557	1.63639e-13
cg18435476	1	179459849	rs12732770	179446964	AXDND1	intronic	7.37557	1.63639e-13
cg18435476	1	179459849	rs10913786	179447956	AXDND1	intronic	7.37557	1.63639e-13
cg18435476	1	179459849	rs6681518	179449389	AXDND1	intronic	7.37557	1.63639e-13
cg18435476	1	179459849	rs10913793	179450913	AXDND1	intronic	7.37557	1.63639e-13
cg18435476	1	179459849	rs36027796	179453992	AXDND1	intronic	7.37557	1.63639e-13
cg18435476	1	179459849	rs6693261	179455110	AXDND1	intronic	7.37557	1.63639e-13
cg18435476	1	179459849	rs10913797	179458648	AXDND1	intronic	7.37557	1.63639e-13
cg18435476	1	179459849	rs2225213	179458821	AXDND1	intronic	7.37557	1.63639e-13
cg18435476	1	179459849	rs6425566	179459122	AXDND1	intronic	7.37557	1.63639e-13
cg18435476	1	179459849	rs4652402	179461158	AXDND1	intronic	7.37557	1.63639e-13
cg18435476	1	179459849	rs4652403	179461212	AXDND1	intronic	7.37557	1.63639e-13
cg18438793	1	40149837	rs784628	40144090	HPCAL4	downstream	8.11573	4.82868e-16
cg18438793	1	40149837	rs10839	40144818	HPCAL4	UTR3	8.11573	4.82868e-16
cg18477163	1	228402036	rs3738685	228556788	OBSCN	intronic	7.05464	1.73045e-12
cg18580450	1	59774395	rs58210787	59762315	FGGY	upstream	-9.06249	1.27505e-19
cg18786324	1	6409737	rs3791184	6474433	HES2	downstream	-6.88839	5.64277e-12
cg18815120	1	231512676	rs2474632	231484361	SPRTN	intronic	-8.68272	3.86401e-18
cg18815120	1	231512676	rs2295420	231485640	SPRTN	intronic	9.27699	1.7433e-20
cg18815120	1	231512676	rs2790897	231491712	SPRTN	downstream	9.51449	1.82607e-21
cg18815120	1	231512676	rs910822	231498721	EGLN1	downstream	10.242	1.2858e-24
cg18815120	1	231512676	rs910823	231498766	EGLN1	downstream	10.242	1.2858e-24
cg18815120	1	231512676	rs910824	231498773	EGLN1	downstream	10.242	1.2858e-24
cg18815120	1	231512676	rs2009873	231499236	EGLN1	downstream	10.242	1.2858e-24
cg18815120	1	231512676	rs1435166	231502310	EGLN1	intronic	9.12148	7.41034e-20
cg18815120	1	231512676	rs2066140	231504311	EGLN1	intronic	11.4604	2.08488e-30
cg18815120	1	231512676	rs2739516	231505527	EGLN1	intronic	11.4604	2.08488e-30
cg18815120	1	231512676	rs2486745	231505717	EGLN1	intronic	11.4604	2.08488e-30
cg18815120	1	231512676	rs2256908	231506557	EGLN1	intronic	11.4604	2.08488e-30
cg18815120	1	231512676	rs2486744	231506906	EGLN1	intronic	11.4604	2.08488e-30
cg18815120	1	231512676	rs2790893	231508976	EGLN1	intronic	11.4604	2.08488e-30
cg18815120	1	231512676	rs2808580	231509259	EGLN1	intronic	11.4604	2.08488e-30
cg18815120	1	231512676	rs2572263	231509408	EGLN1	intronic	11.4604	2.08488e-30
cg18815120	1	231512676	rs2808581	231509423	EGLN1	intronic	11.2019	3.98928e-29
cg18815120	1	231512676	rs2808582	231509425	EGLN1	intronic	11.2649	1.956e-29
cg18815120	1	231512676	rs199945179	231511058	EGLN1	intronic	11.0506	2.17679e-28
cg18815120	1	231512676	rs2491403	231511185	EGLN1	intronic	11.4604	2.08488e-30
cg18815120	1	231512676	rs2491404	231512127	EGLN1	intronic	11.5882	4.73229e-31
cg18815120	1	231512676	rs2808583	231512587	EGLN1	intronic	11.5882	4.73229e-31
cg18815120	1	231512676	rs2572253	231512768	EGLN1	intronic	11.5882	4.73229e-31
cg18815120	1	231512676	rs2790892	231512771	EGLN1	intronic	11.5882	4.73229e-31
cg18815120	1	231512676	rs2808584	231512925	EGLN1	intronic	11.5882	4.73229e-31
cg18815120	1	231512676	rs2790891	231513190	EGLN1	intronic	11.5882	4.73229e-31
cg18815120	1	231512676	rs2491405	231513431	EGLN1	intronic	11.5882	4.73229e-31
cg18815120	1	231512676	rs2572252	231513653	EGLN1	intronic	11.5882	4.73229e-31
cg18815120	1	231512676	rs2437148	231513979	EGLN1	intronic	11.5882	4.73229e-31
cg18815120	1	231512676	rs2474623	231513993	EGLN1	intronic	11.5882	4.73229e-31
cg18815120	1	231512676	rs2808585	231514218	EGLN1	intronic	11.5882	4.73229e-31
cg18815120	1	231512676	rs2572251	231514243	EGLN1	intronic	11.5882	4.73229e-31
cg18815120	1	231512676	rs2739515	231514681	EGLN1	intronic	11.5882	4.73229e-31
cg18815120	1	231512676	rs2572248	231514942	EGLN1	intronic	11.5882	4.73229e-31
cg18815120	1	231512676	rs2739513	231515201	EGLN1	intronic	11.5882	4.73229e-31
cg18815120	1	231512676	rs2808586	231515559	EGLN1	intronic	11.5882	4.73229e-31
cg18815120	1	231512676	rs2808587	231516034	EGLN1	intronic	8.62229	6.56311e-18
cg18815120	1	231512676	rs2486741	231516450	EGLN1	intronic	11.5882	4.73229e-31
cg18815120	1	231512676	rs2437147	231516756	EGLN1	intronic	11.5882	4.73229e-31
cg18815120	1	231512676	rs2486740	231517552	EGLN1	intronic	11.5882	4.73229e-31
cg18815120	1	231512676	rs10489610	231517765	EGLN1	intronic	11.5882	4.73229e-31
cg18815120	1	231512676	rs10489611	231517854	EGLN1	intronic	11.5882	4.73229e-31
cg18815120	1	231512676	rs2491406	231518665	EGLN1	intronic	11.5882	4.73229e-31
cg18815120	1	231512676	rs2486739	231518676	EGLN1	intronic	8.62229	6.56311e-18
cg18815120	1	231512676	rs2486738	231518735	EGLN1	intronic	11.5882	4.73229e-31
cg18815120	1	231512676	rs2491407	231518928	EGLN1	intronic	11.5882	4.73229e-31
cg18815120	1	231512676	rs2491408	231519248	EGLN1	intronic	11.5882	4.73229e-31
cg18815120	1	231512676	rs2474625	231519331	EGLN1	intronic	11.5882	4.73229e-31
cg18815120	1	231512676	rs11122279	231519804	EGLN1	intronic	11.5882	4.73229e-31
cg18815120	1	231512676	rs11122281	231519842	EGLN1	intronic	11.5882	4.73229e-31
cg18815120	1	231512676	rs2790889	231520240	EGLN1	intronic	11.5882	4.73229e-31
cg18815120	1	231512676	rs2749699	231520279	EGLN1	intronic	11.5882	4.73229e-31
cg18815120	1	231512676	rs2486737	231520523	EGLN1	intronic	11.5882	4.73229e-31
cg18815120	1	231512676	rs973252	231520802	EGLN1	intronic	11.5882	4.73229e-31
cg18815120	1	231512676	rs973253	231520874	EGLN1	intronic	9.11691	7.72935e-20
cg18815120	1	231512676	rs973254	231521149	EGLN1	intronic	11.4273	3.05521e-30
cg18815120	1	231512676	rs2486735	231521778	EGLN1	intronic	11.5882	4.73229e-31
cg18815120	1	231512676	rs971534	231521971	EGLN1	intronic	11.5882	4.73229e-31
cg18815120	1	231512676	rs971533	231522097	EGLN1	intronic	11.5882	4.73229e-31
cg18815120	1	231512676	rs2749700	231522734	EGLN1	intronic	8.62229	6.56311e-18
cg18815120	1	231512676	rs199700842	231523005	EGLN1	intronic	11.5882	4.73229e-31
cg18815120	1	231512676	rs2790888	231523129	EGLN1	intronic	11.5882	4.73229e-31
cg18815120	1	231512676	rs2808590	231523198	EGLN1	intronic	10.1312	4.01674e-24
cg18815120	1	231512676	rs2739512	231523206	EGLN1	intronic	11.2284	2.95688e-29
cg18815120	1	231512676	rs2749701	231523210	EGLN1	intronic	11.2284	2.95688e-29
cg18815120	1	231512676	rs2808591	231523421	EGLN1	intronic	11.5882	4.73229e-31
cg18815120	1	231512676	rs2790887	231523724	EGLN1	intronic	11.5882	4.73229e-31
cg18815120	1	231512676	rs2808592	231523757	EGLN1	intronic	11.5882	4.73229e-31
cg18815120	1	231512676	rs2749702	231523808	EGLN1	intronic	11.5882	4.73229e-31
cg18815120	1	231512676	rs2808593	231524228	EGLN1	intronic	11.5882	4.73229e-31
cg18815120	1	231512676	rs11122282	231524487	EGLN1	intronic	11.5882	4.73229e-31
cg18815120	1	231512676	rs11122283	231524503	EGLN1	intronic	11.5078	1.20456e-30
cg18815120	1	231512676	rs11122284	231524534	EGLN1	intronic	11.1349	8.48397e-29
cg18815120	1	231512676	rs11122285	231524545	EGLN1	intronic	11.1349	8.48397e-29
cg18815120	1	231512676	rs11122287	231524593	EGLN1	intronic	11.5882	4.73229e-31
cg18815120	1	231512676	rs11804336	231524659	EGLN1	intronic	11.5882	4.73229e-31
cg18815120	1	231512676	rs116328462	231525158	EGLN1	intronic	10.054	8.81724e-24
cg18815120	1	231512676	rs115587124	231525159	EGLN1	intronic	10.054	8.81724e-24
cg18815120	1	231512676	rs2749703	231525566	EGLN1	intronic	11.5882	4.73229e-31
cg18815120	1	231512676	rs2474627	231525599	EGLN1	intronic	11.5882	4.73229e-31
cg18815120	1	231512676	rs2474628	231526000	EGLN1	intronic	11.5882	4.73229e-31
cg18815120	1	231512676	rs2808595	231526238	EGLN1	intronic	11.5882	4.73229e-31
cg18815120	1	231512676	rs2749704	231526243	EGLN1	intronic	11.5882	4.73229e-31
cg18815120	1	231512676	rs2739511	231526490	EGLN1	intronic	11.4273	3.05521e-30
cg18815120	1	231512676	rs2749705	231526696	EGLN1	intronic	11.5882	4.73229e-31
cg18815120	1	231512676	rs2739510	231526718	EGLN1	intronic	11.5882	4.73229e-31
cg18815120	1	231512676	rs2739509	231526765	EGLN1	intronic	11.5882	4.73229e-31
cg18815120	1	231512676	rs2749706	231527170	EGLN1	intronic	11.5882	4.73229e-31
cg18815120	1	231512676	rs2749707	231527316	EGLN1	intronic	11.5882	4.73229e-31
cg18815120	1	231512676	rs2248652	231527787	EGLN1	intronic	11.5882	4.73229e-31
cg18815120	1	231512676	rs2248649	231527805	EGLN1	intronic	11.5882	4.73229e-31
cg18815120	1	231512676	rs2248646	231527957	EGLN1	intronic	11.5882	4.73229e-31
cg18815120	1	231512676	rs2998427	231528112	EGLN1	intronic	11.5882	4.73229e-31
cg18815120	1	231512676	rs2024878	231528415	EGLN1	intronic	11.5076	1.20794e-30
cg18815120	1	231512676	rs2024879	231528638	EGLN1	intronic	11.5882	4.73229e-31
cg18815120	1	231512676	rs2739506	231529183	EGLN1	intronic	11.5882	4.73229e-31
cg18815120	1	231512676	rs2790886	231529491	EGLN1	intronic	11.5882	4.73229e-31
cg18815120	1	231512676	rs2749708	231529610	EGLN1	intronic	11.5882	4.73229e-31
cg18815120	1	231512676	rs2790885	231529925	EGLN1	intronic	11.5882	4.73229e-31
cg18815120	1	231512676	rs11582413	231530098	EGLN1	intronic	11.5882	4.73229e-31
cg18815120	1	231512676	rs11582428	231530187	EGLN1	intronic	11.5882	4.73229e-31
cg18815120	1	231512676	rs12747398	231530249	EGLN1	intronic	11.5882	4.73229e-31
cg18815120	1	231512676	rs12033148	231530273	EGLN1	intronic	11.5882	4.73229e-31
cg18815120	1	231512676	rs2474629	231530415	EGLN1	intronic	11.5882	4.73229e-31
cg18815120	1	231512676	rs2883799	231531166	EGLN1	intronic	11.5882	4.73229e-31
cg18815120	1	231512676	rs743120	231531232	EGLN1	intronic	11.5882	4.73229e-31
cg18815120	1	231512676	rs2486734	231531392	EGLN1	intronic	11.5882	4.73229e-31
cg18815120	1	231512676	rs2486733	231531465	EGLN1	intronic	11.5882	4.73229e-31
cg18815120	1	231512676	rs2486732	231531476	EGLN1	intronic	8.62229	6.56311e-18
cg18815120	1	231512676	rs2790884	231531932	EGLN1	intronic	11.5882	4.73229e-31
cg18815120	1	231512676	rs2211176	231532153	EGLN1	intronic	11.5882	4.73229e-31
cg18815120	1	231512676	rs2491410	231532287	EGLN1	intronic	8.62229	6.56311e-18
cg18815120	1	231512676	rs2808597	231532351	EGLN1	intronic	11.5882	4.73229e-31
cg18815120	1	231512676	rs2808598	231532725	EGLN1	intronic	10.8806	1.42633e-27
cg18815120	1	231512676	rs2790883	231532726	EGLN1	intronic	10.8806	1.42633e-27
cg18815120	1	231512676	rs2790882	231532783	EGLN1	intronic	11.3325	9.0616e-30
cg18815120	1	231512676	rs1416916	231533027	EGLN1	intronic	11.5882	4.73229e-31
cg18815120	1	231512676	rs1416914	231533196	EGLN1	intronic	8.62229	6.56311e-18
cg18815120	1	231512676	rs1416913	231533206	EGLN1	intronic	11.5882	4.73229e-31
cg18815120	1	231512676	rs2491411	231533448	EGLN1	intronic	11.5882	4.73229e-31
cg18815120	1	231512676	rs2808599	231533482	EGLN1	intronic	11.5882	4.73229e-31
cg18815120	1	231512676	rs2790881	231534181	EGLN1	intronic	11.5882	4.73229e-31
cg18815120	1	231512676	rs2808600	231534723	EGLN1	intronic	11.5882	4.73229e-31
cg18815120	1	231512676	rs2486730	231534987	EGLN1	intronic	11.5882	4.73229e-31
cg18815120	1	231512676	rs2749710	231535112	EGLN1	intronic	8.62229	6.56311e-18
cg18815120	1	231512676	rs2474630	231535335	EGLN1	intronic	11.5882	4.73229e-31
cg18815120	1	231512676	rs2790877	231535427	EGLN1	intronic	11.5882	4.73229e-31
cg18815120	1	231512676	rs2486729	231535584	EGLN1	intronic	11.5882	4.73229e-31
cg18815120	1	231512676	rs2486728	231535883	EGLN1	intronic	11.5882	4.73229e-31
cg18815120	1	231512676	rs2790876	231536033	EGLN1	intronic	11.5882	4.73229e-31
cg18815120	1	231512676	rs2790875	231536625	EGLN1	intronic	11.5882	4.73229e-31
cg18815120	1	231512676	rs2244994	231537127	EGLN1	intronic	11.5882	4.73229e-31
cg18815120	1	231512676	rs2244992	231537220	EGLN1	intronic	11.5882	4.73229e-31
cg18815120	1	231512676	rs2808602	231537303	EGLN1	intronic	11.5882	4.73229e-31
cg18815120	1	231512676	rs2244986	231537452	EGLN1	intronic	11.5882	4.73229e-31
cg18815120	1	231512676	rs2749711	231537543	EGLN1	intronic	11.5882	4.73229e-31
cg18815120	1	231512676	rs2739518	231537633	EGLN1	intronic	11.5882	4.73229e-31
cg18815120	1	231512676	rs2808603	231537738	EGLN1	intronic	11.5882	4.73229e-31
cg18815120	1	231512676	rs2749712	231537751	EGLN1	intronic	11.5882	4.73229e-31
cg18815120	1	231512676	rs2739517	231537914	EGLN1	intronic	11.5882	4.73229e-31
cg18815120	1	231512676	rs2749713	231537921	EGLN1	intronic	11.5882	4.73229e-31
cg18815120	1	231512676	rs2790874	231537988	EGLN1	intronic	11.5882	4.73229e-31
cg18815120	1	231512676	rs2491413	231538393	EGLN1	intronic	11.5882	4.73229e-31
cg18815120	1	231512676	rs2472262	231538405	EGLN1	intronic	11.5882	4.73229e-31
cg18815120	1	231512676	rs2749714	231538634	EGLN1	intronic	11.5882	4.73229e-31
cg18815120	1	231512676	rs2808604	231538916	EGLN1	intronic	11.5882	4.73229e-31
cg18815120	1	231512676	rs2486726	231539451	EGLN1	intronic	11.5882	4.73229e-31
cg18815120	1	231512676	rs2808605	231540187	EGLN1	intronic	11.5882	4.73229e-31
cg18815120	1	231512676	rs2486725	231540288	EGLN1	intronic	11.5882	4.73229e-31
cg18815120	1	231512676	rs2808608	231543175	EGLN1	intronic	7.39003	1.46799e-13
cg18815120	1	231512676	rs2790871	231543555	EGLN1	intronic	7.39003	1.46799e-13
cg18815120	1	231512676	rs2790870	231543823	EGLN1	intronic	7.39003	1.46799e-13
cg18815120	1	231512676	rs2790867	231548059	EGLN1	intronic	7.39003	1.46799e-13
cg18815120	1	231512676	rs2808614	231550168	EGLN1	intronic	7.39003	1.46799e-13
cg18815120	1	231512676	rs2808615	231550171	EGLN1	intronic	7.39003	1.46799e-13
cg18815120	1	231512676	rs2808616	231554993	EGLN1	intronic	7.75531	8.81271e-15
cg18815120	1	231512676	rs1538664	231555295	EGLN1	intronic	7.10218	1.22801e-12
cg19121242	1	89266282	rs141009406	89323551	GTF2B	intronic	7.4772	7.59203e-14
cg19121242	1	89266282	rs143776373	89323553	GTF2B	intronic	7.4772	7.59203e-14
cg19121242	1	89266282	rs146859711	89323554	GTF2B	intronic	7.4772	7.59203e-14
cg19247228	1	161369009	rs74956457	161286355	SDHC	intronic	7.48392	7.21396e-14
cg19247228	1	161369009	rs16832811	161286489	SDHC	intronic	7.48392	7.21396e-14
cg19247228	1	161369009	rs16832813	161286721	SDHC	intronic	7.48392	7.21396e-14
cg19247228	1	161369009	rs79820859	161286802	SDHC	intronic	7.48392	7.21396e-14
cg19247228	1	161369009	rs79322864	161287149	SDHC	intronic	7.48392	7.21396e-14
cg19247228	1	161369009	rs78733287	161287228	SDHC	intronic	7.48392	7.21396e-14
cg19247228	1	161369009	rs113972205	161287415	SDHC	intronic	7.48392	7.21396e-14
cg19247228	1	161369009	rs139576530	161287480	SDHC	intronic	7.48392	7.21396e-14
cg19247228	1	161369009	rs144308699	161287498	SDHC	intronic	7.48392	7.21396e-14
cg19247228	1	161369009	rs75781067	161287685	SDHC	intronic	7.48392	7.21396e-14
cg19247228	1	161369009	rs111751106	161287729	SDHC	intronic	7.48392	7.21396e-14
cg19247228	1	161369009	rs75630286	161287930	SDHC	intronic	7.48392	7.21396e-14
cg19247228	1	161369009	rs56280055	161288081	SDHC	intronic	7.48392	7.21396e-14
cg19247228	1	161369009	rs16832817	161289555	SDHC	intronic	7.48392	7.21396e-14
cg19247228	1	161369009	rs16832820	161289808	SDHC	intronic	7.48392	7.21396e-14
cg19247228	1	161369009	rs60261157	161290236	SDHC	intronic	7.48392	7.21396e-14
cg19247228	1	161369009	rs113116300	161290857	SDHC	intronic	7.48392	7.21396e-14
cg19247228	1	161369009	rs16832823	161291323	SDHC	intronic	7.48392	7.21396e-14
cg19247228	1	161369009	rs56355322	161292544	SDHC	intronic	7.48392	7.21396e-14
cg19247228	1	161369009	rs55981028	161292570	SDHC	intronic	7.48392	7.21396e-14
cg19247228	1	161369009	rs58758353	161292671	SDHC	intronic	7.48392	7.21396e-14
cg19247228	1	161369009	rs16832824	161292684	SDHC	intronic	7.48392	7.21396e-14
cg19247228	1	161369009	rs4548462	161293018	SDHC	intronic	7.48392	7.21396e-14
cg19247228	1	161369009	rs4272643	161293023	SDHC	intronic	7.48392	7.21396e-14
cg19247228	1	161369009	rs4272644	161293032	SDHC	intronic	7.48392	7.21396e-14
cg19247228	1	161369009	rs4255402	161293193	SDHC	intronic	7.48392	7.21396e-14
cg19247228	1	161369009	rs4622080	161293215	SDHC	intronic	7.48392	7.21396e-14
cg19247228	1	161369009	rs113273303	161293646	SDHC	intronic	7.48392	7.21396e-14
cg19247228	1	161369009	rs55682614	161293708	SDHC	intronic	7.92214	2.33454e-15
cg19247228	1	161369009	rs55747162	161293804	SDHC	intronic	7.48392	7.21396e-14
cg19247228	1	161369009	rs16832826	161293888	SDHC	intronic	7.48392	7.21396e-14
cg19247228	1	161369009	rs55961103	161293979	SDHC	intronic	7.48392	7.21396e-14
cg19247228	1	161369009	rs56411570	161294176	SDHC	intronic	7.48392	7.21396e-14
cg19247228	1	161369009	rs61618989	161294465	SDHC	intronic	7.62013	2.53414e-14
cg19247228	1	161369009	rs77341632	161294598	SDHC	intronic	7.48392	7.21396e-14
cg19247228	1	161369009	rs10159083	161294937	SDHC	intronic	7.48392	7.21396e-14
cg19247228	1	161369009	rs55955603	161295245	SDHC	intronic	7.48392	7.21396e-14
cg19247228	1	161369009	rs111818479	161296295	SDHC	intronic	7.48392	7.21396e-14
cg19247228	1	161369009	rs112114322	161296523	SDHC	intronic	7.48392	7.21396e-14
cg19247228	1	161369009	rs75003425	161296806	SDHC	intronic	7.48392	7.21396e-14
cg19247228	1	161369009	rs74127622	161297234	SDHC	intronic	7.48392	7.21396e-14
cg19247228	1	161369009	rs76022526	161297554	SDHC	intronic	7.48392	7.21396e-14
cg19247228	1	161369009	rs60792683	161299043	SDHC	intronic	7.48392	7.21396e-14
cg19247228	1	161369009	rs60078979	161299881	SDHC	intronic	7.48392	7.21396e-14
cg19247228	1	161369009	rs77237059	161300650	SDHC	intronic	7.48392	7.21396e-14
cg19247228	1	161369009	rs13376158	161301244	SDHC	intronic	7.48392	7.21396e-14
cg19247228	1	161369009	rs13375385	161301490	SDHC	intronic	7.48392	7.21396e-14
cg19247228	1	161369009	rs80041327	161303091	SDHC	intronic	7.48392	7.21396e-14
cg19247228	1	161369009	rs74794560	161303298	SDHC	intronic	7.48392	7.21396e-14
cg19247228	1	161369009	rs76603937	161303316	SDHC	intronic	7.48392	7.21396e-14
cg19247228	1	161369009	rs75938678	161304451	SDHC	intronic	7.48392	7.21396e-14
cg19247228	1	161369009	rs74127629	161305314	SDHC	intronic	7.48392	7.21396e-14
cg19247228	1	161369009	rs74127630	161305569	SDHC	intronic	7.48392	7.21396e-14
cg19247228	1	161369009	rs113493294	161306239	SDHC	intronic	7.48392	7.21396e-14
cg19247228	1	161369009	rs74127635	161306536	SDHC	intronic	7.48392	7.21396e-14
cg19247228	1	161369009	rs74127636	161306557	SDHC	intronic	7.48392	7.21396e-14
cg19247228	1	161369009	rs78794031	161306740	SDHC	intronic	7.48392	7.21396e-14
cg19247228	1	161369009	rs57306652	161307165	SDHC	intronic	7.48392	7.21396e-14
cg19247228	1	161369009	rs55809622	161307190	SDHC	intronic	7.48392	7.21396e-14
cg19247228	1	161369009	rs4463689	161307723	SDHC	intronic	7.48392	7.21396e-14
cg19247228	1	161369009	rs7412460	161307907	SDHC	intronic	7.48392	7.21396e-14
cg19247228	1	161369009	rs74127638	161308077	SDHC	intronic	7.48392	7.21396e-14
cg19247228	1	161369009	rs74127639	161308123	SDHC	intronic	7.48392	7.21396e-14
cg19247228	1	161369009	rs59559479	161308157	SDHC	intronic	7.48392	7.21396e-14
cg19247228	1	161369009	rs74127641	161308524	SDHC	intronic	7.48392	7.21396e-14
cg19247228	1	161369009	rs59747425	161308749	SDHC	intronic	7.48392	7.21396e-14
cg19247228	1	161369009	rs58842513	161308929	SDHC	intronic	7.48392	7.21396e-14
cg19247228	1	161369009	rs56868836	161309173	SDHC	intronic	7.48392	7.21396e-14
cg19247228	1	161369009	rs59774375	161309192	SDHC	intronic	7.48392	7.21396e-14
cg19247228	1	161369009	rs79823281	161309935	SDHC	intronic	7.48392	7.21396e-14
cg19247228	1	161369009	rs75135629	161310071	SDHC	intronic	7.48392	7.21396e-14
cg19247228	1	161369009	rs9970904	161310519	SDHC	intronic	7.48392	7.21396e-14
cg19247228	1	161369009	rs16832835	161311642	SDHC	intronic	7.48392	7.21396e-14
cg19247228	1	161369009	rs9330294	161312007	SDHC	intronic	7.48392	7.21396e-14
cg19247228	1	161369009	rs16832842	161313252	SDHC	intronic	7.48392	7.21396e-14
cg19247228	1	161369009	rs4077289	161314034	SDHC	intronic	7.48392	7.21396e-14
cg19247228	1	161369009	rs4077290	161314422	SDHC	intronic	7.48392	7.21396e-14
cg19247228	1	161369009	rs4525064	161315301	SDHC	intronic	7.48392	7.21396e-14
cg19247228	1	161369009	rs112714776	161315619	SDHC	intronic	7.48392	7.21396e-14
cg19247228	1	161369009	rs74349299	161316257	SDHC	intronic	7.48392	7.21396e-14
cg19247228	1	161369009	rs112828491	161316280	SDHC	intronic	7.48392	7.21396e-14
cg19247228	1	161369009	rs56007456	161316478	SDHC	intronic	7.48392	7.21396e-14
cg19247228	1	161369009	rs57421557	161316715	SDHC	intronic	7.48392	7.21396e-14
cg19247228	1	161369009	rs79028594	161317954	SDHC	intronic	7.48392	7.21396e-14
cg19247228	1	161369009	rs76555727	161317955	SDHC	intronic	7.48392	7.21396e-14
cg19247228	1	161369009	rs75692182	161318590	SDHC	intronic	7.48392	7.21396e-14
cg19247228	1	161369009	rs4481873	161321567	SDHC	intronic	7.48392	7.21396e-14
cg19247228	1	161369009	rs61461118	161321754	SDHC	intronic	7.48392	7.21396e-14
cg19247228	1	161369009	rs57473118	161322123	SDHC	intronic	7.48392	7.21396e-14
cg19247228	1	161369009	rs76055913	161322518	SDHC	intronic	7.48392	7.21396e-14
cg19247228	1	161369009	rs59191996	161322580	SDHC	intronic	7.48392	7.21396e-14
cg19247228	1	161369009	rs58418155	161322623	SDHC	intronic	7.48392	7.21396e-14
cg19247228	1	161369009	rs74127657	161323171	SDHC	intronic	7.89195	2.97491e-15
cg19247228	1	161369009	rs60405593	161323280	SDHC	intronic	7.48392	7.21396e-14
cg19247228	1	161369009	rs55698724	161323878	SDHC	intronic	7.48392	7.21396e-14
cg19247228	1	161369009	rs61653684	161324872	SDHC	intronic	7.48392	7.21396e-14
cg19247228	1	161369009	rs57841279	161324888	SDHC	intronic	7.48392	7.21396e-14
cg19247228	1	161369009	rs56290916	161325490	SDHC	intronic	7.48392	7.21396e-14
cg19247228	1	161369009	rs80246038	161326274	SDHC	intronic	7.48392	7.21396e-14
cg19247228	1	161369009	rs61308286	161326929	SDHC	intronic	7.48392	7.21396e-14
cg19247228	1	161369009	rs61447446	161326940	SDHC	intronic	7.48392	7.21396e-14
cg19247228	1	161369009	rs58874147	161327305	SDHC	intronic	7.48392	7.21396e-14
cg19247228	1	161369009	rs60435895	161327346	SDHC	intronic	7.48392	7.21396e-14
cg19247228	1	161369009	rs60799370	161327378	SDHC	intronic	7.48392	7.21396e-14
cg19247228	1	161369009	rs74127658	161327527	SDHC	intronic	7.48392	7.21396e-14
cg19247228	1	161369009	rs76703105	161327870	SDHC	intronic	7.48392	7.21396e-14
cg19247228	1	161369009	rs4631719	161327900	SDHC	intronic	7.48392	7.21396e-14
cg19247228	1	161369009	rs4477296	161328023	SDHC	intronic	7.48392	7.21396e-14
cg19247228	1	161369009	rs4634926	161328140	SDHC	intronic	7.48392	7.21396e-14
cg19247228	1	161369009	rs80312901	161328351	SDHC	intronic	7.48392	7.21396e-14
cg19247228	1	161369009	rs113563654	161328416	SDHC	intronic	7.48392	7.21396e-14
cg19247228	1	161369009	rs61304797	161328628	SDHC	intronic	7.48392	7.21396e-14
cg19247228	1	161369009	rs60882053	161329135	SDHC	intronic	7.48392	7.21396e-14
cg19247228	1	161369009	rs16832851	161329206	SDHC	intronic	7.48392	7.21396e-14
cg19247228	1	161369009	rs4474277	161329401	SDHC	intronic	7.48392	7.21396e-14
cg19247228	1	161369009	rs4319356	161329474	SDHC	intronic	7.48392	7.21396e-14
cg19247228	1	161369009	rs55898518	161330241	SDHC	intronic	7.48392	7.21396e-14
cg19247228	1	161369009	rs59037769	161330373	SDHC	intronic	7.9628	1.68195e-15
cg19247228	1	161369009	rs55783815	161330419	SDHC	intronic	7.48392	7.21396e-14
cg19247228	1	161369009	rs60179510	161330530	SDHC	intronic	7.48392	7.21396e-14
cg19247228	1	161369009	rs56071922	161330708	SDHC	intronic	7.48392	7.21396e-14
cg19247228	1	161369009	rs74963273	161330894	SDHC	intronic	7.48392	7.21396e-14
cg19247228	1	161369009	rs112395017	161330927	SDHC	intronic	7.48392	7.21396e-14
cg19247228	1	161369009	rs78969943	161330999	SDHC	intronic	7.48392	7.21396e-14
cg19247228	1	161369009	rs16832854	161331210	SDHC	intronic	7.48392	7.21396e-14
cg19247228	1	161369009	rs74653919	161331581	SDHC	intronic	7.50065	6.35045e-14
cg19247228	1	161369009	rs140761234	161332346	SDHC	UTR3	7.03665	1.96914e-12
cg19247228	1	161369009	rs8266	161332608	SDHC	UTR3	7.50065	6.35045e-14
cg19247228	1	161369009	rs4600063	161333191	SDHC	UTR3	7.48392	7.21396e-14
cg19247228	1	161369009	rs3935401	161333558	SDHC	UTR3	7.48392	7.21396e-14
cg19247228	1	161369009	rs12239492	161334275	SDHC	UTR3	7.48392	7.21396e-14
cg19247228	1	161369009	rs1133806	161334626	CFAP126	UTR3	7.48392	7.21396e-14
cg19247228	1	161369009	rs16832869	161334735	CFAP126	UTR3	7.48392	7.21396e-14
cg19247228	1	161369009	rs13374037	161335281	SDHC	UTR3	7.48392	7.21396e-14
cg19247228	1	161369009	rs16832871	161335758	SDHC	UTR3	7.48392	7.21396e-14
cg19247228	1	161369009	rs16832874	161335955	SDHC	UTR3	7.48392	7.21396e-14
cg19247228	1	161369009	rs59690240	161336691	SDHC	UTR3	7.48392	7.21396e-14
cg19247228	1	161369009	rs34872203	161336802	SDHC	UTR3	7.48392	7.21396e-14
cg19247228	1	161369009	rs4360541	161337021	SDHC	UTR3	7.48392	7.21396e-14
cg19247228	1	161369009	rs4585997	161337038	SDHC	UTR3	7.48392	7.21396e-14
cg19247228	1	161369009	rs10494350	161337457	SDHC	UTR3	7.48392	7.21396e-14
cg19247228	1	161369009	rs10494351	161337509	SDHC	UTR3	7.48392	7.21396e-14
cg19247228	1	161369009	rs41270861	161337604	SDHC	UTR3	7.48392	7.21396e-14
cg19247228	1	161369009	rs16832884	161338460	SDHC	UTR3	7.48392	7.21396e-14
cg19247228	1	161369009	rs59840298	161338584	SDHC	UTR3	7.48392	7.21396e-14
cg19247228	1	161369009	rs59544428	161338912	SDHC	UTR3	7.48392	7.21396e-14
cg19247228	1	161369009	rs61576374	161338944	SDHC	UTR3	7.48392	7.21396e-14
cg19247228	1	161369009	rs10494353	161339390	SDHC	UTR3	7.48392	7.21396e-14
cg19247228	1	161369009	rs58138146	161339968	SDHC	UTR3	7.48392	7.21396e-14
cg19247228	1	161369009	rs55929617	161340054	SDHC	UTR3	7.48392	7.21396e-14
cg19247228	1	161369009	rs61181161	161340099	SDHC	UTR3	7.48392	7.21396e-14
cg19247228	1	161369009	rs16832887	161340534	SDHC	UTR3	7.48392	7.21396e-14
cg19247228	1	161369009	rs57995211	161340791	SDHC	UTR3	7.48392	7.21396e-14
cg19247228	1	161369009	rs59340690	161340895	SDHC	UTR3	7.48392	7.21396e-14
cg19247228	1	161369009	rs55729989	161341428	SDHC	UTR3	7.48392	7.21396e-14
cg19247228	1	161369009	rs10494354	161341563	SDHC	UTR3	7.48392	7.21396e-14
cg19247228	1	161369009	rs16832892	161341821	SDHC	UTR3	7.48392	7.21396e-14
cg19247228	1	161369009	rs78471524	161341996	SDHC	UTR3	7.48392	7.21396e-14
cg19247228	1	161369009	rs76461452	161342417	SDHC	UTR3	7.48392	7.21396e-14
cg19247228	1	161369009	rs79606963	161342496	SDHC	UTR3	7.48392	7.21396e-14
cg19247228	1	161369009	rs113658817	161342565	SDHC	UTR3	7.48392	7.21396e-14
cg19247228	1	161369009	rs78551523	161342824	SDHC	UTR3	7.48392	7.21396e-14
cg19247228	1	161369009	rs16832894	161343382	SDHC	UTR3	7.48392	7.21396e-14
cg19247228	1	161369009	rs16832897	161343505	SDHC	UTR3	7.48392	7.21396e-14
cg19247228	1	161369009	rs57154376	161343762	SDHC	UTR3	7.48392	7.21396e-14
cg19247228	1	161369009	rs16832900	161344255	SDHC	UTR3	7.48392	7.21396e-14
cg19247228	1	161369009	rs55807618	161344595	SDHC	UTR3	7.48392	7.21396e-14
cg19247228	1	161369009	rs57858140	161344741	SDHC	UTR3	7.48392	7.21396e-14
cg19247228	1	161369009	rs79805434	161345230	SDHC	downstream	7.48392	7.21396e-14
cg19247228	1	161369009	rs76052669	161345238	SDHC	downstream	7.48392	7.21396e-14
cg19247228	1	161369009	rs57270150	161345429	SDHC	downstream	7.48392	7.21396e-14
cg19247228	1	161369009	rs57007882	161345518	SDHC	downstream	7.48392	7.21396e-14
cg19352308	1	155006099	rs56914583	154790504	KCNN3	intronic	-10.12	4.5035e-24
cg19352308	1	155006099	rs11264268	154796520	KCNN3	intronic	-8.18727	2.67228e-16
cg19352308	1	155006099	rs12729486	154827366	KCNN3	intronic	-7.55763	4.10493e-14
cg19352308	1	155006099	rs12089942	154827522	KCNN3	intronic	-7.55763	4.10493e-14
cg19352308	1	155006099	rs1218587	154831925	KCNN3	intronic	-7.61886	2.55931e-14
cg19352308	1	155006099	rs1061122	154832290	KCNN3	UTR5	-7.48568	7.11771e-14
cg19352308	1	155006099	rs16836525	154898899	PMVK	exonic	-13.5096	1.37295e-41
cg19352308	1	155006099	rs112468947	154899639	PMVK	intronic	-13.5096	1.37295e-41
cg19352308	1	155006099	rs6690352	154914552	PMVK	intronic	-11.6019	4.03205e-31
cg19352308	1	155006099	rs57077887	154916293	PBXIP1	downstream	-12.5132	6.32487e-36
cg19352308	1	155006099	rs9236	154916602	PBXIP1	UTR3	-10.4153	2.11029e-25
cg19352308	1	155006099	rs12064595	154917084	PBXIP1	UTR3	-10.3493	4.21628e-25
cg19352308	1	155006099	rs111290363	154921421	PBXIP1	intronic	-11.4246	3.1528e-30
cg19352308	1	155006099	rs149444349	154922595	PBXIP1	intronic	-11.638	2.64167e-31
cg19352308	1	155006099	rs143502128	154922720	PBXIP1	intronic	-11.638	2.64167e-31
cg19352308	1	155006099	rs12239625	154924239	PBXIP1	intronic	-12.0737	1.45377e-33
cg19352308	1	155006099	rs8454	154929604	PYGO2	UTR3	-12.8928	4.94153e-38
cg19352308	1	155006099	rs7520378	154944676	SHC1	intronic	-12.6701	8.65729e-37
cg19352308	1	155006099	rs12084193	154948591	CKS1B	intronic	-10.3508	4.15062e-25
cg19352308	1	155006099	rs12096640	154958067	FLAD1	intronic	-8.04462	8.65137e-16
cg19352308	1	155006099	rs7525580	154959882	FLAD1	intronic	-7.83851	4.55914e-15
cg19352308	1	155006099	rs7528060	154960019	FLAD1	UTR5	-7.6968	1.39521e-14
cg19352308	1	155006099	rs57862851	155285816	FDPS	intronic	-11.2584	2.10603e-29
cg19352308	1	155006099	rs58471239	155311136	ASH1L	intronic	-7.1846	6.74021e-13
cg19352308	1	155006099	rs55641549	155312182	ASH1L	intronic	-6.94758	3.71612e-12
cg19352308	1	155006099	rs6671191	155314929	ASH1L	intronic	-6.94475	3.79139e-12
cg19352308	1	155006099	rs6670530	155320278	ASH1L	intronic	-6.94758	3.71612e-12
cg19352308	1	155006099	rs113486356	155320484	ASH1L	intronic	-7.53845	4.75581e-14
cg19352308	1	155006099	rs74796484	155321061	ASH1L	intronic	-6.94475	3.79139e-12
cg19352308	1	155006099	rs7523189	155321682	ASH1L	intronic	-6.95376	3.55672e-12
cg19352308	1	155006099	rs57134822	155326637	ASH1L	intronic	-6.94475	3.79139e-12
cg19352308	1	155006099	rs58647953	155326977	ASH1L	intronic	-6.95376	3.55672e-12
cg19352308	1	155006099	rs111765654	155332927	ASH1L	intronic	-7.44839	9.44897e-14
cg19352308	1	155006099	rs112454346	155342412	ASH1L	intronic	-8.18597	2.70109e-16
cg19352308	1	155006099	rs28438500	155346571	ASH1L	intronic	-7.52391	5.31613e-14
cg19352308	1	155006099	rs111273637	155350702	ASH1L	intronic	-8.18597	2.70109e-16
cg19352308	1	155006099	rs59992966	155356239	ASH1L	intronic	-8.18597	2.70109e-16
cg19352308	1	155006099	rs73008968	155356626	ASH1L	intronic	-7.58376	3.35689e-14
cg19352308	1	155006099	rs7541017	155358049	ASH1L	intronic	-8.18597	2.70109e-16
cg19352308	1	155006099	rs139281273	155367095	ASH1L	intronic	-7.77707	7.42255e-15
cg19352308	1	155006099	rs567510776	155367103			-7.77707	7.42255e-15
cg19352308	1	155006099	rs534871432	155367104			-7.77707	7.42255e-15
cg19352308	1	155006099	rs553304235	155367107			-7.77707	7.42255e-15
cg19352308	1	155006099	rs571191398	155367108			-7.77707	7.42255e-15
cg19352308	1	155006099	rs538269873	155367116			-7.52391	5.31613e-14
cg19352308	1	155006099	rs556950385	155367117			-7.52391	5.31613e-14
cg19352308	1	155006099	rs575226179	155367118			-7.52391	5.31613e-14
cg19352308	1	155006099	rs74922640	155367876	ASH1L	intronic	-7.51809	5.55806e-14
cg19352308	1	155006099	rs7517139	155370015	ASH1L	intronic	-7.52391	5.31613e-14
cg19352308	1	155006099	rs10158037	155372610	ASH1L	intronic	-7.52391	5.31613e-14
cg19352308	1	155006099	rs111626343	155373029	ASH1L	intronic	-8.18597	2.70109e-16
cg19352308	1	155006099	rs113117059	155375570	ASH1L	intronic	-7.52391	5.31613e-14
cg19352308	1	155006099	rs58621120	155379087	ASH1L	intronic	-7.52391	5.31613e-14
cg19352308	1	155006099	rs56035547	155379286	ASH1L	intronic	-7.52391	5.31613e-14
cg19352308	1	155006099	rs59633238	155379925	ASH1L	intronic	-7.52391	5.31613e-14
cg19352308	1	155006099	rs77204892	155381112	ASH1L	intronic	-8.18597	2.70109e-16
cg19352308	1	155006099	rs60818259	155382454	ASH1L	intronic	-7.52391	5.31613e-14
cg19352308	1	155006099	rs79068350	155382960	ASH1L	intronic	-8.18597	2.70109e-16
cg19352308	1	155006099	rs73010906	155383869	ASH1L	intronic	-7.52391	5.31613e-14
cg19352308	1	155006099	rs112833193	155386161	ASH1L	intronic	-7.53884	4.74175e-14
cg19352308	1	155006099	rs77656804	155387273	ASH1L	intronic	-8.18597	2.70109e-16
cg19352308	1	155006099	rs111495834	155393030	ASH1L	intronic	-7.52391	5.31613e-14
cg19352308	1	155006099	rs7517777	155394886	ASH1L	intronic	-7.52391	5.31613e-14
cg19352308	1	155006099	rs111542359	155395651	ASH1L	intronic	-8.18597	2.70109e-16
cg19352308	1	155006099	rs113522525	155396287	ASH1L	intronic	-6.89558	5.36472e-12
cg19352308	1	155006099	rs7532714	155398096	ASH1L	intronic	-7.43142	1.07442e-13
cg19352308	1	155006099	rs112165343	155403693	POU5F1P4	ncRNA_exonic	-7.43142	1.07442e-13
cg19352308	1	155006099	rs59581769	155414629	ASH1L	intronic	-6.89251	5.4818e-12
cg19352308	1	155006099	rs540706906	155414632			-6.89251	5.4818e-12
cg19352308	1	155006099	rs533345635	155414651			-6.91494	4.68062e-12
cg19352308	1	155006099	rs190160930	155414660	ASH1L	intronic	-6.91798	4.58122e-12
cg19352308	1	155006099	rs531258656	155414688			-6.91798	4.58122e-12
cg19352308	1	155006099	rs112838002	155418500	ASH1L	intronic	-7.44839	9.44897e-14
cg19352308	1	155006099	rs6658401	155429100	ASH1L	intronic	-7.43357	1.05702e-13
cg19352308	1	155006099	rs60568057	155441641	ASH1L	intronic	-7.15611	8.29999e-13
cg19352308	1	155006099	rs6669216	155454881	ASH1L	intronic	-7.15611	8.29999e-13
cg19352308	1	155006099	rs6692952	155459662	ASH1L	intronic	-7.15611	8.29999e-13
cg19352308	1	155006099	rs111256524	155460046	ASH1L	intronic	-7.15611	8.29999e-13
cg19352308	1	155006099	rs6665660	155466279	ASH1L	intronic	-7.15611	8.29999e-13
cg19352308	1	155006099	rs111870694	155474418	ASH1L	intronic	-7.13584	9.61993e-13
cg19352308	1	155006099	rs28507559	155476424	ASH1L	intronic	-7.13584	9.61993e-13
cg19352308	1	155006099	rs10158433	155478686	ASH1L	intronic	-7.15002	8.67674e-13
cg19352308	1	155006099	rs72995140	155489431	ASH1L	intronic	-7.15611	8.29999e-13
cg19352308	1	155006099	rs113708006	155500367	ASH1L	intronic	-6.96404	3.30651e-12
cg19352308	1	155006099	rs16836867	155501733	ASH1L	intronic	-6.9707	3.15359e-12
cg19352308	1	155006099	rs57334798	155503984	ASH1L	intronic	-7.15002	8.67674e-13
cg19465883	1	8484670	rs301805	8481016	RERE	intronic	7.71259	1.23294e-14
cg19465883	1	8484670	rs301806	8482078	RERE	intronic	8.93369	4.12041e-19
cg19465883	1	8484670	rs301807	8484823	RERE-AS1	ncRNA_intronic	9.67465	3.86404e-22
cg19465883	1	8484670	rs301799	8489302	RERE-AS1	ncRNA_intronic	8.90255	5.45783e-19
cg19465883	1	8484670	rs301802	8497307	RERE	intronic	9.522	1.69873e-21
cg19465883	1	8484670	rs301819	8501786	RERE	intronic	8.53309	1.42494e-17
cg19699106	1	230818918	rs2986727	230816184	COG2	intronic	-9.14889	5.75216e-20
cg19699106	1	230818918	rs2493143	230816219	COG2	intronic	-9.03998	1.567e-19
cg19699106	1	230818918	rs2479131	230818841	COG2	intronic	-9.26778	1.90064e-20
cg19699106	1	230818918	rs2479132	230820021	COG2	intronic	-7.84932	4.18287e-15
cg19699106	1	230818918	rs2479135	230820351	COG2	intronic	-9.26778	1.90064e-20
cg19699106	1	230818918	rs3000064	230825942	COG2	intronic	-9.13445	6.57396e-20
cg19699106	1	230818918	rs2478534	230828987	COG2	intronic	-9.13445	6.57396e-20
cg19773385	1	10388646	rs11121544	10406643	KIF1B	intronic	-7.37759	1.61186e-13
cg19773385	1	10388646	rs17411502	10431158	KIF1B	intronic	-7.37759	1.61186e-13
cg19773385	1	10388646	rs1889309	10479678	PGD	intronic	-7.04145	1.90249e-12
cg19773385	1	10388646	rs12759696	10481210	PGD	downstream	-7.05271	1.75468e-12
cg19827787	1	23763612	rs77618261	23785737	ASAP3	intronic	7.14881	8.75327e-13
cg19827787	1	23763612	rs58886593	23786422	ASAP3	intronic	7.14881	8.75327e-13
cg19827787	1	23763612	rs78891908	23786874	ASAP3	intronic	7.14881	8.75327e-13
cg19827787	1	23763612	rs1736569	23801630	ASAP3	intronic	7.14881	8.75327e-13
cg19827787	1	23763612	rs2742957	23802537	ASAP3	intronic	7.14881	8.75327e-13
cg19827787	1	23763612	rs2811980	23803502	ASAP3	intronic	7.14881	8.75327e-13
cg19827787	1	23763612	rs12058633	23811125	ASAP3	upstream	8.89583	5.79864e-19
cg19921581	1	46859680	rs12086460	46863515	FAAH	intronic	-9.11598	7.79595e-20
cg20006164	1	151430041	rs1887544	151374545	POGZ,PSMB4	downstream	-6.95726	3.46955e-12
cg20006164	1	151430041	rs1887545	151384711	POGZ	intronic	-7.00749	2.42637e-12
cg20006164	1	151430041	rs3748550	151384733	POGZ	intronic	-7.00749	2.42637e-12
cg20006164	1	151430041	rs4971043	151386152	POGZ	intronic	-7.00749	2.42637e-12
cg20006164	1	151430041	rs6587572	151386465	POGZ	intronic	-7.00749	2.42637e-12
cg20006164	1	151430041	rs2864121	151390877	POGZ	intronic	-6.96225	3.34881e-12
cg20006164	1	151430041	rs7546151	151406375	POGZ	intronic	-6.96225	3.34881e-12
cg20006164	1	151430041	rs9659456	151414924	POGZ	intronic	-7.60481	2.85313e-14
cg20006164	1	151430041	rs12068368	151424971	POGZ	intronic	-6.96225	3.34881e-12
cg20006164	1	151430041	rs10736380	151428605	POGZ	intronic	-6.96225	3.34881e-12
cg20006164	1	151430041	rs4971047	151430051	POGZ	intronic	-6.96225	3.34881e-12
cg20006164	1	151430041	rs12125310	151431632	POGZ	UTR5	-6.96225	3.34881e-12
cg20255272	1	1373678	rs62623580	1254255	INTS11	intronic	-7.0422	1.89228e-12
cg20311333	1	155197753	rs4971073	155113104	DPM3	upstream	6.96566	3.26873e-12
cg20432732	1	19451037	rs2274007	19421846	UBR4	intronic	6.97605	3.03603e-12
cg20432732	1	19451037	rs10916957	19437185	UBR4	intronic	7.90328	2.71652e-15
cg20432732	1	19451037	rs6693149	19446587	UBR4	intronic	8.0779	6.58916e-16
cg20432732	1	19451037	rs6696220	19450334	UBR4	intronic	7.37759	1.61176e-13
cg20432732	1	19451037	rs6688770	19450605	UBR4	intronic	8.18799	2.65636e-16
cg20432732	1	19451037	rs67443992	19457734	UBR4	intronic	7.3412	2.11686e-13
cg20465832	1	48668317	rs6700445	48568042	SKINT1L	ncRNA_intronic	8.04844	8.38564e-16
cg20465832	1	48668317	rs10788882	48630438	SKINT1L	ncRNA_exonic	7.19827	6.0982e-13
cg20465832	1	48668317	rs6683372	48638546	SKINT1L	ncRNA_intronic	7.19827	6.0982e-13
cg20465832	1	48668317	rs7547640	48639022	SKINT1L	ncRNA_intronic	7.19827	6.0982e-13
cg20485607	1	120217696	rs666930	120258970	PHGDH	intronic	-9.91174	3.70134e-23
cg20543726	1	6105972	rs116714246	6412650	ACOT7	intronic	-8.13835	4.00699e-16
cg20620484	1	11858027	rs72640221	11848972	MTHFR	UTR3	-7.64586	2.07558e-14
cg20620484	1	11858027	rs574742772	11880737			-8.70484	3.18011e-18
cg20620484	1	11858027	rs542203305	11880738			-8.70484	3.18011e-18
cg20620484	1	11858027	rs145724263	11880741	CLCN6	intronic	-8.70484	3.18011e-18
cg20620484	1	11858027	rs149002827	11880748	CLCN6	intronic	-8.70484	3.18011e-18
cg20620484	1	11858027	rs138473600	11880755	CLCN6	intronic	-8.70484	3.18011e-18
cg20620484	1	11858027	rs142489028	11880760	CLCN6	intronic	-8.70484	3.18011e-18
cg20620484	1	11858027	rs146777460	11880768	CLCN6	intronic	-8.70484	3.18011e-18
cg20620484	1	11858027	rs12567119	11883531	CLCN6	intronic	-8.28057	1.22591e-16
cg20620484	1	11858027	rs12567136	11883731	CLCN6	intronic	-8.28057	1.22591e-16
cg20747739	1	1183257	rs11260566	1178245	C1QTNF12	exonic	-7.94873	1.88431e-15
cg20898952	1	32293964	rs563978	32390324	PTP4A2	intronic	7.01424	2.31202e-12
cg20957730	1	246845405	rs113217376	247109436	ZNF670-ZNF695	ncRNA_intronic	-6.90392	5.05854e-12
cg20957730	1	246845405	rs76505171	247109483	ZNF670-ZNF695	ncRNA_intronic	-7.07949	1.4469e-12
cg20957730	1	246845405	rs113486416	247110336	ZNF670-ZNF695	ncRNA_intronic	-6.90392	5.05854e-12
cg21263208	1	247285935	rs4925701	247285147	ZNF124	downstream	-6.9995	2.56872e-12
cg21263208	1	247285935	rs4925703	247285224	ZNF124	downstream	-6.9995	2.56872e-12
cg21307723	1	245215135	rs72635953	245139839	EFCAB2	intronic	7.4992	6.4209e-14
cg21307723	1	245215135	rs72635954	245140937	EFCAB2	intronic	7.4992	6.4209e-14
cg21323039	1	31192950	rs6676232	31187552	MATN1	intronic	10.8296	2.4923e-27
cg21323039	1	31192950	rs6663914	31191438	MATN1	intronic	8.19405	2.52587e-16
cg21323039	1	31192950	rs74765249	31194784	MATN1-AS1	ncRNA_intronic	8.77548	1.70174e-18
cg21323039	1	31192950	rs3795438	31206637	LAPTM5	UTR3	9.26294	1.98884e-20
cg21552734	1	201708767	rs61821716	201712705	IPO9-AS1	ncRNA_intronic	7.91837	2.4064e-15
cg21668625	1	29220146	rs2253958	29338797	EPB41	intronic	-7.14636	8.91108e-13
cg21668625	1	29220146	rs2985332	29339099	EPB41	intronic	-7.13605	9.60502e-13
cg21668625	1	29220146	rs2985342	29372649	EPB41	intronic	-7.14636	8.91108e-13
cg21668625	1	29220146	rs12072831	29393160	EPB41	intronic	-7.14636	8.91108e-13
cg21668625	1	29220146	rs1767801	29414108	EPB41	intronic	-7.11689	1.10393e-12
cg21668625	1	29220146	rs2452781	29476180	SRSF4	intronic	8.34537	7.09934e-17
cg21668625	1	29220146	rs1008449	29491088	SRSF4	intronic	8.21099	2.19365e-16
cg21668625	1	29220146	rs2452787	29497250	SRSF4	intronic	8.34537	7.09934e-17
cg21668625	1	29220146	rs3094740	29507647	SRSF4	intronic	8.34537	7.09934e-17
cg21668625	1	29220146	rs2503017	29533080	MECR	intronic	8.34537	7.09934e-17
cg21679391	1	1286917	rs307380	1287127	MXRA8	downstream	-8.41071	4.07519e-17
cg21679391	1	1286917	rs3766185	1287922	MXRA8	downstream	-8.17076	3.06442e-16
cg21679391	1	1286917	rs4970365	1289911	MXRA8	intronic	-7.48794	6.99644e-14
cg21679391	1	1286917	rs4970444	1320764	CCNL2	downstream	-7.1398	9.3464e-13
cg21679391	1	1286917	rs113548627	1330430	CCNL2	intronic	-7.1398	9.3464e-13
cg21775570	1	2171834	rs56765029	2170472	SKI	intronic	-6.88285	5.8666e-12
cg21775570	1	2171834	rs10910033	2173179	SKI	intronic	-6.88285	5.8666e-12
cg21805913	1	231426890	rs60708589	231352178	TRIM67	UTR3	-9.04533	1.49218e-19
cg21807930	1	9074902	rs7537425	9073801	SLC2A7	intronic	-7.40047	1.35699e-13
cg21943599	1	179333589	rs10753191	179312752	SOAT1	exonic	-8.01066	1.14098e-15
cg21943599	1	179333589	rs72717511	179314946	SOAT1	intronic	-8.73753	2.38254e-18
cg21943599	1	179333589	rs60890328	179317424	SOAT1	intronic	-8.73753	2.38254e-18
cg21943599	1	179333589	rs72717515	179317896	SOAT1	intronic	-8.72432	2.67789e-18
cg21943599	1	179333589	rs10913734	179319868	SOAT1	intronic	-8.09548	5.70377e-16
cg21943599	1	179333589	rs12141199	179324553	SOAT1	UTR3	-8.01066	1.14098e-15
cg21943599	1	179333589	rs12121758	179324870	SOAT1	UTR3	-8.01066	1.14098e-15
cg21943599	1	179333589	rs72717517	179325463	SOAT1	UTR3	-8.73753	2.38254e-18
cg21943599	1	179333589	rs112694932	179326840	SOAT1	UTR3	-8.73753	2.38254e-18
cg21943599	1	179333589	rs72717520	179326925	SOAT1	UTR3	-8.73753	2.38254e-18
cg21943599	1	179333589	rs116776358	179337119	AXDND1	intronic	-7.64189	2.14061e-14
cg21943599	1	179333589	rs16854006	179337190	AXDND1	intronic	-7.64189	2.14061e-14
cg22005565	1	41487437	rs12410096	41465185	CTPS1	intronic	-7.89429	2.91983e-15
cg22005565	1	41487437	rs41308258	41473283	CTPS1	intronic	-7.22525	5.00191e-13
cg22356839	1	6011302	rs61762117	5977192	NPHP4	intronic	-6.89907	5.23441e-12
cg22356839	1	6011302	rs11120782	5982173	NPHP4	intronic	-6.89907	5.23441e-12
cg22356839	1	6011302	rs7535806	5983114	NPHP4	intronic	-6.89907	5.23441e-12
cg22356839	1	6011302	rs7549369	5983462	NPHP4	intronic	-6.89907	5.23441e-12
cg22356839	1	6011302	rs12742075	5989503	NPHP4	intronic	-7.81261	5.60173e-15
cg22356839	1	6011302	rs35685456	5997095	NPHP4	intronic	-7.81261	5.60173e-15
cg22356839	1	6011302	rs11120872	6008686	NPHP4	intronic	-7.94178	1.99307e-15
cg22356839	1	6011302	rs11120873	6008759	NPHP4	intronic	-7.4603	8.6327e-14
cg22356839	1	6011302	rs6658969	6011183	NPHP4	intronic	-7.74527	9.53777e-15
cg22356839	1	6011302	rs34416034	6013375	NPHP4	intronic	-7.74527	9.53777e-15
cg22356839	1	6011302	rs35206665	6014630	NPHP4	intronic	-7.794	6.4918e-15
cg22356839	1	6011302	rs11584087	6015742	NPHP4	intronic	-7.74527	9.53777e-15
cg22356839	1	6011302	rs35269427	6015942	NPHP4	intronic	-7.74527	9.53777e-15
cg22356839	1	6011302	rs34444818	6015949	NPHP4	intronic	-7.74527	9.53777e-15
cg22356839	1	6011302	rs11581835	6016558	NPHP4	intronic	-8.0077	1.16876e-15
cg22356839	1	6011302	rs17028951	6016796	NPHP4	intronic	-7.74527	9.53777e-15
cg22356839	1	6011302	rs7554679	6019125	NPHP4	intronic	-8.0334	9.48071e-16
cg22356839	1	6011302	rs7518555	6019211	NPHP4	intronic	-8.0334	9.48071e-16
cg22356839	1	6011302	rs34399687	6023990	NPHP4	intronic	-8.0334	9.48071e-16
cg22356839	1	6011302	rs35357995	6024105	NPHP4	intronic	-8.0334	9.48071e-16
cg22356839	1	6011302	rs61762132	6025702	NPHP4	intronic	-8.0334	9.48071e-16
cg22356839	1	6011302	rs71629759	6026002	NPHP4	intronic	-8.0334	9.48071e-16
cg22356839	1	6011302	rs871780	6027875	NPHP4	intronic	-8.0334	9.48071e-16
cg22356839	1	6011302	rs12137358	6028334	NPHP4	intronic	-8.0334	9.48071e-16
cg22356839	1	6011302	rs2275231	6029535	NPHP4	intronic	-8.0334	9.48071e-16
cg22356839	1	6011302	rs34768831	6031652	NPHP4	intronic	-8.0334	9.48071e-16
cg22356839	1	6011302	rs11585166	6032988	NPHP4	intronic	-8.0334	9.48071e-16
cg22356839	1	6011302	rs11586662	6033176	NPHP4	intronic	-8.0334	9.48071e-16
cg22356839	1	6011302	rs11586352	6035856	NPHP4	intronic	-8.0334	9.48071e-16
cg22356839	1	6011302	rs11120933	6037516	NPHP4	intronic	-7.11578	1.11279e-12
cg22356839	1	6011302	rs61760761	6037935	NPHP4	intronic	-7.92705	2.24419e-15
cg22356839	1	6011302	rs61760763	6039633	NPHP4	intronic	-8.0334	9.48071e-16
cg22356839	1	6011302	rs2312049	6041368	NPHP4	intronic	-8.03533	9.33245e-16
cg22356839	1	6011302	rs12116780	6042056	NPHP4	intronic	-8.28809	1.15085e-16
cg22356839	1	6011302	rs11120961	6043809	NPHP4	intronic	-8.28809	1.15085e-16
cg22356839	1	6011302	rs11588161	6043972	NPHP4	intronic	-8.28809	1.15085e-16
cg22356839	1	6011302	rs11120976	6048762	NPHP4	intronic	-8.0334	9.48071e-16
cg22356839	1	6011302	rs11577700	6050133	NPHP4	intronic	-8.0334	9.48071e-16
cg22356839	1	6011302	rs11576872	6051923	NPHP4	intronic	-8.39008	4.85829e-17
cg22356839	1	6011302	rs11120990	6053655	KCNAB2	intronic	-8.39008	4.85829e-17
cg22356839	1	6011302	rs35603680	6058729	KCNAB2	intronic	-7.6193	2.55061e-14
cg22495155	1	19243384	rs74056662	19200298	ALDH4A1	intronic	-7.69451	1.42038e-14
cg22495155	1	19243384	rs28680194	19201367	ALDH4A1	intronic	-7.53661	4.82361e-14
cg22495155	1	19243384	rs41273181	19246320	IFFO2	intronic	-6.90473	5.02996e-12
cg22495155	1	19243384	rs35477144	19247509	IFFO2	intronic	-6.90473	5.02996e-12
cg22495155	1	19243384	rs16862514	19407771	UBR4	intronic	-7.14886	8.74989e-13
cg22495155	1	19243384	rs11802186	19408650	UBR4	intronic	-7.08549	1.38558e-12
cg22495155	1	19243384	rs112706524	19614206	AKR7A3	intronic	-7.73904	1.00169e-14
cg22495155	1	19243384	rs72955235	19615527	AKR7A3	upstream	-7.95572	1.78096e-15
cg22495155	1	19243384	rs55920101	19621231	LOC100506730	ncRNA_exonic	-7.97388	1.53765e-15
cg22495155	1	19243384	rs74058542	19634940	AKR7A2	intronic	-7.23885	4.525e-13
cg22495155	1	19243384	rs60823204	19635213	AKR7A2	intronic	-7.23885	4.525e-13
cg22601762	1	19526929	rs57886139	20003934	HTR6	intronic	-6.97459	3.06756e-12
cg22748107	1	39557660	rs11205632	39555643	MACF1	intronic	-7.03713	1.96241e-12
cg22748107	1	39557660	rs74714233	39556983	MACF1	intronic	-7.13124	9.94705e-13
cg22748107	1	39557660	rs12118033	39558211	MACF1	intronic	-7.13124	9.94705e-13
cg22748107	1	39557660	rs11578150	39562664	MACF1	intronic	-7.38261	1.55215e-13
cg22748107	1	39557660	rs11578277	39563407	MACF1	intronic	-7.38261	1.55215e-13
cg22748107	1	39557660	rs11581796	39565118	MACF1	intronic	-7.56435	3.89803e-14
cg22748107	1	39557660	rs2182024	39566728	MACF1	intronic	-7.38261	1.55215e-13
cg22748107	1	39557660	rs145977157	39567774	MACF1	intronic	-7.32148	2.45244e-13
cg22841357	1	183811795	rs7547821	183818918	RGL1	intronic	-6.97893	2.97446e-12
cg22942751	1	228404863	rs12076185	228406047	OBSCN	intronic	-7.50575	6.10794e-14
cg22942751	1	228404863	rs10916282	228407681	OBSCN	intronic	-7.50575	6.10794e-14
cg22942751	1	228404863	rs16848404	228412537	OBSCN	intronic	-7.50575	6.10794e-14
cg22942751	1	228404863	rs10916285	228418046	OBSCN	intronic	-7.94163	1.99539e-15
cg22942751	1	228404863	rs10916287	228424711	OBSCN	intronic	-7.94163	1.99539e-15
cg22942751	1	228404863	rs10916288	228425813	OBSCN	intronic	-7.94163	1.99539e-15
cg22942751	1	228404863	rs12077365	228432323	OBSCN	intronic	-7.94163	1.99539e-15
cg22942751	1	228404863	rs12094813	228445006	OBSCN	intronic	-7.94163	1.99539e-15
cg22942751	1	228404863	rs1108210	228455487	OBSCN	intronic	-7.50877	5.96852e-14
cg23050079	1	160765349	rs16832445	160801727	CD244	intronic	-7.51464	5.70686e-14
cg23060239	1	155294612	rs28559737	155205669	GBA	intronic	7.9348	2.10828e-15
cg23060239	1	155294612	rs7367998	155251250	HCN3	intronic	7.54509	4.51991e-14
cg23062771	1	65489088	rs1338517	65487340	JAK1	intronic	-7.76396	8.23188e-15
cg23062771	1	65489088	rs10159442	65493119	JAK1	intronic	-7.96229	1.6889e-15
cg23228279	1	7757374	rs113909781	7778877	CAMTA1	intronic	-8.56149	1.11417e-17
cg23586423	1	228547510	rs10916279	228405317	OBSCN	intronic	-7.8953	2.89613e-15
cg23586423	1	228547510	rs79206110	228405897	OBSCN	intronic	-8.14884	3.67446e-16
cg23586423	1	228547510	rs77102264	228405956	OBSCN	intronic	-8.03583	9.29511e-16
cg23586423	1	228547510	rs75080863	228405987	OBSCN	intronic	-8.14884	3.67446e-16
cg23586423	1	228547510	rs10157526	228406717	OBSCN	intronic	-8.03583	9.29511e-16
cg23586423	1	228547510	rs10916281	228407618	OBSCN	intronic	-8.28305	1.20059e-16
cg23586423	1	228547510	rs6660457	228408829	OBSCN	intronic	-8.03583	9.29511e-16
cg23586423	1	228547510	rs6694419	228409285	OBSCN	intronic	-8.03583	9.29511e-16
cg23586423	1	228547510	rs6694442	228409359	OBSCN	intronic	-8.03583	9.29511e-16
cg23586423	1	228547510	rs77240285	228409909	OBSCN	intronic	-8.2807	1.22448e-16
cg23586423	1	228547510	rs12066906	228410175	OBSCN	intronic	-8.2807	1.22448e-16
cg23586423	1	228547510	rs60964166	228463119	OBSCN	intronic	-6.96577	3.26608e-12
cg24088508	1	38156462	rs2306626	38156343	C1orf109	intronic	8.28284	1.20268e-16
cg24088508	1	38156462	rs3762352	38156902	C1orf109	intronic	8.28284	1.20268e-16
cg24088508	1	38156462	rs3762354	38157604	C1orf109	intronic	8.28284	1.20268e-16
cg24088508	1	38156462	rs2306625	38158211	CDCA8	UTR5	8.28284	1.20268e-16
cg24088508	1	38156462	rs12038445	38159421	CDCA8	intronic	8.28284	1.20268e-16
cg24088508	1	38156462	rs10908370	38163747	CDCA8	intronic	7.66791	1.74821e-14
cg24088508	1	38156462	rs4653321	38165448	CDCA8	intronic	7.95077	1.85355e-15
cg24088508	1	38156462	rs57669144	38169793	CDCA8	intronic	8.28284	1.20268e-16
cg24088508	1	38156462	rs11264090	38173382	CDCA8	intronic	8.28284	1.20268e-16
cg24088508	1	38156462	rs3748679	38173694	CDCA8	intronic	8.28284	1.20268e-16
cg24088508	1	38156462	rs7526362	38174366	CDCA8	UTR3	8.28284	1.20268e-16
cg24196422	1	3716982	rs12071366	3713327	LRRC47	upstream	7.23173	4.76884e-13
cg24196422	1	3716982	rs7543006	3714033	LRRC47	upstream	7.50134	6.31677e-14
cg24466277	1	23519622	rs9426810	23488320	LUZP1	intronic	-8.25869	1.47283e-16
cg24503407	1	205819492	rs823144	205744546	RAB29	UTR5	-6.90431	5.04487e-12
cg24589936	1	155180595	rs28662267	155680449	DAP3	intronic	-7.15842	8.16115e-13
cg25137968	1	120905306	rs12075536	120435771	ADAM30	downstream	-8.37287	5.62309e-17
cg25186092	1	41420374	rs12729920	41445123	CTPS1	upstream	-7.56821	3.78404e-14
cg25186092	1	41420374	rs12135912	41448346	CTPS1	intronic	-7.56821	3.78404e-14
cg25186092	1	41420374	rs4132438	41449795	CTPS1	intronic	-7.56821	3.78404e-14
cg25282454	1	1158325	rs55683245	1157372	SDF4	intronic	-7.90161	2.75316e-15
cg25282454	1	1158325	rs79118541	1157547	SDF4	intronic	-7.90161	2.75316e-15
cg25282454	1	1158325	rs75124586	1157564	SDF4	intronic	-7.90161	2.75316e-15
cg25282454	1	1158325	rs74374908	1157625	SDF4	intronic	-7.91156	2.54188e-15
cg25282454	1	1158325	rs79875872	1157631	SDF4	intronic	-7.90161	2.75316e-15
cg25282454	1	1158325	rs79281810	1157684	SDF4	intronic	-7.90161	2.75316e-15
cg25282454	1	1158325	rs79339398	1157705	SDF4	intronic	-7.90161	2.75316e-15
cg25282454	1	1158325	rs79561057	1157834	SDF4	intronic	-7.90161	2.75316e-15
cg25282454	1	1158325	rs78596995	1157862	SDF4	intronic	-7.90161	2.75316e-15
cg25282454	1	1158325	rs76502131	1157959	SDF4	intronic	-7.90161	2.75316e-15
cg25282454	1	1158325	rs74350546	1157960	SDF4	intronic	-7.90161	2.75316e-15
cg25282454	1	1158325	rs76056412	1157974	SDF4	intronic	-7.90161	2.75316e-15
cg25282454	1	1158325	rs74930764	1157991	SDF4	intronic	-7.90161	2.75316e-15
cg25282454	1	1158325	rs112678550	1158020	SDF4	intronic	-7.90161	2.75316e-15
cg25282454	1	1158325	rs3813199	1158277	SDF4	intronic	-7.90161	2.75316e-15
cg25282454	1	1158325	rs76888271	1158357	SDF4	intronic	-7.90161	2.75316e-15
cg25282454	1	1158325	rs75967767	1158948	SDF4	intronic	-7.56389	3.91177e-14
cg25282454	1	1158325	rs79367599	1158973	SDF4	intronic	-7.90161	2.75316e-15
cg25282454	1	1158325	rs74808088	1158975	SDF4	intronic	-7.90161	2.75316e-15
cg25282454	1	1158325	rs113206287	1159020	SDF4	intronic	-7.90161	2.75316e-15
cg25282454	1	1158325	rs77472198	1159024	SDF4	intronic	-7.90161	2.75316e-15
cg25282454	1	1158325	rs79028173	1159062	SDF4	intronic	-7.90161	2.75316e-15
cg25282454	1	1158325	rs114919826	1159107	SDF4	intronic	-7.90161	2.75316e-15
cg25282454	1	1158325	rs112733189	1159729	SDF4	intronic	-7.90161	2.75316e-15
cg25282454	1	1158325	rs111452679	1160163	SDF4	intronic	-7.03203	2.03548e-12
cg25282454	1	1158325	rs79242155	1160224	SDF4	intronic	-7.90161	2.75316e-15
cg25282454	1	1158325	rs75165450	1160226	SDF4	intronic	-7.90161	2.75316e-15
cg25282454	1	1158325	rs3753343	1160809	SDF4	intronic	-7.90161	2.75316e-15
cg25282454	1	1158325	rs370635626	1161129	SDF4	intronic	-7.90161	2.75316e-15
cg25282454	1	1158325	rs111698464	1161362	SDF4	intronic	-7.90161	2.75316e-15
cg25282454	1	1158325	rs78913203	1161641	SDF4	intronic	-7.90161	2.75316e-15
cg25282454	1	1158325	rs115953853	1161717	SDF4	intronic	-7.90161	2.75316e-15
cg25282454	1	1158325	rs142693327	1161755	SDF4	intronic	-7.90161	2.75316e-15
cg25282454	1	1158325	rs147359526	1161756	SDF4	intronic	-7.90161	2.75316e-15
cg25282454	1	1158325	rs113791678	1161780	SDF4	intronic	-7.90161	2.75316e-15
cg25282454	1	1158325	rs3766186	1162435	SDF4	intronic	-7.90161	2.75316e-15
cg25282454	1	1158325	rs55701216	1163355	SDF4	intronic	-7.90161	2.75316e-15
cg25282454	1	1158325	rs80229541	1164540	SDF4	intronic	-7.90161	2.75316e-15
cg25282454	1	1158325	rs75188282	1164687	SDF4	intronic	-7.90161	2.75316e-15
cg25282454	1	1158325	rs76024681	1165361	SDF4	intronic	-7.90161	2.75316e-15
cg25282454	1	1158325	rs77819818	1165471	SDF4	intronic	-7.90161	2.75316e-15
cg25282454	1	1158325	rs77696650	1165725	SDF4	intronic	-7.90161	2.75316e-15
cg25282454	1	1158325	rs79493008	1165821	SDF4	intronic	-7.90161	2.75316e-15
cg25282454	1	1158325	rs55893507	1166075	SDF4	intronic	-7.90161	2.75316e-15
cg25282454	1	1158325	rs55717744	1166177	SDF4	intronic	-7.90161	2.75316e-15
cg25282454	1	1158325	rs56316126	1166205	SDF4	intronic	-7.90161	2.75316e-15
cg25283920	1	41991379	rs2038978	42094719	HIVEP3	intronic	-6.9428	3.84395e-12
cg25306093	1	151371285	rs12566457	151376067	POGZ	UTR3	-7.6448	2.09264e-14
cg25363046	1	16074463	rs41393951	16053493	PLEKHM2	intronic	-8.0698	7.04142e-16
cg25363046	1	16074463	rs7553242	16060678	PLEKHM2	UTR3	-7.72119	1.1525e-14
cg25460859	1	28764551	rs10751728	28716679	PHACTR4	intronic	-8.12461	4.48798e-16
cg25460859	1	28764551	rs4615861	28730212	PHACTR4	intronic	-8.87274	7.13679e-19
cg25460859	1	28764551	rs187003526	28757703	PHACTR4	intronic	-8.27619	1.27175e-16
cg25460859	1	28764551	rs35506828	28769814	PHACTR4	intronic	-6.93668	4.01413e-12
cg25460859	1	28764551	rs7418007	28896906	TRNAU1AP	intronic	-7.11784	1.09632e-12
cg25460859	1	28764551	rs9426442	28901455	TRNAU1AP	intronic	-7.11784	1.09632e-12
cg25591616	1	44193685	rs641356	44287186	ST3GAL3	intronic	-7.87479	3.41305e-15
cg25591616	1	44193685	rs556667	44287414	ST3GAL3	intronic	-7.87479	3.41305e-15
cg25597117	1	161349116	rs4291521	161304066	SDHC	intronic	-7.54868	4.39699e-14
cg25597117	1	161349116	rs4469725	161328179	SDHC	intronic	-6.91522	4.67143e-12
cg25880954	1	47900630	rs11211532	47871573	LINC01389	ncRNA_intronic	8.27204	1.31687e-16
cg25880954	1	47900630	rs11577621	47875484	LINC01389	ncRNA_exonic	7.39637	1.39953e-13
cg26105649	1	233087709	rs12040391	233138997	WDFY4	intronic	-7.40461	1.31536e-13
cg26105649	1	233087709	rs12046437	233139979	PCNX2	intronic	-7.57554	3.57639e-14
cg26354017	1	205819088	rs7521316	205907796	SLC26A9	intronic	6.98918	2.76492e-12
cg26470868	1	120439048	rs835575	120456563	NOTCH2	UTR3	-8.06405	7.38048e-16
cg26470868	1	120439048	rs6685892	120458004	NOTCH2	exonic	-8.06405	7.38048e-16
cg26470868	1	120439048	rs2793829	120461253	NOTCH2	intronic	-8.06405	7.38048e-16
cg26470868	1	120439048	rs2493394	120471224	NOTCH2	intronic	-8.06405	7.38048e-16
cg26470868	1	120439048	rs2493392	120471857	NOTCH2	intronic	-8.06405	7.38048e-16
cg26470868	1	120439048	rs2493391	120472507	NOTCH2	intronic	-8.06405	7.38048e-16
cg26470868	1	120439048	rs2493390	120473066	NOTCH2	intronic	-8.06405	7.38048e-16
cg26470868	1	120439048	rs72697237	120473425	NOTCH2	intronic	-7.64337	2.11614e-14
cg26470868	1	120439048	rs2493389	120474178	NOTCH2	intronic	-7.6381	2.20452e-14
cg26470868	1	120439048	rs2453058	120480709	NOTCH2	intronic	-8.06405	7.38048e-16
cg26470868	1	120439048	rs2493420	120484421	NOTCH2	intronic	-6.92753	4.28246e-12
cg26470868	1	120439048	rs2493415	120492200	NOTCH2	intronic	-7.82717	4.98958e-15
cg26470868	1	120439048	rs2934387	120495506	NOTCH2	intronic	-8.20196	2.365e-16
cg26470868	1	120439048	rs7534585	120496119	NOTCH2	intronic	-7.82717	4.98958e-15
cg26470868	1	120439048	rs7534586	120496127	NOTCH2	intronic	-7.82717	4.98958e-15
cg26470868	1	120439048	rs10127888	120498250	NOTCH2	intronic	-7.82717	4.98958e-15
cg26470868	1	120439048	rs2453051	120499573	NOTCH2	intronic	-7.82717	4.98958e-15
cg26470868	1	120439048	rs2493413	120499574	NOTCH2	intronic	-7.82717	4.98958e-15
cg26470868	1	120439048	rs2934381	120506108	NOTCH2	intronic	-7.82717	4.98958e-15
cg26470868	1	120439048	rs2641317	120516618	NOTCH2	intronic	-7.82717	4.98958e-15
cg26470868	1	120439048	rs10923931	120517959	NOTCH2	intronic	-7.82717	4.98958e-15
cg26470868	1	120439048	rs199837615	120518999	NOTCH2	intronic	-7.82717	4.98958e-15
cg26470868	1	120439048	rs56302051	120519618	NOTCH2	intronic	-7.82717	4.98958e-15
cg26470868	1	120439048	rs2793831	120523902	NOTCH2	intronic	-7.82717	4.98958e-15
cg26470868	1	120439048	rs1493691	120531973	NOTCH2	intronic	-7.82717	4.98958e-15
cg26470868	1	120439048	rs1738647	120532209	NOTCH2	intronic	-7.82717	4.98958e-15
cg26515805	1	211431828	rs10863888	211502769	TRAF5	intronic	8.27608	1.27299e-16
cg26515805	1	211431828	rs7550702	211529569	TRAF5	intronic	7.58189	3.40552e-14
cg26515805	1	211431828	rs4951523	211530044	TRAF5	intronic	7.58189	3.40552e-14
cg26515805	1	211431828	rs2920908	211589785	LINC00467	ncRNA_intronic	7.78208	7.13423e-15
cg26816312	1	20446845	rs10917514	20009737	TMCO4	exonic	-7.41255	1.23895e-13
cg26816312	1	20446845	rs60132137	20011303	TMCO4	intronic	-7.41255	1.23895e-13
cg26816312	1	20446845	rs16822729	20014197	TMCO4	intronic	-7.41699	1.19813e-13
cg26816312	1	20446845	rs2143291	20015131	TMCO4	intronic	-7.41699	1.19813e-13
cg26816312	1	20446845	rs2143292	20015142	TMCO4	intronic	-7.41699	1.19813e-13
cg26816312	1	20446845	rs16822732	20015300	TMCO4	intronic	-7.31189	2.6342e-13
cg26816312	1	20446845	rs12404872	20019402	TMCO4	intronic	-7.11172	1.14607e-12
cg26816312	1	20446845	rs35410486	20019980	TMCO4	intronic	-7.32028	2.47459e-13
cg26840333	1	4711419	rs12141394	4731117	AJAP1	intronic	-7.13695	9.5427e-13
cg26840333	1	4711419	rs12141432	4731250	AJAP1	intronic	-7.13695	9.5427e-13
cg26840333	1	4711419	rs12138000	4732132	AJAP1	intronic	-7.13695	9.5427e-13
cg26873754	1	24193728	rs61778217	24229413	CNR2	intronic	-7.65948	1.8669e-14
cg26891867	1	3097769	rs61759167	3091587	PRDM16	intronic	-7.74608	9.47697e-15
cg26891867	1	3097769	rs2376495	3095126	PRDM16	intronic	-7.74608	9.47697e-15
cg26924218	1	155950963	rs34802187	155926051	ARHGEF2	intronic	-9.51141	1.88095e-21
cg26924218	1	155950963	rs12747344	155927212	ARHGEF2	intronic	-9.12529	7.15456e-20
cg26924218	1	155950963	rs17385169	155983869	SSR2	intronic	-7.50705	6.04756e-14
cg26924218	1	155950963	rs7543209	155991398	SSR2	upstream	-8.50468	1.82105e-17
cg26924218	1	155950963	rs71630611	156006330	UBQLN4	UTR3	-9.73931	2.0494e-22
cg26924218	1	155950963	rs7555839	156008656	UBQLN4	intronic	-9.73931	2.0494e-22
cg26924218	1	155950963	rs12735992	156010787	UBQLN4	intronic	-8.49672	1.95024e-17
cg27182493	1	64669031	rs17265922	64568234	ROR1-AS1	ncRNA_intronic	-7.58366	3.35934e-14
cg27182493	1	64669031	rs78882519	64568322	ROR1-AS1	ncRNA_intronic	-7.58366	3.35934e-14
cg27182493	1	64669031	rs17265929	64568362	ROR1-AS1	ncRNA_intronic	-7.58366	3.35934e-14
cg27182493	1	64669031	rs17357026	64568393	ROR1-AS1	ncRNA_intronic	-7.58366	3.35934e-14
cg27182493	1	64669031	rs76978175	64569196	ROR1-AS1	ncRNA_intronic	-8.05297	8.08091e-16
cg27182493	1	64669031	rs144959490	64570613	ROR1-AS1	ncRNA_intronic	-7.61176	2.70394e-14
cg27182493	1	64669031	rs143414302	64571004	ROR1-AS1	ncRNA_intronic	-7.61176	2.70394e-14
cg27182493	1	64669031	rs111618874	64571711	ATP8B4	intronic	-7.63706	2.22241e-14
cg27182493	1	64669031	rs111632199	64572502	ROR1-AS1	ncRNA_exonic	-7.63706	2.22241e-14
cg27182493	1	64669031	rs77166484	64572763	ROR1-AS1	ncRNA_intronic	-7.61176	2.70394e-14
cg27182493	1	64669031	rs41285390	64572914	ROR1-AS1	ncRNA_intronic	-7.63706	2.22241e-14
cg27182493	1	64669031	rs41285392	64572930	ROR1-AS1	ncRNA_intronic	-7.63706	2.22241e-14
cg27182493	1	64669031	rs7521771	64573067	ROR1-AS1	ncRNA_intronic	-7.63706	2.22241e-14
cg27182493	1	64669031	rs7524323	64573384	ROR1-AS1	ncRNA_intronic	-7.63706	2.22241e-14
cg27182493	1	64669031	rs112757556	64573984	ROR1-AS1	ncRNA_intronic	-7.63706	2.22241e-14
cg27182493	1	64669031	rs79103909	64574265	ROR1-AS1	ncRNA_intronic	-7.53289	4.96294e-14
cg27182493	1	64669031	rs79701235	64574275	ROR1-AS1	ncRNA_intronic	-7.63706	2.22241e-14
cg27182493	1	64669031	rs76897418	64574546	ROR1-AS1	ncRNA_intronic	-7.57315	3.64279e-14
cg27182493	1	64669031	rs77280014	64574589	ROR1-AS1	ncRNA_intronic	-7.57315	3.64279e-14
cg27182493	1	64669031	rs6663856	64575403	ROR1-AS1	ncRNA_intronic	-7.58532	3.31657e-14
cg27182493	1	64669031	rs6663857	64575405	ROR1-AS1	ncRNA_intronic	-7.58532	3.31657e-14
cg27182493	1	64669031	rs6663877	64575452	ROR1-AS1	ncRNA_intronic	-7.58532	3.31657e-14
cg27182493	1	64669031	rs6663992	64575587	ROR1-AS1	ncRNA_intronic	-7.57448	3.60566e-14
cg27182493	1	64669031	rs72667240	64682347	UBE2U	intronic	-7.09876	1.25881e-12
cg27452255	1	85686316	rs72722607	85654397	SYDE2	intronic	-7.07384	1.50701e-12
cg27454528	1	246580864	rs61839800	246617132	SMYD3	intronic	6.98117	2.92732e-12
cg27512871	1	19536626	rs60224191	19245791	IFFO2	intronic	6.95997	3.40342e-12
cg27512871	1	19536626	rs149556403	19788726	CAPZB	intronic	7.02163	2.19298e-12
cg27541892	1	1571801	rs4648624	1688513	NADK	intronic	-7.16282	7.9034e-13
cg27550527	1	68269587	rs10889715	68273956	GNG12	intronic	-7.13227	9.87263e-13
cg27550527	1	68269587	rs17130309	68278542	GNG12	intronic	-7.13227	9.87263e-13
cg27550527	1	68269587	rs12091105	68278722	GNG12	intronic	-7.13227	9.87263e-13
cg27550527	1	68269587	rs67689536	68282023	GNG12	intronic	-7.13227	9.87263e-13
cg27550527	1	68269587	rs12123853	68283617	GNG12	intronic	-7.13227	9.87263e-13
cg27550527	1	68269587	rs12132247	68284145	GNG12	intronic	-7.2489	4.20157e-13
cg27550527	1	68269587	rs6666982	68288142	GNG12	intronic	-7.2172	5.30696e-13
cg27552005	1	70460098	rs12043886	70443992	LRRC7	intronic	-8.87664	6.89133e-19
cg00752969	2	70311984	rs13423375	70196318	PCBP1-AS1	ncRNA_intronic	7.18113	6.9138e-13
cg00752969	2	70311984	rs13423562	70196497	PCBP1-AS1	ncRNA_intronic	7.18113	6.9138e-13
cg00792230	2	239186637	rs10181401	239154714	PER2	UTR3	-7.33046	2.29363e-13
cg00792230	2	239186637	rs10181662	239154944	PER2	UTR3	-7.08762	1.36436e-12
cg00792230	2	239186637	rs13385422	239155464	PER2	intronic	-7.22797	4.90275e-13
cg00792230	2	239186637	rs13404062	239155772	PER2	intronic	-7.22797	4.90275e-13
cg00792230	2	239186637	rs13391269	239184569	PER2	intronic	-7.3135	2.6028e-13
cg00792230	2	239186637	rs13391596	239184849	PER2	intronic	-7.46097	8.58848e-14
cg00885365	2	215702120	rs6749428	215671372	BARD1	intronic	-8.23518	1.79285e-16
cg00922271	2	234544857	rs113314297	234587818	UGT1A10,UGT1A8,UGT1A9	intronic	-7.18872	6.54007e-13
cg00922271	2	234544857	rs78706067	234598131	UGT1A10,UGT1A7,UGT1A8,UGT1A9	intronic	-7.18872	6.54007e-13
cg00922271	2	234544857	rs17863783	234602277	UGT1A6	exonic	-7.04338	1.87633e-12
cg00922271	2	234544857	rs17864690	234603570	UGT1A10,UGT1A6,UGT1A7,UGT1A8,UGT1A9	intronic	-7.53299	4.95922e-14
cg01068781	2	96769235	rs113142177	96569129	ANKRD36C	intronic	-7.16632	7.70405e-13
cg01125935	2	192250885	rs114976573	192231088	MYO1B	intronic	-7.41019	1.26121e-13
cg01125935	2	192250885	rs115441087	192246541	MYO1B	intronic	-7.31548	2.56468e-13
cg01125935	2	192250885	rs116219967	192258351	MYO1B	intronic	-7.31997	2.48027e-13
cg01125935	2	192250885	rs182718525	192263411	MYO1B	intronic	-7.08556	1.38483e-12
cg01125935	2	192250885	rs113994794	192272328	MYO1B	intronic	-6.9943	2.66587e-12
cg01125935	2	192250885	rs10497718	192279545	MYO1B	intronic	-7.22589	4.97823e-13
cg01125935	2	192250885	rs16833687	192280436	MYO1B	intronic	-7.22589	4.97823e-13
cg01125935	2	192250885	rs114375909	192285254	MYO1B	intronic	-7.22589	4.97823e-13
cg01125935	2	192250885	rs7607560	192288497	MYO1B	intronic	-6.9943	2.66587e-12
cg01332299	2	85501998	rs10195229	85499642	TCF7L1	intronic	-7.20603	5.76083e-13
cg01332299	2	85501998	rs10201321	85501073	TCF7L1	intronic	-9.39836	5.54184e-21
cg01332299	2	85501998	rs10201483	85501384	TCF7L1	intronic	-11.4709	1.8483e-30
cg01332299	2	85501998	rs10201660	85501390	TCF7L1	intronic	-11.4709	1.8483e-30
cg01332299	2	85501998	rs10201489	85501409	TCF7L1	intronic	-11.4709	1.8483e-30
cg01332299	2	85501998	rs10201753	85501467	TCF7L1	intronic	-10.4145	2.12867e-25
cg01332299	2	85501998	rs10184690	85503568	TCF7L1	intronic	-6.89029	5.56779e-12
cg01332299	2	85501998	rs10184810	85503674	TCF7L1	intronic	-7.93569	2.09329e-15
cg01332299	2	85501998	rs4832152	85504191	TCF7L1	intronic	-7.46841	8.11701e-14
cg01371896	2	198737125	rs10497813	198914072	PLCL1	intronic	-6.95854	3.43817e-12
cg01371896	2	198737125	rs35062652	198927927	PLCL1	intronic	-7.44478	9.71088e-14
cg01371896	2	198737125	rs7587251	198930197	PLCL1	intronic	-7.17984	6.97931e-13
cg01371896	2	198737125	rs11690205	198933948	PLCL1	intronic	-7.20163	5.94989e-13
cg01377051	2	240158575	rs7573680	240169077	HDAC4	intronic	6.94741	3.72041e-12
cg01377051	2	240158575	rs12617837	240169772	HDAC4	intronic	6.89224	5.49203e-12
cg01377051	2	240158575	rs6733619	240169939	HDAC4	intronic	6.89224	5.49203e-12
cg01377051	2	240158575	rs6543519	240170957	HDAC4	intronic	6.94741	3.72041e-12
cg01387450	2	23839710	rs6712940	23834096	KLHL29	intronic	-7.17567	7.19528e-13
cg01387450	2	23839710	rs6720634	23835480	KLHL29	intronic	-7.04933	1.79781e-12
cg01387450	2	23839710	rs11125140	23837746	KLHL29	intronic	-6.93943	3.93674e-12
cg01387450	2	23839710	rs2280122	23840101	KLHL29	intronic	-6.93943	3.93674e-12
cg01387450	2	23839710	rs4665233	23841785	KLHL29	intronic	-6.98537	2.84116e-12
cg01387450	2	23839710	rs34889183	23844066	KLHL29	intronic	-6.99217	2.70664e-12
cg01387450	2	23839710	rs10445929	23844394	KLHL29	intronic	-6.98691	2.81016e-12
cg01393736	2	48274662	rs62137006	48572417	FOXN2	intronic	-8.77952	1.64177e-18
cg01393736	2	48274662	rs62137007	48572822	FOXN2	intronic	-8.77952	1.64177e-18
cg01393736	2	48274662	rs62137008	48572909	FOXN2	intronic	-8.77952	1.64177e-18
cg01393736	2	48274662	rs62137009	48574164	FOXN2	intronic	-8.29246	1.10932e-16
cg01393736	2	48274662	rs78269052	48767348	STON1,STON1-GTF2A1L	intronic	-12.296	9.51541e-35
cg01957222	2	1426786	rs28489465	1429019	TPO	intronic	-8.67705	4.0618e-18
cg01957222	2	1426786	rs72776203	1430977	TPO	intronic	-8.90234	5.46816e-19
cg01957222	2	1426786	rs10204515	1451697	TPO	intronic	-7.88491	3.1477e-15
cg01957222	2	1426786	rs7574221	1491174	TPO	intronic	-7.32002	2.47931e-13
cg02509576	2	68053187	rs114489007	68040557	LINC01812	ncRNA_intronic	-8.14314	3.85158e-16
cg02627766	2	219817055	rs73084783	219767432	LINC01494	ncRNA_intronic	-8.32535	8.40806e-17
cg02627766	2	219817055	rs111756621	219772431	LINC01494	ncRNA_intronic	-8.04416	8.68365e-16
cg02731863	2	203200399	rs1474267	203043319	KIAA2012	intronic	7.666	1.77449e-14
cg03085846	2	207085006	rs10177085	207100262	GPR1-AS	ncRNA_intronic	-6.88291	5.86428e-12
cg03085846	2	207085006	rs726165	207101446	GPR1-AS	ncRNA_intronic	-6.9088	4.88759e-12
cg03155496	2	8117019	rs35400177	8101757	LINC00298	ncRNA_intronic	-8.38959	4.87859e-17
cg03155496	2	8117019	rs62104919	8101999	LINC00298	ncRNA_intronic	-8.17823	2.88044e-16
cg03263543	2	236673440	rs2696401	236671294	AGAP1	intronic	6.99086	2.73198e-12
cg03263543	2	236673440	rs2696386	236675031	AGAP1	intronic	6.91588	4.64961e-12
cg03263543	2	236673440	rs2696389	236676319	AGAP1	intronic	6.91588	4.64961e-12
cg03263543	2	236673440	rs55749012	236679059	AGAP1	intronic	6.91588	4.64961e-12
cg03388879	2	201175772	rs73986894	201293721	SPATS2L	intronic	-7.95879	1.73724e-15
cg03388879	2	201175772	rs73986895	201295202	SPATS2L	intronic	-7.95879	1.73724e-15
cg03545077	2	1498138	rs3755549	1506914	TPO	intronic	6.90685	4.95519e-12
cg03680592	2	45640374	rs6728283	45623092	SRBD1	intronic	-7.58219	3.39782e-14
cg03680592	2	45640374	rs10208874	45629529	SRBD1	intronic	-7.58543	3.31399e-14
cg03680592	2	45640374	rs6544816	45630658	SRBD1	intronic	-9.63883	5.48079e-22
cg03680592	2	45640374	rs6755026	45631680	SRBD1	intronic	-7.5912	3.16946e-14
cg03680592	2	45640374	rs7557300	45635313	SRBD1	intronic	-10.9972	3.94195e-28
cg03680592	2	45640374	rs73925642	45635797	SRBD1	intronic	-9.78513	1.30425e-22
cg03680592	2	45640374	rs72616918	45641278	SRBD1	intronic	-8.1802	2.83372e-16
cg03680592	2	45640374	rs73925648	45641460	SRBD1	intronic	-7.06889	1.56175e-12
cg03680592	2	45640374	rs111206720	45641836			-7.44859	9.43456e-14
cg03680592	2	45640374	rs57343587	45643070	SRBD1	intronic	-7.86422	3.71408e-15
cg03680592	2	45640374	rs13410756	45643750	SRBD1	intronic	-10.2419	1.28678e-24
cg03680592	2	45640374	rs11904532	45644429	SRBD1	intronic	-7.9018	2.74898e-15
cg03680592	2	45640374	rs12611431	45644939	SRBD1	intronic	-10.032	1.10263e-23
cg03680592	2	45640374	rs3770246	45649288	SRBD1	intronic	-9.19266	3.8323e-20
cg03680592	2	45640374	rs7579324	45684023	SRBD1	intronic	-7.58035	3.44628e-14
cg03680592	2	45640374	rs10170059	45686800	SRBD1	intronic	-7.63845	2.19853e-14
cg03680592	2	45640374	rs12712942	45701410	SRBD1	intronic	-7.51975	5.48815e-14
cg03680592	2	45640374	rs76636624	45724891	SRBD1	intronic	-7.60302	2.89289e-14
cg03680592	2	45640374	rs78217846	45725017	SRBD1	intronic	-7.60302	2.89289e-14
cg03680592	2	45640374	rs73927512	45731252	SRBD1	intronic	-7.73053	1.07097e-14
cg03680592	2	45640374	rs7573215	45752140	SRBD1	intronic	-7.48897	6.94173e-14
cg03680592	2	45640374	rs11899992	45757337	SRBD1	intronic	-7.71764	1.18502e-14
cg03680592	2	45640374	rs17033798	45758835	SRBD1	intronic	-7.43072	1.0801e-13
cg03680592	2	45640374	rs113318858	45772173	SRBD1	intronic	-7.99101	1.3384e-15
cg03680592	2	45640374	rs11900809	45790000	SRBD1	intronic	-7.0406	1.9141e-12
cg04076766	2	71212157	rs28364738	71214755	TEX261	UTR3	-8.24685	1.62629e-16
cg04097388	2	236671717	rs2675132	236675662	AGAP1	intronic	-6.92805	4.26671e-12
cg04131969	2	33951647	rs11684598	33952621	MYADML	ncRNA_exonic	-8.87877	6.76011e-19
cg04131969	2	33951647	rs7574695	33953186	MYADML	ncRNA_exonic	-8.2542	1.52919e-16
cg04131969	2	33951647	rs12232965	33954560	LINC01317	ncRNA_intronic	-8.09304	5.81961e-16
cg04308539	2	177133070	rs13414530	177170168	MTX2	intronic	-9.65513	4.67563e-22
cg04530398	2	1516765	rs114538547	1494314	TPO	intronic	-7.79489	6.44656e-15
cg04701596	2	238707009	rs76819298	238650985	LRRFIP1	intronic	-7.28252	3.27636e-13
cg04701596	2	238707009	rs80243957	238651289	LRRFIP1	intronic	-7.28252	3.27636e-13
cg04701596	2	238707009	rs3769067	238653665	LRRFIP1	intronic	-7.30744	2.72289e-13
cg04701596	2	238707009	rs3754720	238654460	LRRFIP1	intronic	-6.96432	3.29994e-12
cg04701596	2	238707009	rs3754719	238655363	LRRFIP1	intronic	-6.96432	3.29994e-12
cg04701596	2	238707009	rs3754718	238655471	LRRFIP1	intronic	-6.96432	3.29994e-12
cg04701596	2	238707009	rs3754716	238655517	LRRFIP1	intronic	-6.96432	3.29994e-12
cg04722939	2	25374790	rs7563834	25366080	EFR3B	intronic	7.63586	2.24319e-14
cg04746649	2	169401301	rs11695350	169401278	CERS6	intronic	-9.29057	1.53457e-20
cg04746649	2	169401301	rs62175812	169407559	CERS6	intronic	-9.29057	1.53457e-20
cg04831745	2	46066212	rs2345625	46065459	PRKCE	intronic	-7.37576	1.63415e-13
cg04898302	2	135441409	rs73958794	135461713	TMEM163	intronic	-7.51566	5.66249e-14
cg04944784	2	26401820	rs4665299	26256840	RAB10	upstream	9.53887	1.44399e-21
cg04944784	2	26401820	rs35413760	26267137	RAB10	intronic	9.13006	6.8462e-20
cg04944784	2	26401820	rs36099818	26268254	RAB10	intronic	8.83286	1.02032e-18
cg04944784	2	26401820	rs34536218	26287376	RAB10	intronic	8.9639	3.13398e-19
cg04944784	2	26401820	rs35224700	26298037	RAB10	intronic	9.13006	6.8462e-20
cg04944784	2	26401820	rs35844686	26304949	RAB10	intronic	9.13006	6.8462e-20
cg04944784	2	26401820	rs35709953	26334997	RAB10	intronic	9.13006	6.8462e-20
cg04944784	2	26401820	rs13393114	26361319	RAB10	downstream	9.10291	8.7946e-20
cg04944784	2	26401820	rs892447	26409950	GAREM2	intronic	6.95108	3.62494e-12
cg04944784	2	26401820	rs4665321	26433801	HADHA	intronic	7.11871	1.08942e-12
cg04944784	2	26401820	rs4665838	26442236	HADHA	intronic	7.11871	1.08942e-12
cg04944784	2	26401820	rs4665839	26442239	HADHA	intronic	7.11871	1.08942e-12
cg04944784	2	26401820	rs2891496	26452605	HADHA	intronic	7.11871	1.08942e-12
cg04944784	2	26401820	rs3892649	26457267	HADHA	intronic	7.11871	1.08942e-12
cg04944784	2	26401820	rs7588328	26469788	HADHB	intronic	7.11871	1.08942e-12
cg04944784	2	26401820	rs112233290	26471651	HADHB	intronic	7.16954	7.52489e-13
cg04944784	2	26401820	rs35331946	26476566	HADHB	intronic	7.16954	7.52489e-13
cg04944784	2	26401820	rs13014955	26480243	HADHB	intronic	7.16954	7.52489e-13
cg04944784	2	26401820	rs34728554	26481959	HADHB	intronic	7.16954	7.52489e-13
cg04944784	2	26401820	rs10495756	26485586	HADHB	intronic	7.16954	7.52489e-13
cg04944784	2	26401820	rs3792007	26497541	HADHB	intronic	7.16954	7.52489e-13
cg05320231	2	236849529	rs11894308	236626145	AGAP1	intronic	-6.93843	3.96489e-12
cg05385718	2	242693323	rs1106639	242690675	D2HGDH	exonic	-9.21654	3.06839e-20
cg05481257	2	20870211	rs11901854	20879938	GDF7	downstream	-7.21681	5.32217e-13
cg05493727	2	240184605	rs4456728	240147622	HDAC4	intronic	-8.74337	2.26259e-18
cg05493727	2	240184605	rs77721087	240147641	HDAC4	intronic	-8.74337	2.26259e-18
cg05493727	2	240184605	rs77583961	240153289	HDAC4	intronic	-10.4307	1.79607e-25
cg05493727	2	240184605	rs3791624	240155940	HDAC4	intronic	-10.3755	3.20693e-25
cg05493727	2	240184605	rs13425214	240165113	HDAC4	intronic	-7.0393	1.93208e-12
cg05493727	2	240184605	rs2176044	240168556	HDAC4	intronic	-11.1534	6.89566e-29
cg05493727	2	240184605	rs7570805	240168856	HDAC4	intronic	-10.3945	2.6279e-25
cg05493727	2	240184605	rs7570903	240168879	HDAC4	intronic	-10.64	1.94154e-26
cg05493727	2	240184605	rs4852038	240185767	HDAC4	intronic	-8.78405	1.57692e-18
cg05493727	2	240184605	rs6708882	240194400	HDAC4	intronic	-9.33713	9.89835e-21
cg05493727	2	240184605	rs6712523	240194406	HDAC4	intronic	-9.40808	5.05271e-21
cg05493727	2	240184605	rs112847587	240220619	HDAC4	intronic	-9.80545	1.06673e-22
cg05493727	2	240184605	rs7355702	240225774	HDAC4	intronic	-8.36199	6.16669e-17
cg05493727	2	240184605	rs78726094	240228688	HDAC4	intronic	-9.25851	2.07296e-20
cg05493727	2	240184605	rs2018414	240259671	HDAC4	intronic	-7.09431	1.30003e-12
cg05493727	2	240184605	rs7590833	240283334	HDAC4	intronic	-8.67198	4.24666e-18
cg05493727	2	240184605	rs34624648	240283362	HDAC4	intronic	-7.38717	1.49986e-13
cg05493727	2	240184605	rs10197122	240285317	HDAC4	intronic	-7.30996	2.6723e-13
cg05493727	2	240184605	rs13417715	240285683	HDAC4	intronic	-7.30996	2.6723e-13
cg05493727	2	240184605	rs10206855	240288136	HDAC4	intronic	-7.4961	6.57449e-14
cg05493727	2	240184605	rs10197739	240288261	HDAC4	intronic	-7.4961	6.57449e-14
cg05493727	2	240184605	rs10167383	240288313	HDAC4	intronic	-7.4961	6.57449e-14
cg05493727	2	240184605	rs10164440	240288363	HDAC4	intronic	-7.4961	6.57449e-14
cg05493727	2	240184605	rs6756485	240288470	HDAC4	intronic	-7.4961	6.57449e-14
cg05493727	2	240184605	rs6756979	240288812	HDAC4	intronic	-7.4961	6.57449e-14
cg05493727	2	240184605	rs13385810	240289361	HDAC4	intronic	-7.64357	2.11275e-14
cg05621262	2	171217418	rs17497248	171210640	MYO3B	intronic	-8.33655	7.64903e-17
cg05621262	2	171217418	rs76285068	171213811	MYO3B	intronic	-7.24025	4.47844e-13
cg05621262	2	171217418	rs138588163	171213884	MYO3B	intronic	-8.49809	1.92737e-17
cg05621262	2	171217418	rs78901107	171214627	MYO3B	intronic	-7.69127	1.45682e-14
cg05737004	2	11731271	rs6737520	11692106	GREB1	intronic	-9.44851	3.43699e-21
cg05962463	2	100905783	rs764828	100908634	LONRF2	intronic	-7.22172	5.13326e-13
cg05962463	2	100905783	rs11123822	100911582	LONRF2	intronic	-8.59488	8.3353e-18
cg06012621	2	218296732	rs13388294	218295406	DIRC3	ncRNA_intronic	-7.54244	4.61256e-14
cg06012621	2	218296732	rs57481445	218296374	DIRC3	ncRNA_intronic	-8.24217	1.69117e-16
cg06012621	2	218296732	rs16857609	218296508	DIRC3	ncRNA_intronic	-6.98707	2.80684e-12
cg06566299	2	1098174	rs7578498	1083995	SNTG2	intronic	-6.95694	3.47749e-12
cg06637961	2	207327408	rs73054231	207372494	ADAM23	intronic	-7.37079	1.69619e-13
cg06864900	2	1303694	rs9283286	1268264	SNTG2	intronic	-7.12736	1.02314e-12
cg06955459	2	182177674	rs4432411	182069004	LINC01934	ncRNA_intronic	7.66876	1.73662e-14
cg06955459	2	182177674	rs4441428	182073665	LINC01934	ncRNA_intronic	7.66876	1.73662e-14
cg06955459	2	182177674	rs4666725	182083263	LINC01934	ncRNA_intronic	7.71853	1.17682e-14
cg06955459	2	182177674	rs6717590	182083827	LINC01934	ncRNA_intronic	7.70822	1.27586e-14
cg06955459	2	182177674	rs4511685	182084664	LINC01934	ncRNA_intronic	7.70822	1.27586e-14
cg06955459	2	182177674	rs4539757	182086795	LINC01934	ncRNA_intronic	7.70822	1.27586e-14
cg06955459	2	182177674	rs4233795	182087251	LINC01934	ncRNA_intronic	7.70822	1.27586e-14
cg06955459	2	182177674	rs4233796	182088349	LINC01934	ncRNA_intronic	7.70822	1.27586e-14
cg06955459	2	182177674	rs7355504	182092941	LINC01934	ncRNA_intronic	7.70822	1.27586e-14
cg06955459	2	182177674	rs10177832	182093332	LINC01934	ncRNA_intronic	7.70822	1.27586e-14
cg07093324	2	114652143	rs1504043	114648072	ACTR3-AS1	ncRNA_intronic	8.94299	3.78786e-19
cg07093324	2	114652143	rs3828257	114650256	ACTR3	intronic	8.94299	3.78786e-19
cg07093324	2	114652143	rs7580099	114651765	ACTR3	intronic	8.94299	3.78786e-19
cg07093324	2	114652143	rs2047883	114653283	ACTR3	intronic	8.94299	3.78786e-19
cg07093324	2	114652143	rs1504042	114654527	ACTR3	intronic	8.07165	6.93557e-16
cg07093324	2	114652143	rs3791739	114654950	ACTR3	intronic	8.07165	6.93557e-16
cg07093324	2	114652143	rs6724586	114655586	ACTR3	intronic	8.94299	3.78786e-19
cg07093324	2	114652143	rs6711858	114655816	ACTR3	intronic	8.07165	6.93557e-16
cg07093324	2	114652143	rs1522915	114657351	ACTR3	intronic	8.94299	3.78786e-19
cg07093324	2	114652143	rs12613877	114665433	ACTR3	intronic	8.07165	6.93557e-16
cg07093324	2	114652143	rs11893418	114666134	ACTR3	intronic	8.07165	6.93557e-16
cg07093324	2	114652143	rs183392561	114667280	ACTR3	intronic	8.94299	3.78786e-19
cg07093324	2	114652143	rs10202134	114670023	ACTR3	intronic	8.07165	6.93557e-16
cg07093324	2	114652143	rs12618683	114672304	ACTR3	intronic	8.07165	6.93557e-16
cg07093324	2	114652143	rs55810358	114672771	ACTR3	intronic	8.07165	6.93557e-16
cg07093324	2	114652143	rs10165272	114675849	ACTR3	intronic	8.07165	6.93557e-16
cg07093324	2	114652143	rs10207551	114676730	ACTR3	intronic	8.07165	6.93557e-16
cg07093324	2	114652143	rs7603501	114680882	ACTR3	intronic	8.07165	6.93557e-16
cg07093324	2	114652143	rs10207785	114683136	ACTR3	intronic	8.07165	6.93557e-16
cg07093324	2	114652143	rs10173891	114683318	ACTR3	intronic	8.94299	3.78786e-19
cg07093324	2	114652143	rs10177263	114684351	ACTR3	intronic	8.16229	3.28737e-16
cg07093324	2	114652143	rs10179207	114687483	ACTR3	intronic	8.94299	3.78786e-19
cg07093324	2	114652143	rs13396561	114691458	ACTR3	intronic	8.07165	6.93557e-16
cg07093324	2	114652143	rs10194568	114692814	ACTR3	intronic	8.07165	6.93557e-16
cg07093324	2	114652143	rs2419080	114694557	ACTR3	intronic	8.07165	6.93557e-16
cg07093324	2	114652143	rs10199857	114701456	ACTR3	intronic	8.94299	3.78786e-19
cg07093324	2	114652143	rs13387553	114704498	ACTR3	intronic	8.07165	6.93557e-16
cg07093324	2	114652143	rs6729412	114705430	ACTR3	intronic	8.07165	6.93557e-16
cg07093324	2	114652143	rs11887418	114705805	ACTR3	intronic	8.07165	6.93557e-16
cg07093324	2	114652143	rs6750503	114707547	ACTR3	intronic	8.07165	6.93557e-16
cg07093324	2	114652143	rs13418557	114709476	ACTR3	intronic	8.07165	6.93557e-16
cg07093324	2	114652143	rs13428539	114711523	ACTR3	intronic	8.96587	3.07828e-19
cg07093324	2	114652143	rs6747278	114714443	ACTR3	intronic	8.96587	3.07828e-19
cg07093324	2	114652143	rs75062871	114720321	ACTR3	downstream	8.96587	3.07828e-19
cg07093324	2	114652143	rs6761646	114728110	LINC01191	ncRNA_intronic	8.07101	6.97165e-16
cg07295362	2	3061128	rs28694771	3061019	LINC01250	ncRNA_intronic	-7.27554	3.45026e-13
cg07488410	2	175360254	rs13008567	175422978	RNU6-1,RNU6-2,RNU6-7,RNU6-8,RNU6-9	upstream	-9.21001	3.26088e-20
cg07683388	2	198029332	rs139648283	198004627	ANKRD44	intronic	7.1897	6.49335e-13
cg07755735	2	20870362	rs11901854	20879938	GDF7	downstream	-6.90256	5.10739e-12
cg07960135	2	65082207	rs62140166	65077440	LINC01800	ncRNA_intronic	-8.52365	1.54605e-17
cg08224291	2	239191960	rs10201361	239173905	PER2	intronic	-7.25592	3.98931e-13
cg08470875	2	26401718	rs6720012	26302193	RAB10	intronic	7.70707	1.28736e-14
cg08470875	2	26401718	rs4665830	26399214	GAREM2	exonic	7.59284	3.12964e-14
cg08470875	2	26401718	rs7601866	26400778	GAREM2	intronic	6.90259	5.10619e-12
cg08470875	2	26401718	rs1560867	26401480	GAREM2	intronic	7.77185	7.73471e-15
cg08470875	2	26401718	rs892447	26409950	GAREM2	intronic	7.72387	1.12851e-14
cg08487574	2	197018057	rs6728243	196588069	SLC39A10	intronic	-6.98459	2.85698e-12
cg08644354	2	49221353	rs9653497	49212990	FSHR	intronic	7.04947	1.79598e-12
cg08644354	2	49221353	rs6732220	49222872	FSHR	intronic	7.41508	1.21549e-13
cg08644354	2	49221353	rs4525743	49238473	FSHR	intronic	6.88558	5.75514e-12
cg08644354	2	49221353	rs1922477	49239161	FSHR	intronic	6.88558	5.75514e-12
cg08660495	2	32998248	rs10192092	33035001	TTC27	intronic	7.64641	2.06663e-14
cg08660495	2	32998248	rs10205859	33035529	TTC27	intronic	7.64641	2.06663e-14
cg08714407	2	24307071	rs3731625	24439048	ITSN2	exonic	8.59816	8.10027e-18
cg08714407	2	24307071	rs1477220	24442949	ITSN2	intronic	8.58898	8.77464e-18
cg08714407	2	24307071	rs144583024	24507911	ITSN2	intronic	8.58898	8.77464e-18
cg08714407	2	24307071	rs147020053	24523404	ITSN2	intronic	8.59816	8.10027e-18
cg08714407	2	24307071	rs80222257	24530523	ITSN2	intronic	8.59816	8.10027e-18
cg08714407	2	24307071	rs2551123	24545088	ITSN2	intronic	8.58898	8.77464e-18
cg08714407	2	24307071	rs76453654	24557641	ITSN2	intronic	8.59816	8.10027e-18
cg08714407	2	24307071	rs2702122	24561537	ITSN2	intronic	8.58898	8.77464e-18
cg08714407	2	24307071	rs17789849	24571489	ITSN2	intronic	8.59816	8.10027e-18
cg08714407	2	24307071	rs191539243	24579371	ITSN2	intronic	8.59816	8.10027e-18
cg08714407	2	24307071	rs2551151	24582929	ITSN2	intronic	8.53786	1.36728e-17
cg09039926	2	231759258	rs77038438	231759160	GCSIR	ncRNA_intronic	9.19251	3.83785e-20
cg09039926	2	231759258	rs6756784	231774089	GPR55	UTR3	7.05457	1.73139e-12
cg09068955	2	213316572	rs9973677	213080994	ERBB4	intronic	-7.3899	1.46942e-13
cg09068955	2	213316572	rs2049180	213081740	ERBB4	intronic	-7.3899	1.46942e-13
cg09068955	2	213316572	rs10196229	213081987	ERBB4	intronic	-7.3899	1.46942e-13
cg09068955	2	213316572	rs1996763	213082269	ERBB4	intronic	-7.3899	1.46942e-13
cg09068955	2	213316572	rs11677623	213082372	ERBB4	intronic	-7.3899	1.46942e-13
cg09068955	2	213316572	rs10175497	213082649	ERBB4	intronic	-7.3899	1.46942e-13
cg09068955	2	213316572	rs1521660	213082960	ERBB4	intronic	-7.40841	1.27827e-13
cg09068955	2	213316572	rs13420153	213083191	ERBB4	intronic	-7.3899	1.46942e-13
cg09068955	2	213316572	rs10048796	213083326	ERBB4	intronic	-7.3899	1.46942e-13
cg09068955	2	213316572	rs13388843	213300732	ERBB4	intronic	-6.9188	4.55482e-12
cg09095748	2	239008705	rs35277801	238875491	UBE2F,UBE2F-SCLY	upstream	7.69385	1.42769e-14
cg09095748	2	239008705	rs895574	238888974	UBE2F-SCLY	ncRNA_intronic	7.23208	4.75654e-13
cg09095748	2	239008705	rs34451292	238924557	UBE2F-SCLY	ncRNA_intronic	7.4968	6.53958e-14
cg09095748	2	239008705	rs4663279	238941905	UBE2F-SCLY	ncRNA_intronic	7.56505	3.87725e-14
cg09095748	2	239008705	rs708078	238949743	UBE2F-SCLY	ncRNA_intronic	7.39349	1.43026e-13
cg09095748	2	239008705	rs821500	238951513	UBE2F-SCLY	ncRNA_intronic	7.39349	1.43026e-13
cg09167828	2	11286089	rs61540355	11271015	FLJ33534	ncRNA_intronic	8.10919	5.09576e-16
cg09358112	2	197583934	rs28723611	197539008	CCDC150	exonic	-7.0831	1.40967e-12
cg09382043	2	64209858	rs572245964	63932873			-7.35282	1.94066e-13
cg09382043	2	64209858	rs113987885	63935393	STK31	intronic	-8.24542	1.64578e-16
cg09382043	2	64209858	rs539252859	63936305			-8.98729	2.53406e-19
cg09382043	2	64209858	rs80042246	64163495	VPS54	intronic	-6.93136	4.16825e-12
cg09382043	2	64209858	rs4517960	64175593	VPS54	intronic	-7.31982	2.48301e-13
cg09382043	2	64209858	rs17028275	64189566	VPS54	exonic	-6.94318	3.83377e-12
cg09382043	2	64209858	rs62136417	64204310	VPS54	intronic	-7.07975	1.44418e-12
cg09382043	2	64209858	rs60044466	64207879	VPS54	intronic	-7.60318	2.88939e-14
cg09382043	2	64209858	rs62136443	64231812	VPS54	intronic	-7.21948	5.21884e-13
cg09382043	2	64209858	rs57252448	64232895	VPS54	intronic	-7.53216	4.99092e-14
cg09382043	2	64209858	rs77140823	64243743	VPS54	intronic	-7.47473	7.73627e-14
cg09399439	2	216593517	rs12694369	216588589	LINC00607	ncRNA_intronic	7.18381	6.77947e-13
cg09399932	2	27504173	rs76683865	27858112	GPN1	intronic	-7.22946	4.849e-13
cg09535760	2	134907793	rs11896058	134907598	MGAT5	intronic	-8.12445	4.49394e-16
cg09535760	2	134907793	rs11897934	134909560	MGAT5	intronic	-7.00806	2.41639e-12
cg09535760	2	134907793	rs12470331	134911436	MGAT5	intronic	-7.41459	1.22004e-13
cg09535760	2	134907793	rs10928481	134919844	MGAT5	intronic	-7.00026	2.55494e-12
cg09535760	2	134907793	rs10928482	134919957	MGAT5	intronic	-7.00026	2.55494e-12
cg09535760	2	134907793	rs10928484	134920164	MGAT5	intronic	-7.00026	2.55494e-12
cg09899008	2	3646095	rs10183939	3647890	COLEC11	intronic	-7.18001	6.97085e-13
cg09899008	2	3646095	rs7588285	3648186	COLEC11	intronic	-7.14451	9.03196e-13
cg09956718	2	210692602	rs10174867	210694720	UNC80	intronic	9.21027	3.25312e-20
cg10252059	2	204103465	rs3731651	204261435	ABI2	intronic	7.25392	4.04877e-13
cg10252059	2	204103465	rs2044946	204279914	ABI2	intronic	7.25392	4.04877e-13
cg10252059	2	204103465	rs77691082	204296411	ABI2	UTR3	7.60197	2.91652e-14
cg10326673	2	30669757	rs13426316	30670010	LCLAT1	upstream	8.26375	1.41167e-16
cg10326673	2	30669757	rs2949682	30670037	LCLAT1	upstream	8.26375	1.41167e-16
cg10326673	2	30669757	rs1662955	30670973	LCLAT1	intronic	8.08759	6.0855e-16
cg10326673	2	30669757	rs1662949	30671843	LCLAT1	intronic	8.08759	6.0855e-16
cg10326673	2	30669757	rs2462562	30672329	LCLAT1	intronic	8.08759	6.0855e-16
cg10326673	2	30669757	rs1662944	30673060	LCLAT1	intronic	8.08759	6.0855e-16
cg10326673	2	30669757	rs1723170	30673147	LCLAT1	intronic	8.08759	6.0855e-16
cg10326673	2	30669757	rs201489919	30673290	LCLAT1	intronic	8.08759	6.0855e-16
cg10326673	2	30669757	rs1662942	30674259	LCLAT1	intronic	8.08759	6.0855e-16
cg10326673	2	30669757	rs1662941	30674431	LCLAT1	intronic	8.08759	6.0855e-16
cg10326673	2	30669757	rs1723168	30674485	LCLAT1	intronic	7.88436	3.16145e-15
cg10326673	2	30669757	rs1723156	30675826	LCLAT1	intronic	8.08759	6.0855e-16
cg10326673	2	30669757	rs1662958	30676296	LCLAT1	intronic	8.08759	6.0855e-16
cg10326673	2	30669757	rs1612616	30676422	LCLAT1	intronic	8.08759	6.0855e-16
cg10326673	2	30669757	rs1614348	30676618	LCLAT1	intronic	8.08759	6.0855e-16
cg10326673	2	30669757	rs1616259	30676878	LCLAT1	intronic	8.08759	6.0855e-16
cg10326673	2	30669757	rs4952124	30677126	LCLAT1	intronic	8.08759	6.0855e-16
cg10326673	2	30669757	rs829584	30677275	LCLAT1	intronic	8.08759	6.0855e-16
cg10326673	2	30669757	rs829579	30678838	LCLAT1	intronic	8.08759	6.0855e-16
cg10326673	2	30669757	rs829577	30680450	LCLAT1	intronic	7.99208	1.32683e-15
cg10326673	2	30669757	rs829576	30680616	LCLAT1	intronic	7.99208	1.32683e-15
cg10326673	2	30669757	rs829573	30682630	LCLAT1	intronic	8.08759	6.0855e-16
cg10326673	2	30669757	rs829571	30683730	LCLAT1	intronic	8.08759	6.0855e-16
cg10326673	2	30669757	rs829570	30684289	LCLAT1	intronic	8.08759	6.0855e-16
cg10326673	2	30669757	rs829562	30695756	LCLAT1	intronic	8.08759	6.0855e-16
cg10326673	2	30669757	rs2692041	30696067	LCLAT1	intronic	8.08759	6.0855e-16
cg10326673	2	30669757	rs829645	30696720	LCLAT1	intronic	8.08759	6.0855e-16
cg10326673	2	30669757	rs829687	30705706	LCLAT1	intronic	8.08759	6.0855e-16
cg10326673	2	30669757	rs829686	30705820	LCLAT1	intronic	8.08759	6.0855e-16
cg10326673	2	30669757	rs1723167	30714648	LCLAT1	intronic	7.41344	1.23068e-13
cg10326673	2	30669757	rs829651	30717010	LCLAT1	intronic	7.41344	1.23068e-13
cg10326673	2	30669757	rs829650	30718241	LCLAT1	intronic	7.41344	1.23068e-13
cg10326673	2	30669757	rs829649	30718260	LCLAT1	intronic	7.41344	1.23068e-13
cg10326673	2	30669757	rs829648	30718809	LCLAT1	intronic	7.41344	1.23068e-13
cg10326673	2	30669757	rs829647	30718993	LCLAT1	intronic	7.27364	3.49929e-13
cg10326673	2	30669757	rs829658	30728359	LCLAT1	intronic	7.41344	1.23068e-13
cg10326673	2	30669757	rs829638	30738382	LCLAT1	intronic	7.82404	5.11561e-15
cg10326673	2	30669757	rs1252639	30739241	LCLAT1	intronic	8.0042	1.20249e-15
cg10326673	2	30669757	rs1252641	30739530	LCLAT1	intronic	8.0042	1.20249e-15
cg10326673	2	30669757	rs1252643	30739772	LCLAT1	intronic	8.0042	1.20249e-15
cg10326673	2	30669757	rs1252647	30742514	LCLAT1	intronic	8.0042	1.20249e-15
cg10326673	2	30669757	rs7562645	30766552	LCLAT1	intronic	7.88155	3.23336e-15
cg10326673	2	30669757	rs4952148	30777908	LCLAT1	intronic	8.08759	6.0855e-16
cg10326673	2	30669757	rs28538173	30778584	LCLAT1	intronic	8.08759	6.0855e-16
cg10495606	2	45961168	rs10171726	45972450	PRKCE	intronic	-7.12253	1.05964e-12
cg10495606	2	45961168	rs61756864	46212352	PRKCE	intronic	-7.84379	4.37151e-15
cg10949345	2	30726833	rs10180482	30714832	LCLAT1	intronic	-6.92954	4.22218e-12
cg10949345	2	30726833	rs10201729	30716761	LCLAT1	intronic	-6.94994	3.65434e-12
cg11345976	2	30864107	rs186282031	31132795	GALNT14	downstream	-7.26967	3.60379e-13
cg11345976	2	30864107	rs150645365	31132812	GALNT14	downstream	-7.26967	3.60379e-13
cg11380327	2	24715213	rs7601177	24840930	NCOA1	intronic	-7.93669	2.07643e-15
cg11395293	2	187645437	rs577811770	187572568			-7.77439	7.58095e-15
cg11395293	2	187645437	rs2682872	187585043	FAM171B	intronic	-8.2281	1.90201e-16
cg11395293	2	187645437	rs1551007	187586631	FAM171B	intronic	-8.2281	1.90201e-16
cg11395293	2	187645437	rs2682854	187587577	FAM171B	intronic	-8.2281	1.90201e-16
cg11395293	2	187645437	rs2682866	187589456	FAM171B	intronic	-8.2281	1.90201e-16
cg11395293	2	187645437	rs2442316	187609395	FAM171B	intronic	-7.01348	2.32463e-12
cg11395293	2	187645437	rs2167013	187610501	FAM171B	intronic	-7.01348	2.32463e-12
cg11395293	2	187645437	rs1449091	187611397	FAM171B	intronic	-7.01348	2.32463e-12
cg11395293	2	187645437	rs1375447	187616646	FAM171B	intronic	-7.01348	2.32463e-12
cg11395293	2	187645437	rs2595379	187617373	FAM171B	intronic	-6.93817	3.97206e-12
cg11395293	2	187645437	rs976693	187622916	FAM171B	intronic	-7.01348	2.32463e-12
cg11479811	2	241390486	rs41266965	241404213	GPC1	intronic	-8.38138	5.23088e-17
cg11479811	2	241390486	rs6437346	241418554	ANKMY1	downstream	-7.11374	1.12939e-12
cg11479811	2	241390486	rs4676437	241421012	ANKMY1	intronic	-7.83488	4.69304e-15
cg11479811	2	241390486	rs6750388	241422867	ANKMY1	intronic	-7.83488	4.69304e-15
cg11479811	2	241390486	rs6741340	241422970	ANKMY1	intronic	-7.83488	4.69304e-15
cg11479811	2	241390486	rs7587319	241424748	ANKMY1	intronic	-7.83488	4.69304e-15
cg11479811	2	241390486	rs13398276	241432233	ANKMY1	intronic	-7.83488	4.69304e-15
cg11479811	2	241390486	rs10933609	241443469	ANKMY1	intronic	-7.74283	9.72278e-15
cg11479811	2	241390486	rs7421564	241446016	ANKMY1	intronic	-7.59271	3.13287e-14
cg11479811	2	241390486	rs6437348	241446343	ANKMY1	intronic	-7.53666	4.82149e-14
cg11479811	2	241390486	rs6712454	241450418	ANKMY1	intronic	-7.74389	9.6419e-15
cg11479811	2	241390486	rs6730110	241453126	ANKMY1	intronic	-7.74389	9.6419e-15
cg11716267	2	24367828	rs2551182	24440417	ITSN2	intronic	7.39348	1.43033e-13
cg11716267	2	24367828	rs2551186	24442195	ITSN2	intronic	7.39348	1.43033e-13
cg11716267	2	24367828	rs2543663	24443505	ITSN2	UTR3	7.39348	1.43033e-13
[truncated: 32,312 more rows]

## Sheet: S2C_NK
Table S2C: Significant cell-type-specific meQTLs in natural killer cells.
Probe	CHR	Probe_BP	SNP	SNP_BP	Nearest_gene_for_snp	SNP_postion_to_gene	z_NK	p_NK
cg00036347	1	151811923	rs1056037	151823997	C2CD4D-AS1	ncRNA_exonic	7.23956	4.50151e-13
cg00036347	1	151811923	rs2279503	151824089	THEM5	intronic	7.20473	5.81587e-13
cg00247803	1	93101184	rs6672838	92752308	GLMN	intronic	-7.00402	2.48721e-12
cg00247803	1	93101184	rs72962659	92945851	GFI1	intronic	-7.85572	3.97488e-15
cg00247803	1	93101184	rs538615076	93225417			-7.24957	4.18104e-13
cg00310968	1	118727904	rs74113071	118411798	GDAP2	UTR3	7.84858	4.20779e-15
cg00321911	1	111669324	rs2278578	111659792	DRAM2	UTR3	-8.82252	1.11916e-18
cg00321911	1	111669324	rs11002	111660540	DRAM2	UTR3	-7.24285	4.39353e-13
cg00321911	1	111669324	rs325917	111661528	DRAM2	intronic	-7.04013	1.92065e-12
cg00321911	1	111669324	rs325918	111662723	DRAM2	intronic	-7.89944	2.80148e-15
cg00321911	1	111669324	rs325919	111662952	DRAM2	intronic	-7.04013	1.92065e-12
cg00321911	1	111669324	rs325920	111663488	DRAM2	intronic	-7.04013	1.92065e-12
cg00321911	1	111669324	rs325921	111664343	DRAM2	intronic	-7.04013	1.92065e-12
cg00321911	1	111669324	rs817576	111664656	DRAM2	intronic	-7.04013	1.92065e-12
cg00321911	1	111669324	rs667478	111666284	DRAM2	intronic	-7.04013	1.92065e-12
cg00321911	1	111669324	rs7514887	111667158	DRAM2	intronic	-6.94635	3.74852e-12
cg00321911	1	111669324	rs629895	111667849	DRAM2	intronic	-6.93964	3.9309e-12
cg00321911	1	111669324	rs588885	111668176	DRAM2	intronic	-6.93964	3.9309e-12
cg00321911	1	111669324	rs601109	111668590	DRAM2	intronic	-6.93964	3.9309e-12
cg00321911	1	111669324	rs601193	111668644	DRAM2	intronic	-6.93964	3.9309e-12
cg00321911	1	111669324	rs4839101	111669291	DRAM2	intronic	-6.94635	3.74852e-12
cg00321911	1	111669324	rs10494126	111671707	DRAM2	intronic	-6.94635	3.74852e-12
cg00321911	1	111669324	rs10494127	111671783	DRAM2	intronic	-7.5458	4.49518e-14
cg00321911	1	111669324	rs7550484	111673355	DRAM2	intronic	-6.95498	3.52616e-12
cg00321911	1	111669324	rs1043096	111682307	CEPT1	UTR5	-7.1092	1.16718e-12
cg00321911	1	111669324	rs61805898	111684719	CEPT1	intronic	-7.12802	1.01824e-12
cg00321911	1	111669324	rs4839104	111708627	CEPT1	intronic	-7.01822	2.24705e-12
cg00341297	1	15515211	rs72640798	15507669	TMEM51	intronic	7.35701	1.88082e-13
cg00344494	1	19798914	rs12144487	19798925	CAPZB	intronic	-8.63502	5.8716e-18
cg00700455	1	100179606	rs12743528	100224135	FRRS1	intronic	-7.80608	5.89941e-15
cg00940659	1	45472698	rs11573542	45305506	PTCH2	intronic	7.17562	7.19792e-13
cg00940659	1	45472698	rs11211048	45322696	EIF2B3	intronic	7.03717	1.96183e-12
cg00940659	1	45472698	rs12733586	45327230	EIF2B3	intronic	7.03717	1.96183e-12
cg00940659	1	45472698	rs200597407	45342102	EIF2B3	intronic	7.03717	1.96183e-12
cg00940659	1	45472698	rs11211051	45344215	EIF2B3	intronic	7.03717	1.96183e-12
cg01299494	1	161698811	rs16858733	161697977	FCRLB	downstream	-10.0914	6.02992e-24
cg01712297	1	32122184	rs1474182	32136398	COL16A1	intronic	7.06704	1.58269e-12
cg01712297	1	32122184	rs1474181	32136610	COL16A1	intronic	7.07649	1.47855e-12
cg01712297	1	32122184	rs909002	32139635	COL16A1	intronic	7.21153	5.53246e-13
cg01712297	1	32122184	rs10798883	32140305	COL16A1	intronic	7.43017	1.08455e-13
cg01712297	1	32122184	rs2292993	32140733	COL16A1	intronic	7.09957	1.25143e-12
cg01769457	1	15930094	rs67349836	15966176	DDI2	intronic	7.33766	2.17367e-13
cg02152120	1	118727840	rs74113071	118411798	GDAP2	UTR3	6.9281	4.26536e-12
cg02152120	1	118727840	rs72631710	118528317	SPAG17	intronic	6.97287	3.10537e-12
cg02337836	1	110210641	rs524663	110204740	GSTM4	intronic	7.08092	1.43196e-12
cg02337836	1	110210641	rs521999	110205018	GSTM4	intronic	7.08092	1.43196e-12
cg02337836	1	110210641	rs597370	110207043	GSTM4	intronic	6.98616	2.82503e-12
cg02337836	1	110210641	rs670439	110207482	GSTM4	intronic	7.08092	1.43196e-12
cg02337836	1	110210641	rs625456	110210671	GSTM2	UTR5	6.91614	4.64115e-12
cg02582969	1	43245611	rs912075	43200526	CLDN19	UTR3	-7.70735	1.28456e-14
cg02582969	1	43245611	rs71518463	43216474	P3H1	intronic	-7.48301	7.26369e-14
cg02605540	1	223805804	rs35164209	223806157	CAPN8	intronic	-7.04279	1.88428e-12
cg02645865	1	43432933	rs76118415	43437440	SLC2A1-AS1	ncRNA_intronic	7.24129	4.4445e-13
cg03003526	1	92223917	rs284170	92214628	TGFBR3	intronic	7.84646	4.27941e-15
cg03003526	1	92223917	rs284172	92214851	TGFBR3	intronic	7.84646	4.27941e-15
cg03013609	1	236702902	rs1126407	236700807	LGALS8	exonic	7.30069	2.86302e-13
cg03013609	1	236702902	rs2737706	236700982	LGALS8	intronic	7.30069	2.86302e-13
cg03013609	1	236702902	rs16833818	236701459	LGALS8	intronic	7.30069	2.86302e-13
cg03013609	1	236702902	rs16833819	236701492	LGALS8	intronic	7.30069	2.86302e-13
cg03013609	1	236702902	rs16833820	236701525	LGALS8	intronic	7.30069	2.86302e-13
cg03013609	1	236702902	rs2472123	236701849	LGALS8	intronic	7.30069	2.86302e-13
cg03013609	1	236702902	rs2472125	236701897	LGALS8	intronic	7.30069	2.86302e-13
cg03013609	1	236702902	rs12744425	236702447	LGALS8	intronic	6.93773	3.98443e-12
cg03013609	1	236702902	rs2799413	236703687	LGALS8	intronic	6.96674	3.24359e-12
cg03013609	1	236702902	rs2244659	236703700	LGALS8	intronic	6.96674	3.24359e-12
cg03013609	1	236702902	rs2758994	236703767	LGALS8	intronic	6.96674	3.24359e-12
cg03013609	1	236702902	rs560736221	236704891			7.30069	2.86302e-13
cg03013609	1	236702902	rs145490157	236704893	LGALS8	intronic	7.30069	2.86302e-13
cg03013609	1	236702902	rs201851643	236704894	LGALS8	intronic	7.30069	2.86302e-13
cg03013609	1	236702902	rs2758174	236706352	LGALS8	intronic	7.30069	2.86302e-13
cg03013609	1	236702902	rs2758175	236706371	LGALS8	intronic	7.30069	2.86302e-13
cg03013609	1	236702902	rs2244267	236706425	LGALS8	intronic	7.30069	2.86302e-13
cg03013609	1	236702902	rs2244261	236706467	LGALS8	intronic	7.30069	2.86302e-13
cg03013609	1	236702902	rs2794786	236707036	LGALS8	intronic	7.30069	2.86302e-13
cg03013609	1	236702902	rs2799409	236707045	LGALS8	intronic	7.30069	2.86302e-13
cg03013609	1	236702902	rs2758180	236707538	LGALS8	intronic	7.30069	2.86302e-13
cg03013609	1	236702902	rs1124907	236707816	LGALS8	intronic	7.30069	2.86302e-13
cg03013609	1	236702902	rs2244063	236708224	LGALS8	intronic	7.30069	2.86302e-13
cg03013609	1	236702902	rs2758181	236708316	LGALS8	intronic	7.30069	2.86302e-13
cg03013609	1	236702902	rs2853609	236708644	LGALS8	intronic	7.30069	2.86302e-13
cg03013609	1	236702902	rs2799407	236708788	LGALS8	intronic	7.30069	2.86302e-13
cg03013609	1	236702902	rs2243963	236708940	LGALS8	intronic	7.30069	2.86302e-13
cg03013609	1	236702902	rs2243959	236708991	LGALS8	intronic	7.30069	2.86302e-13
cg03013609	1	236702902	rs2799406	236709095	LGALS8	intronic	7.30069	2.86302e-13
cg03013609	1	236702902	rs2794785	236709204	LGALS8	intronic	7.30069	2.86302e-13
cg03013609	1	236702902	rs2799405	236709223	LGALS8	intronic	7.30069	2.86302e-13
cg03013609	1	236702902	rs2794784	236709439	LGALS8	intronic	7.30069	2.86302e-13
cg03013609	1	236702902	rs2794783	236709485	LGALS8	intronic	7.30069	2.86302e-13
cg03013609	1	236702902	rs2758189	236709778	LGALS8	intronic	7.30069	2.86302e-13
cg03013609	1	236702902	rs1885535	236710326	LGALS8	intronic	7.30069	2.86302e-13
cg03013609	1	236702902	rs2254823	236711297	LGALS8	intronic	7.30069	2.86302e-13
cg03013609	1	236702902	rs15701	236711323	LGALS8	exonic	7.30069	2.86302e-13
cg03013609	1	236702902	rs1160	236711586	LGALS8	UTR3	7.30069	2.86302e-13
cg03013609	1	236702902	rs1041940	236711882	LGALS8	UTR3	7.30069	2.86302e-13
cg03013609	1	236702902	rs1041942	236711951	LGALS8	UTR3	7.30069	2.86302e-13
cg03013609	1	236702902	rs1041943	236711956	LGALS8	UTR3	7.30069	2.86302e-13
cg03013609	1	236702902	rs1041944	236711981	LGALS8	UTR3	7.30069	2.86302e-13
cg03013609	1	236702902	rs2540	236714916	LGALS8	UTR3	7.30069	2.86302e-13
cg03231785	1	45989380	rs6694590	45837793	TESK2	intronic	-7.16933	7.53643e-13
cg03231785	1	45989380	rs72894338	45901441	TESK2	intronic	-8.42659	3.5588e-17
cg03231785	1	45989380	rs6661693	45905089	TESK2	intronic	-8.18466	2.7307e-16
cg03231785	1	45989380	rs61281143	45913623	TESK2	intronic	-8.18466	2.7307e-16
cg03231785	1	45989380	rs7514911	45914328	TESK2	intronic	-8.18466	2.7307e-16
cg03231785	1	45989380	rs55680990	45914340	TESK2	intronic	-8.18466	2.7307e-16
cg03231785	1	45989380	rs72894353	45916640	TESK2	intronic	-8.22736	1.91381e-16
cg03231785	1	45989380	rs112736325	45923979	TESK2	intronic	-8.26429	1.40526e-16
cg03231785	1	45989380	rs60136496	45931422	TESK2	intronic	-8.29615	1.07543e-16
cg03360767	1	100193478	rs4448538	100191891	FRRS1	intronic	-7.17917	7.01347e-13
cg03468882	1	246280475	rs12040935	246273673	SMYD3	intronic	-7.63065	2.33565e-14
cg03468882	1	246280475	rs4081326	246279686	SMYD3	intronic	-7.23211	4.75555e-13
cg03792429	1	114323572	rs11588901	114091058	MAGI3	intronic	9.54057	1.42046e-21
cg03792429	1	114323572	rs11102660	114150717	MAGI3	intronic	7.02023	2.21496e-12
cg03792429	1	114323572	rs7515189	114197693	MAGI3	intronic	7.16201	7.95002e-13
cg04005757	1	237330230	rs56967315	237342097	RYR2	intronic	-6.9301	4.2054e-12
cg04305804	1	246464301	rs1716891	246455691	SMYD3	intronic	7.18558	6.6922e-13
cg04305804	1	246464301	rs12732461	246525975	SMYD3	intronic	6.88138	5.92749e-12
cg04305804	1	246464301	rs1361406	246533109	SMYD3	intronic	6.88138	5.92749e-12
cg04566407	1	26564250	rs11584082	26555779	LOC101928303	ncRNA_intronic	-7.17809	7.06904e-13
cg04566407	1	26564250	rs6671930	26557302	LOC101928303	downstream	-7.41243	1.24006e-13
cg04566407	1	26564250	rs6663963	26560169	CEP85	upstream	-7.91464	2.47962e-15
cg04643607	1	15930288	rs4646063	15829813	CASP9	intronic	7.1306	9.99346e-13
cg04643607	1	15930288	rs72645808	15870118	DNAJC16	intronic	7.04785	1.81704e-12
cg04643607	1	15930288	rs76517829	15876268	DNAJC16	intronic	7.04785	1.81704e-12
cg04643607	1	15930288	rs57238793	15890029	DNAJC16	intronic	7.04785	1.81704e-12
cg04643607	1	15930288	rs41486146	15900517	AGMAT	intronic	7.32098	2.46165e-13
cg04875084	1	53527937	rs17108270	53775786	LRP8	intronic	6.91222	4.77111e-12
cg04907523	1	213124896	rs11120026	212955454	NSL1	intronic	6.98705	2.80724e-12
cg04907523	1	213124896	rs12754736	213067717	FLVCR1	intronic	7.52147	5.41654e-14
cg04927341	1	86576497	rs116453028	86576512	COL24A1	intronic	-7.6559	1.91965e-14
cg04927341	1	86576497	rs78332341	86576549	COL24A1	intronic	-7.6559	1.91965e-14
cg04927341	1	86576497	rs6576800	86576821	COL24A1	intronic	-7.621	2.5171e-14
cg04927341	1	86576497	rs6576801	86576830	COL24A1	intronic	-7.621	2.5171e-14
cg04927341	1	86576497	rs115268857	86577125	COL24A1	intronic	-8.19715	2.46162e-16
cg04927341	1	86576497	rs12057841	86577312	COL24A1	intronic	-7.26604	3.70175e-13
cg04927341	1	86576497	rs12057874	86577331	COL24A1	intronic	-7.26604	3.70175e-13
cg04927341	1	86576497	rs12057993	86577543	COL24A1	intronic	-7.26604	3.70175e-13
cg04927341	1	86576497	rs75653506	86577686	COL24A1	intronic	-7.26604	3.70175e-13
cg04927341	1	86576497	rs79954139	86577687	COL24A1	intronic	-7.26604	3.70175e-13
cg04927341	1	86576497	rs7550464	86577731	COL24A1	intronic	-7.43004	1.08563e-13
cg04927341	1	86576497	rs7550559	86577829	COL24A1	intronic	-7.26604	3.70175e-13
cg04927341	1	86576497	rs7550571	86577870	COL24A1	intronic	-7.26604	3.70175e-13
cg04927341	1	86576497	rs2039602	86578449	COL24A1	intronic	-7.26604	3.70175e-13
cg04927341	1	86576497	rs11161738	86578453	COL24A1	intronic	-7.26604	3.70175e-13
cg04927341	1	86576497	rs2039603	86578515	COL24A1	intronic	-7.26604	3.70175e-13
cg04927341	1	86576497	rs2039604	86578556	COL24A1	intronic	-7.17232	7.37364e-13
cg04927341	1	86576497	rs12075854	86578951	COL24A1	intronic	-8.44331	3.08484e-17
cg04927341	1	86576497	rs11161741	86579033	COL24A1	intronic	-7.26604	3.70175e-13
cg04927341	1	86576497	rs6686446	86579469	COL24A1	intronic	-7.41965	1.17426e-13
cg04927341	1	86576497	rs6675364	86579566	COL24A1	intronic	-7.41965	1.17426e-13
cg04927341	1	86576497	rs6678131	86579577	COL24A1	intronic	-7.41965	1.17426e-13
cg04927341	1	86576497	rs6663055	86579631	COL24A1	intronic	-8.67063	4.29748e-18
cg04927341	1	86576497	rs6675562	86579712	COL24A1	intronic	-7.41965	1.17426e-13
cg04927341	1	86576497	rs12024025	86579761	COL24A1	intronic	-7.41965	1.17426e-13
cg04927341	1	86576497	rs12048574	86579762	COL24A1	intronic	-7.41965	1.17426e-13
cg04927341	1	86576497	rs12024954	86579895	COL24A1	intronic	-7.41965	1.17426e-13
cg04927341	1	86576497	rs61802236	86579967	COL24A1	intronic	-7.41965	1.17426e-13
cg04927341	1	86576497	rs61802237	86580195	COL24A1	intronic	-8.19715	2.46162e-16
cg04927341	1	86576497	rs2892909	86580499	COL24A1	intronic	-7.41965	1.17426e-13
cg04927341	1	86576497	rs2221587	86584345	COL24A1	intronic	-7.36148	1.81884e-13
cg04927341	1	86576497	rs11161742	86584886	COL24A1	intronic	-8.19715	2.46162e-16
cg04927341	1	86576497	rs11161743	86585130	COL24A1	intronic	-7.36148	1.81884e-13
cg04927341	1	86576497	rs11161744	86585157	COL24A1	intronic	-7.36148	1.81884e-13
cg04927341	1	86576497	rs11161745	86585282	COL24A1	intronic	-7.36148	1.81884e-13
cg04927341	1	86576497	rs12567887	86585474	COL24A1	intronic	-7.36148	1.81884e-13
cg04927341	1	86576497	rs150123392	86585870	COL24A1	intronic	-7.36148	1.81884e-13
cg04927341	1	86576497	rs150713883	86586072	COL24A1	intronic	-7.36148	1.81884e-13
cg04927341	1	86576497	rs113167851	86586672	COL24A1	intronic	-7.36148	1.81884e-13
cg04927341	1	86576497	rs61802243	86586935	COL24A1	intronic	-8.19715	2.46162e-16
cg04927341	1	86576497	rs75720820	86586982	COL24A1	intronic	-7.36148	1.81884e-13
cg04927341	1	86576497	rs61802244	86587075	COL24A1	intronic	-7.36148	1.81884e-13
cg04927341	1	86576497	rs6690591	86587793	COL24A1	intronic	-8.01191	1.12941e-15
cg04927341	1	86576497	rs11161746	86590948	COL24A1	exonic	-8.19715	2.46162e-16
cg04927341	1	86576497	rs9660356	86597504	COL24A1	intronic	-7.54202	4.62755e-14
cg04927341	1	86576497	rs9660357	86597506	COL24A1	intronic	-7.54202	4.62755e-14
cg04927341	1	86576497	rs12126086	86597846	GNG12-AS1	ncRNA_intronic	-8.04827	8.39692e-16
cg04927341	1	86576497	rs112882570	86600368	COL24A1	intronic	-7.54202	4.62755e-14
cg04927341	1	86576497	rs6663057	86600952	COL24A1	intronic	-7.54202	4.62755e-14
cg04927341	1	86576497	rs12117437	86602322	COL24A1	intronic	-7.54202	4.62755e-14
cg04927341	1	86576497	rs1507284	86603322	COL24A1	intronic	-8.19715	2.46162e-16
cg04927341	1	86576497	rs12120396	86610803	COL24A1	intronic	-8.17906	2.86073e-16
cg05154390	1	36929274	rs78301175	36896552	OSCP1	intronic	-6.94055	3.90571e-12
cg05355055	1	85007683	rs2945138	85084120	LINC01461	ncRNA_intronic	-7.06487	1.60767e-12
cg05756136	1	119680316	rs67391130	119743174	WARS2-AS1	ncRNA_intronic	-6.89189	5.50561e-12
cg05788548	1	2209341	rs28581654	2621358	TTC34	intronic	-7.02744	2.10353e-12
cg05939105	1	246254283	rs6426261	246184441	SMYD3	intronic	-7.16709	7.66065e-13
cg05939105	1	246254283	rs12080754	246185918	SMYD3	intronic	-7.16709	7.66065e-13
cg05939105	1	246254283	rs12354335	246188784	SMYD3	intronic	-7.16709	7.66065e-13
cg05939105	1	246254283	rs80256143	246189449	SMYD3	intronic	-7.16709	7.66065e-13
cg05939105	1	246254283	rs12098007	246198389	SMYD3	intronic	-6.95504	3.52454e-12
cg05939105	1	246254283	rs74154351	246199378	SMYD3	intronic	-8.11853	4.71871e-16
cg05939105	1	246254283	rs12063317	246220439	SMYD3	intronic	-7.32236	2.43641e-13
cg05939105	1	246254283	rs10924471	246221227	SMYD3	intronic	-7.32236	2.43641e-13
cg06184761	1	158670761	rs413190	158650843	SPTA1	intronic	7.44746	9.51526e-14
cg06205333	1	112161618	rs1359414	112161635	LOC107985184	ncRNA_exonic	-6.99536	2.64588e-12
cg06269281	1	54355570	rs2294508	54354658	YIPF1	UTR5	8.0012	1.23213e-15
cg06269281	1	54355570	rs3817871	54354935	YIPF1	UTR5	8.0012	1.23213e-15
cg06269281	1	54355570	rs10888814	54355041	YIPF1	UTR5	8.0012	1.23213e-15
cg06269281	1	54355570	rs11206236	54355208	YIPF1	intronic	8.0012	1.23213e-15
cg06269281	1	54355570	rs2272931	54355840	YIPF1	upstream	8.00634	1.18175e-15
cg06269281	1	54355570	rs6702765	54355943	YIPF1	upstream	8.0012	1.23213e-15
cg06269281	1	54355570	rs6702862	54356002	YIPF1	upstream	8.0012	1.23213e-15
cg06269281	1	54355570	rs6656722	54356106	YIPF1	upstream	8.0012	1.23213e-15
cg06269281	1	54355570	rs6682112	54356341	YIPF1	upstream	8.0012	1.23213e-15
cg06269281	1	54355570	rs6694562	54356347	YIPF1	upstream	8.0012	1.23213e-15
cg06269281	1	54355570	rs7412364	54358971	DIO1	upstream	7.9051	2.67724e-15
cg06269281	1	54355570	rs7418835	54359022	DIO1	upstream	7.9051	2.67724e-15
cg06269281	1	54355570	rs6662835	54360819	DIO1	intronic	7.45092	9.26948e-14
cg06269281	1	54355570	rs6671330	54360957	DIO1	intronic	7.45092	9.26948e-14
cg06269281	1	54355570	rs12070698	54361022	DIO1	intronic	7.45092	9.26948e-14
cg06269281	1	54355570	rs2268183	54361619	DIO1	intronic	7.45092	9.26948e-14
cg06269281	1	54355570	rs2268184	54361639	DIO1	intronic	7.45092	9.26948e-14
cg06269281	1	54355570	rs6684508	54362300	DIO1	intronic	6.88243	5.88408e-12
cg06269281	1	54355570	rs1883455	54362771	DIO1	intronic	6.88243	5.88408e-12
cg06269281	1	54355570	rs1883456	54362985	DIO1	intronic	6.88243	5.88408e-12
cg06269281	1	54355570	rs1883458	54363088	DIO1	intronic	6.88243	5.88408e-12
cg06269281	1	54355570	rs6663024	54363434	DIO1	intronic	7.45092	9.26948e-14
cg06269281	1	54355570	rs12750232	54364100	DIO1	intronic	7.45092	9.26948e-14
cg06269281	1	54355570	rs6588496	54364809	DIO1	intronic	7.45092	9.26948e-14
cg06269281	1	54355570	rs6588497	54364827	DIO1	intronic	7.45092	9.26948e-14
cg06269281	1	54355570	rs7514037	54364997	DIO1	intronic	7.78551	6.94319e-15
cg06269281	1	54355570	rs2284453	54365396	DIO1	intronic	7.78551	6.94319e-15
cg06269281	1	54355570	rs11206240	54365530	DIO1	intronic	7.78551	6.94319e-15
cg06269281	1	54355570	rs10888818	54365679	DIO1	intronic	7.78551	6.94319e-15
cg06269281	1	54355570	rs2284454	54365962	DIO1	intronic	7.78551	6.94319e-15
cg06269281	1	54355570	rs2284455	54366082	DIO1	intronic	7.78551	6.94319e-15
cg06269281	1	54355570	rs7527713	54366479	DIO1	intronic	7.78551	6.94319e-15
cg06269281	1	54355570	rs7520300	54366902	DIO1	intronic	7.78551	6.94319e-15
cg06633963	1	5938826	rs61762117	5977192	NPHP4	intronic	-7.20255	5.90975e-13
cg06633963	1	5938826	rs11120782	5982173	NPHP4	intronic	-7.20255	5.90975e-13
cg06633963	1	5938826	rs7535806	5983114	NPHP4	intronic	-7.20255	5.90975e-13
cg06633963	1	5938826	rs7549369	5983462	NPHP4	intronic	-7.20255	5.90975e-13
cg06696379	1	232551324	rs11122384	232118584	TSNAX-DISC1	ncRNA_intronic	-7.85936	3.86093e-15
cg06696379	1	232551324	rs12402061	232120643	TSNAX-DISC1	ncRNA_intronic	-7.88771	3.07786e-15
cg06696379	1	232551324	rs1341552	232127985	TSNAX-DISC1	ncRNA_intronic	-7.5134	5.7612e-14
cg06696379	1	232551324	rs9803630	232135880	TSNAX-DISC1	ncRNA_intronic	-7.59192	3.15202e-14
cg06696379	1	232551324	rs11122391	232144871	DISC1	exonic	-7.74095	9.86774e-15
cg06696379	1	232551324	rs16856154	232148435	TSNAX-DISC1	ncRNA_intronic	-6.88386	5.82527e-12
cg06696379	1	232551324	rs60152269	232153391	TSNAX-DISC1	ncRNA_intronic	-7.70107	1.34936e-14
cg06705612	1	245270426	rs10803261	245270441	EFCAB2	intronic	-8.23706	1.7649e-16
cg06705612	1	245270426	rs10803262	245270523	EFCAB2	intronic	-7.95028	1.86092e-15
cg06705612	1	245270426	rs4425972	245278507	EFCAB2	intronic	-6.98719	2.80437e-12
cg06705612	1	245270426	rs12046557	245280064	EFCAB2	intronic	-6.96912	3.18918e-12
cg06873024	1	215130954	rs7516009	214695613	PTPN14	intronic	-7.14023	9.31772e-13
cg06917450	1	38156652	rs4653319	38155699	C1orf109	UTR5	7.04315	1.87939e-12
cg06917450	1	38156652	rs2306626	38156343	C1orf109	intronic	8.7126	2.96983e-18
cg06917450	1	38156652	rs3762352	38156902	C1orf109	intronic	8.7126	2.96983e-18
cg06917450	1	38156652	rs3762354	38157604	C1orf109	intronic	8.7126	2.96983e-18
cg06917450	1	38156652	rs2306625	38158211	CDCA8	UTR5	8.7126	2.96983e-18
cg06917450	1	38156652	rs12038445	38159421	CDCA8	intronic	8.7126	2.96983e-18
cg06917450	1	38156652	rs10908370	38163747	CDCA8	intronic	7.82246	5.17996e-15
cg06917450	1	38156652	rs4653321	38165448	CDCA8	intronic	8.34667	7.02169e-17
cg06917450	1	38156652	rs57669144	38169793	CDCA8	intronic	8.7126	2.96983e-18
cg06917450	1	38156652	rs11264090	38173382	CDCA8	intronic	8.7126	2.96983e-18
cg06917450	1	38156652	rs3748679	38173694	CDCA8	intronic	8.7126	2.96983e-18
cg06917450	1	38156652	rs7526362	38174366	CDCA8	UTR3	8.7126	2.96983e-18
cg07091102	1	94385022	rs7541690	94371475	GCLM	intronic	-7.75714	8.68648e-15
cg07124668	1	111889271	rs72695257	112134852	RAP1A	intronic	7.05256	1.75654e-12
cg07124668	1	111889271	rs112207725	112151123	RAP1A	intronic	7.1235	1.05217e-12
cg07124668	1	111889271	rs41282528	112151839	RAP1A	intronic	7.1235	1.05217e-12
cg07124668	1	111889271	rs72695267	112159634	RAP1A	intronic	7.1235	1.05217e-12
cg07124668	1	111889271	rs113172457	112162775	LOC107985184	ncRNA_exonic	7.1235	1.05217e-12
cg07124668	1	111889271	rs72695268	112163407	RAP1A	intronic	7.11679	1.10472e-12
cg07124668	1	111889271	rs72695270	112164833	RAP1A	intronic	7.1235	1.05217e-12
cg07124668	1	111889271	rs112492463	112165785	RAP1A	intronic	7.1235	1.05217e-12
cg07124668	1	111889271	rs72695272	112167372	RAP1A	intronic	7.1235	1.05217e-12
cg07124668	1	111889271	rs72695276	112169496	RAP1A	intronic	7.1235	1.05217e-12
cg07124668	1	111889271	rs72695278	112170151	RAP1A	UTR5	7.1235	1.05217e-12
cg07124668	1	111889271	rs72695280	112174655	RAP1A	intronic	7.1235	1.05217e-12
cg07124668	1	111889271	rs112542500	112175538	RAP1A	intronic	7.1235	1.05217e-12
cg07124668	1	111889271	rs72695284	112175625	RAP1A	intronic	7.0762	1.48159e-12
cg07124668	1	111889271	rs72695285	112175626	RAP1A	intronic	7.0762	1.48159e-12
cg07124668	1	111889271	rs113493390	112185546	RAP1A	intronic	7.0646	1.61082e-12
cg07124668	1	111889271	rs112787401	112189198	RAP1A	intronic	7.0646	1.61082e-12
cg07124668	1	111889271	rs72695295	112190118	RAP1A	intronic	7.0646	1.61082e-12
cg07124668	1	111889271	rs17665274	112191408	RAP1A	intronic	7.0646	1.61082e-12
cg07124668	1	111889271	rs72695301	112197328	RAP1A	intronic	7.0646	1.61082e-12
cg07124668	1	111889271	rs72697803	112200081	RAP1A	intronic	7.17073	7.45978e-13
cg07124668	1	111889271	rs72697807	112210722	RAP1A	intronic	7.30588	2.75453e-13
cg07124668	1	111889271	rs72697808	112211951	RAP1A	intronic	7.30588	2.75453e-13
cg07124668	1	111889271	rs60779967	112213386	RAP1A	intronic	7.30588	2.75453e-13
cg07124668	1	111889271	rs72697809	112213640	RAP1A	intronic	7.30588	2.75453e-13
cg07124668	1	111889271	rs113746064	112218040	RAP1A	intronic	7.30588	2.75453e-13
cg07124668	1	111889271	rs72697814	112218574	RAP1A	intronic	7.30588	2.75453e-13
cg07124668	1	111889271	rs4839157	112220945	RAP1A	intronic	7.30588	2.75453e-13
cg07124668	1	111889271	rs72697815	112222144	RAP1A	intronic	7.31156	2.64049e-13
cg07124668	1	111889271	rs72697816	112222279	RAP1A	intronic	7.30588	2.75453e-13
cg07124668	1	111889271	rs4839159	112225151	RAP1A	intronic	7.30588	2.75453e-13
cg07124668	1	111889271	rs113692722	112226918	SLC35F4	intronic	7.17073	7.45978e-13
cg07124668	1	111889271	rs72697820	112230210	RAP1A	intronic	7.17073	7.45978e-13
cg07124668	1	111889271	rs58480170	112233552	RAP1A	intronic	7.30588	2.75453e-13
cg07124668	1	111889271	rs10489469	112234084	RAP1A	intronic	7.14378	9.0801e-13
cg07124668	1	111889271	rs1886498	112237038	RAP1A	intronic	7.17073	7.45978e-13
cg07124668	1	111889271	rs4839162	112241577	RAP1A	intronic	7.17073	7.45978e-13
cg07124668	1	111889271	rs59449436	112242692	RAP1A	intronic	7.17073	7.45978e-13
cg07124668	1	111889271	rs3767595	112244630	RAP1A	intronic	7.17073	7.45978e-13
cg07124668	1	111889271	rs4838920	112245059	RAP1A	intronic	7.17073	7.45978e-13
cg07124668	1	111889271	rs72690789	112246541	RAP1A	intronic	7.30588	2.75453e-13
cg07124668	1	111889271	rs72690790	112247889	RAP1A	intronic	7.30588	2.75453e-13
cg07124668	1	111889271	rs57203909	112250690	RAP1A	intronic	7.17073	7.45978e-13
cg07124668	1	111889271	rs59220589	112251227	RAP1A	intronic	7.17073	7.45978e-13
cg07124668	1	111889271	rs72690792	112254650	RAP1A	intronic	7.17073	7.45978e-13
cg07124668	1	111889271	rs6573	112255389	RAP1A	UTR3	7.30588	2.75453e-13
cg07124668	1	111889271	rs1047401	112259272	RAP1A	UTR3	7.01692	2.26808e-12
cg07182938	1	16038722	rs7516462	15972597	DDI2	intronic	-7.37774	1.61001e-13
cg07569194	1	110200960	rs863978	110170896	AMPD2	exonic	7.56962	3.74326e-14
cg07569194	1	110200960	rs510939	110174891	AMPD2	downstream	7.48291	7.26955e-14
cg07600373	1	92795492	rs77096733	92946836	GFI1	intronic	-8.06953	7.05681e-16
cg07600373	1	92795492	rs12564335	92998400	EVI5	intronic	-9.08848	1.00438e-19
cg07600373	1	92795492	rs77639331	93017179	EVI5	intronic	-9.08848	1.00438e-19
cg07600373	1	92795492	rs146382019	93148195	EVI5	intronic	-9.08848	1.00438e-19
cg07600373	1	92795492	rs139886002	93184657	EVI5	intronic	-6.89422	5.41622e-12
cg07600373	1	92795492	rs151202354	93184877	EVI5	intronic	-6.89422	5.41622e-12
cg07914084	1	237205999	rs2152885	237303417	RYR2	intronic	8.1236	4.52562e-16
cg08058560	1	117544206	rs3818446	117544184	CD101	upstream	-7.34081	2.12302e-13
cg08383015	1	246946076	rs77501470	246918597	SCCPDH	intronic	-7.11648	1.10719e-12
cg08383015	1	246946076	rs1127098	246922390	SCCPDH	exonic	-7.22926	4.85639e-13
cg08383015	1	246946076	rs77026692	246954728	LINC01341	ncRNA_exonic	-8.66219	4.6277e-18
cg08383015	1	246946076	rs4078128	246955482	LINC01341	downstream	-8.66219	4.6277e-18
cg08383015	1	246946076	rs3087781	246955486	LINC01341	downstream	-8.66219	4.6277e-18
cg08495825	1	156863477	rs41267433	156874421	PEAR1	intronic	8.60745	7.47068e-18
cg08527590	1	47047957	rs3766236	47047441	MKNK1	intronic	-6.91032	4.8357e-12
cg08527590	1	47047957	rs9804165	47061655	MKNK1	intronic	-7.07635	1.48003e-12
cg08527590	1	47047957	rs6429606	47062900	MKNK1	intronic	-6.91553	4.66109e-12
cg08527590	1	47047957	rs10890406	47068677	MKNK1	intronic	7.37061	1.69849e-13
cg08527590	1	47047957	rs942083	47076981	MOB3C	intronic	7.5843	3.34286e-14
cg08527590	1	47047957	rs6704020	47077871	MOB3C	intronic	7.26003	3.86999e-13
cg08527590	1	47047957	rs11211326	47078309	MOB3C	intronic	7.26003	3.86999e-13
cg08527590	1	47047957	rs11211327	47078318	MOB3C	intronic	7.26003	3.86999e-13
cg08527590	1	47047957	rs4660947	47078637	MOB3C	exonic	7.331	2.28449e-13
cg08527590	1	47047957	rs6671527	47080679	MOB3C	exonic	-7.23894	4.52192e-13
cg08527590	1	47047957	rs12029680	47080741	MOB3C	exonic	-7.56945	3.74813e-14
cg08569138	1	78470430	rs627654	78578683	GIPC2	intronic	7.13489	9.68672e-13
cg08569138	1	78470430	rs556170	78578791	GIPC2	intronic	7.13489	9.68672e-13
cg08569138	1	78470430	rs540742	78585086	GIPC2	exonic	7.80531	5.93558e-15
cg08569138	1	78470430	rs668766	78585968	GIPC2	intronic	7.13489	9.68672e-13
cg08569138	1	78470430	rs617195	78586684	GIPC2	intronic	7.80531	5.93558e-15
cg08569138	1	78470430	rs616332	78586856	GIPC2	intronic	7.80531	5.93558e-15
cg08569138	1	78470430	rs587433	78587246	GIPC2	intronic	7.80531	5.93558e-15
cg08569138	1	78470430	rs621524	78587321	GIPC2	intronic	7.80531	5.93558e-15
cg08569138	1	78470430	rs624223	78588759	GIPC2	intronic	7.13489	9.68672e-13
cg08569138	1	78470430	rs487316	78589904	GIPC2	intronic	7.13489	9.68672e-13
cg08752277	1	95819018	rs11165389	95815863	LINC01650	downstream	-7.01326	2.32836e-12
cg08920071	1	117544781	rs12141003	117543534	CD101	upstream	-8.09185	5.87645e-16
cg08920071	1	117544781	rs10494191	117544015	CD101	upstream	-7.93763	2.06085e-15
cg08920071	1	117544781	rs3818446	117544184	CD101	upstream	-7.08723	1.36822e-12
cg08920071	1	117544781	rs4659334	117547385	CD101	intronic	-8.10089	5.45588e-16
cg08920071	1	117544781	rs6700753	117550056	CD101	intronic	-8.09474	5.73857e-16
cg08920071	1	117544781	rs3767785	117564890	CD101	intronic	-7.9212	2.35229e-15
cg09411371	1	207419019	rs6681853	207498644	CD55	intronic	-7.36795	1.73272e-13
cg09411371	1	207419019	rs6662070	207505709	CD55	intronic	-7.2376	4.56683e-13
cg09411371	1	207419019	rs1354942	207508492	CD55	intronic	-7.23426	4.68077e-13
cg09411371	1	207419019	rs1507761	207509799	CD55	intronic	-7.24515	4.31964e-13
cg09411371	1	207419019	rs4844379	207513218	CD55	intronic	-7.48047	7.40584e-14
cg09411371	1	207419019	rs2661358	207516361	CD55	intronic	-7.24515	4.31964e-13
cg09411371	1	207419019	rs6673138	207519137	CD55	intronic	-7.2376	4.56683e-13
cg09411371	1	207419019	rs2135923	207526593	CD55	intronic	-7.24515	4.31964e-13
cg09578146	1	159769085	rs58024147	159769396	FCRL6	upstream	7.25402	4.04581e-13
cg09578146	1	159769085	rs6692290	159778523	FCRL6	intronic	6.98324	2.88456e-12
cg09766355	1	182760858	rs12137908	182761428	NPL	intronic	-7.15339	8.46619e-13
cg09766355	1	182760858	rs6656842	182763911	NPL	intronic	-7.15339	8.46619e-13
cg09766355	1	182760858	rs35152751	182764487	NPL	intronic	-7.15339	8.46619e-13
cg10221719	1	246518671	rs56041192	246332834	SMYD3	intronic	-6.93457	4.07465e-12
cg10221719	1	246518671	rs6670478	246336501	SMYD3	intronic	-6.93457	4.07465e-12
cg10221719	1	246518671	rs73148096	246746017	CNST	intronic	-7.38618	1.51103e-13
cg10221719	1	246518671	rs73132568	246786525	CNST	intronic	-7.96309	1.67799e-15
cg10221719	1	246518671	rs112041122	246787023	CNST	intronic	-7.92516	2.27861e-15
cg10221719	1	246518671	rs112380935	246787228	CNST	intronic	-7.93409	2.12038e-15
cg10221719	1	246518671	rs4474215	246788943	CNST	intronic	-7.94566	1.93156e-15
cg10411850	1	154473912	rs4474240	154457855	SHE	intronic	6.99725	2.61032e-12
cg10411850	1	154473912	rs6689710	154470356	SHE	intronic	7.28347	3.25346e-13
cg10411850	1	154473912	rs4845635	154474131	SHE	exonic	7.22151	5.14125e-13
cg10411850	1	154473912	rs6703672	154474557	SHE	UTR5	7.26737	3.66554e-13
cg10411850	1	154473912	rs6662503	154477069	TDRD10	intronic	7.26333	3.77682e-13
cg10411850	1	154473912	rs6696177	154477263	TDRD10	intronic	7.47801	7.54542e-14
cg10411850	1	154473912	rs12118074	154477585	TDRD10	intronic	6.99624	2.62929e-12
cg10411850	1	154473912	rs12124333	154478292	TDRD10	intronic	7.47801	7.54542e-14
cg10411850	1	154473912	rs7513603	154481158	TDRD10	intronic	7.00504	2.46916e-12
cg10411850	1	154473912	rs10752642	154481624	TDRD10	intronic	7.3074	2.72356e-13
cg10411850	1	154473912	rs7526247	154485039	TDRD10	intronic	7.3074	2.72356e-13
cg10411850	1	154473912	rs4845636	154486370	TDRD10	intronic	7.3074	2.72356e-13
cg10411850	1	154473912	rs4288587	154492357	TDRD10	intronic	6.93882	3.9539e-12
cg10411850	1	154473912	rs4518898	154492432	TDRD10	intronic	6.93882	3.9539e-12
cg10411850	1	154473912	rs6670375	154494947	TDRD10	intronic	7.07791	1.46344e-12
cg10411850	1	154473912	rs4575077	154495011	TDRD10	intronic	7.07791	1.46344e-12
cg10411850	1	154473912	rs11265627	154496286	TDRD10	intronic	7.07791	1.46344e-12
cg10411850	1	154473912	rs6691727	154497005	TDRD10	intronic	7.07791	1.46344e-12
cg10411850	1	154473912	rs6687112	154497146	TDRD10	intronic	7.07791	1.46344e-12
cg10411850	1	154473912	rs6427716	154497329	TDRD10	intronic	7.07791	1.46344e-12
cg10411850	1	154473912	rs4845640	154497802	TDRD10	intronic	7.07791	1.46344e-12
cg10411850	1	154473912	rs4845641	154497930	TDRD10	intronic	7.07791	1.46344e-12
cg10411850	1	154473912	rs4845643	154498239	TDRD10	intronic	7.07791	1.46344e-12
cg10411850	1	154473912	rs12128984	154498406	TDRD10	intronic	7.07791	1.46344e-12
cg10411850	1	154473912	rs11265629	154498574	TDRD10	intronic	7.07791	1.46344e-12
cg10411850	1	154473912	rs4585969	154498957	TDRD10	intronic	7.07791	1.46344e-12
cg10411850	1	154473912	rs4307559	154499123	TDRD10	intronic	7.07791	1.46344e-12
cg10411850	1	154473912	rs4307560	154499345	TDRD10	intronic	7.07791	1.46344e-12
cg10411850	1	154473912	rs6701586	154499611	TDRD10	intronic	7.07791	1.46344e-12
cg10411850	1	154473912	rs6697103	154499926	TDRD10	intronic	7.07791	1.46344e-12
cg10411850	1	154473912	rs6697115	154499947	TDRD10	intronic	7.07791	1.46344e-12
cg10411850	1	154473912	rs6656395	154500016	TDRD10	intronic	7.07791	1.46344e-12
cg10411850	1	154473912	rs4131514	154500089	TDRD10	intronic	7.07791	1.46344e-12
cg10411850	1	154473912	rs10908844	154500857	TDRD10	intronic	7.07791	1.46344e-12
cg10411850	1	154473912	rs12129484	154501204	TDRD10	intronic	7.07791	1.46344e-12
cg10411850	1	154473912	rs10908846	154501364	TDRD10	intronic	6.94842	3.69394e-12
cg10411850	1	154473912	rs6427720	154501756	TDRD10	intronic	7.07791	1.46344e-12
cg10411850	1	154473912	rs6427721	154501770	TDRD10	intronic	7.07791	1.46344e-12
cg10411850	1	154473912	rs6427722	154502123	TDRD10	intronic	7.07791	1.46344e-12
cg10411850	1	154473912	rs6427724	154502499	TDRD10	intronic	7.07791	1.46344e-12
cg10411850	1	154473912	rs10752643	154503601	TDRD10	intronic	7.07791	1.46344e-12
cg10443344	1	181446935	rs556176	181453561	CACNA1E	intronic	-7.18048	6.94657e-13
cg10443344	1	181446935	rs12060765	181459760	CACNA1E	intronic	-6.94913	3.67544e-12
cg10503705	1	45009401	rs6695670	45215161	KIF2C	intronic	-6.92884	4.24296e-12
cg10503705	1	45009401	rs146761932	45215741	KIF2C	intronic	-6.92884	4.24296e-12
cg10906281	1	151008809	rs74125014	150989925	PRUNE1	intronic	-7.45858	8.74593e-14
cg10953003	1	24195469	rs2502960	24217513	CNR2	intronic	7.36793	1.73293e-13
cg10953003	1	24195469	rs2502961	24217567	CNR2	intronic	7.36793	1.73293e-13
cg10953003	1	24195469	rs2501396	24217620	CNR2	intronic	7.36793	1.73293e-13
cg10953003	1	24195469	rs2501397	24217692	CNR2	intronic	7.36793	1.73293e-13
cg10953003	1	24195469	rs12752830	24217981	CNR2	intronic	7.36793	1.73293e-13
cg10953003	1	24195469	rs12736774	24217982	CNR2	intronic	7.36793	1.73293e-13
cg10953003	1	24195469	rs2502964	24218064	CNR2	intronic	7.36793	1.73293e-13
cg10953003	1	24195469	rs2502965	24218276	CNR2	intronic	7.36793	1.73293e-13
cg10963218	1	153600762	rs3806234	153631071	SNAPIN	upstream	7.0529	1.75225e-12
cg11377047	1	26881009	rs11589734	26860999	RPS6KA1	intronic	7.49914	6.42391e-14
cg11377047	1	26881009	rs12726439	26884416	RPS6KA1	intronic	-6.91288	4.74925e-12
cg11594940	1	156863360	rs4233514	156862535	PEAR1	upstream	11.8809	1.4869e-32
cg11594940	1	156863360	rs4661234	156862742	PEAR1	upstream	11.8809	1.4869e-32
cg11594940	1	156863360	rs4233515	156862911	PEAR1	upstream	7.22475	5.02025e-13
cg11594940	1	156863360	rs3118644	156863043	PEAR1	upstream	7.22475	5.02025e-13
cg11594940	1	156863360	rs3118645	156863190	PEAR1	upstream	7.22475	5.02025e-13
cg11594940	1	156863360	rs4661072	156863617	PEAR1	UTR5	7.3157	2.56053e-13
cg11594940	1	156863360	rs998459	156864616	PEAR1	intronic	6.89693	5.31396e-12
cg11594940	1	156863360	rs72698679	156867327	PEAR1	intronic	9.06074	1.29572e-19
cg11594940	1	156863360	rs6685635	156867984	PEAR1	intronic	9.06074	1.29572e-19
cg11594940	1	156863360	rs12407092	156868848	PEAR1	intronic	9.06074	1.29572e-19
cg11594940	1	156863360	rs56303495	156869237	PEAR1	intronic	9.32827	1.07609e-20
cg11594940	1	156863360	rs56106044	156869432	PEAR1	intronic	8.80859	1.2673e-18
cg12048341	1	201712730	rs61821715	201708386	IPO9-AS1	ncRNA_intronic	-7.106	1.19451e-12
cg12108798	1	1173916	rs60252802	1166887	SDF4	intronic	-6.93346	4.10678e-12
cg12209137	1	232746676	rs6668855	232867277	LINC01744	ncRNA_intronic	-7.25494	4.01831e-13
cg12220753	1	53393030	rs475969	53292607	ZYG11B	UTR3	7.17518	7.22129e-13
cg12417704	1	3659656	rs55704710	3657783	TP73-AS1	ncRNA_intronic	-9.5054	1.99277e-21
cg12417704	1	3659656	rs10797409	3658237	TP73-AS1	ncRNA_intronic	-9.79622	1.16879e-22
cg12417704	1	3659656	rs10910020	3660341	TP73-AS1	ncRNA_intronic	-9.95053	2.50835e-23
cg12417704	1	3659656	rs72637004	3661249	TP73-AS1	ncRNA_intronic	-9.4541	3.25798e-21
cg12417704	1	3659656	rs3737590	3663057	TP73-AS1	ncRNA_exonic	-9.55929	1.18565e-21
cg12417704	1	3659656	rs75438821	3663641	TP73-AS1	ncRNA_exonic	-9.90507	3.95682e-23
cg12425286	1	183703342	rs10911412	183662429	RGL1	intronic	-7.03171	2.04021e-12
cg12425286	1	183703342	rs10911413	183662791	RGL1	intronic	-7.03171	2.04021e-12
cg12425286	1	183703342	rs10911414	183663149	RGL1	intronic	-7.03171	2.04021e-12
cg12425286	1	183703342	rs10797901	183663303	RGL1	intronic	-7.03171	2.04021e-12
cg12425286	1	183703342	rs12068757	183663856	RGL1	intronic	-7.03171	2.04021e-12
cg12425286	1	183703342	rs10911415	183664889	RGL1	intronic	-7.03171	2.04021e-12
cg12425286	1	183703342	rs10911416	183665120	RGL1	intronic	-7.03171	2.04021e-12
cg12452710	1	155006250	rs11582128	155003954	DCST2	intronic	-8.24646	1.63158e-16
cg12452710	1	155006250	rs11548311	155026871	ADAM15	exonic	-7.72278	1.13816e-14
cg12483005	1	23474871	rs2274687	23435669	LUZP1	intronic	6.95362	3.56025e-12
cg12483005	1	23474871	rs12067252	23441569	LUZP1	intronic	6.90891	4.8838e-12
cg12483005	1	23474871	rs12563566	23447610	LUZP1	intronic	6.90891	4.8838e-12
cg12483005	1	23474871	rs12044911	23466270	LUZP1	intronic	7.42635	1.11637e-13
cg12483005	1	23474871	rs6691404	23468800	LUZP1	intronic	6.90891	4.8838e-12
cg12483005	1	23474871	rs55839354	23471923	LUZP1	intronic	6.92121	4.47802e-12
cg12483005	1	23474871	rs12046218	23477807	LUZP1	intronic	8.09864	5.5577e-16
cg12483005	1	23474871	rs12028442	23481076	LUZP1	intronic	8.05908	7.68683e-16
cg12483005	1	23474871	rs28652787	23481156	LUZP1	intronic	6.90891	4.8838e-12
cg12483005	1	23474871	rs66692403	23482926	LUZP1	intronic	6.92121	4.47802e-12
cg12483005	1	23474871	rs72877273	23484337	LUZP1	intronic	6.93431	4.08198e-12
cg12483005	1	23474871	rs35623043	23491591	LUZP1	intronic	6.93431	4.08198e-12
cg12483005	1	23474871	rs6689082	23492956	LUZP1	intronic	6.93431	4.08198e-12
cg12606891	1	7913872	rs161805	7975595	TNFRSF9	downstream	8.4985	1.92061e-17
cg12869809	1	206904547	rs11119355	206885839	MAPKAPK2	intronic	7.2231	5.08162e-13
cg12869809	1	206904547	rs4256810	206890449	MAPKAPK2	intronic	7.2231	5.08162e-13
cg12869809	1	206904547	rs11119385	206899052	MAPKAPK2	intronic	7.2231	5.08162e-13
cg12869809	1	206904547	rs11119389	206900590	MAPKAPK2	intronic	7.16342	7.86914e-13
cg12869809	1	206904547	rs10863805	206904464	MAPKAPK2	intronic	8.11661	4.79405e-16
cg12958175	1	174417046	rs6681627	174126742	RABGAP1L-DT	ncRNA_intronic	-7.81671	5.4222e-15
cg12958175	1	174417046	rs17353274	174655035	RABGAP1L	intronic	-8.10967	5.0757e-16
cg13205059	1	68586408	rs76999445	68584231	GNG12-AS1	ncRNA_intronic	-7.34258	2.09519e-13
cg13205059	1	68586408	rs113252749	68584310	GNG12-AS1	ncRNA_intronic	-7.34258	2.09519e-13
cg13218545	1	209958678	rs926348	209965283	IRF6	intronic	7.14676	8.88492e-13
cg13218545	1	209958678	rs2235375	209965587	IRF6	intronic	7.7886	6.77532e-15
cg13218545	1	209958678	rs595918	209966843	IRF6	intronic	-7.70416	1.31707e-14
cg13218545	1	209958678	rs2179254	209967380	IRF6	intronic	7.14676	8.88492e-13
cg13218545	1	209958678	rs6685182	209968319	IRF6	intronic	7.14676	8.88492e-13
cg13218545	1	209958678	rs2013162	209968684	IRF6	exonic	7.14676	8.88492e-13
cg13218545	1	209958678	rs627212	209969183	IRF6	intronic	-7.93347	2.13101e-15
cg13218545	1	209958678	rs59043219	209970610	IRF6	intronic	7.14676	8.88492e-13
cg13218545	1	209958678	rs2236907	209971628	IRF6	intronic	7.14676	8.88492e-13
cg13218545	1	209958678	rs2236908	209971640	IRF6	intronic	7.14676	8.88492e-13
cg13218545	1	209958678	rs2236909	209971655	IRF6	intronic	7.14676	8.88492e-13
cg13218545	1	209958678	rs2005982	209972075	IRF6	intronic	7.14676	8.88492e-13
cg13218545	1	209958678	rs2294408	209973549	IRF6	intronic	7.14676	8.88492e-13
cg13218545	1	209958678	rs1160411	209973922	IRF6	intronic	7.14676	8.88492e-13
cg13218545	1	209958678	rs622832	209974232	IRF6	intronic	-7.93347	2.13101e-15
cg13218545	1	209958678	rs2073486	209976215	IRF6	intronic	7.13231	9.86993e-13
cg13218545	1	209958678	rs2073487	209976646	IRF6	intronic	7.13231	9.86993e-13
cg13218545	1	209958678	rs12403599	209979014	IRF6	intronic	8.09333	5.80564e-16
cg13218545	1	209958678	rs7545538	209979613	IRF6	upstream	8.17664	2.91878e-16
cg13218545	1	209958678	rs7545542	209979635	IRF6	upstream	8.40159	4.4047e-17
cg13218545	1	209958678	rs6659549	209980155	IRF6	upstream	8.41451	3.94542e-17
cg13218545	1	209958678	rs2357229	209980489	IRF6	upstream	8.41451	3.94542e-17
cg13268971	1	246273949	rs7543146	246270384	SMYD3	intronic	-7.09401	1.30279e-12
cg13324406	1	146742917	rs61838936	146570006	NBPF19	intronic	-7.61594	2.61773e-14
cg13324406	1	146742917	rs7514808	146570076	NBPF19	intronic	-7.54955	4.3675e-14
cg13324406	1	146742917	rs55963049	146579535	NBPF13P	ncRNA_intronic	-7.97265	1.55309e-15
cg13324406	1	146742917	rs972368	146582724	NBPF13P	ncRNA_intronic	-8.81833	1.16183e-18
cg13324406	1	146742917	rs61838947	146584316	NBPF13P	ncRNA_intronic	-8.81833	1.16183e-18
cg13324406	1	146742917	rs4950371	146585825	NBPF13P	ncRNA_exonic	-7.86964	3.55653e-15
cg13324406	1	146742917	rs61838951	146587663	NBPF19	intronic	-8.91924	4.69519e-19
cg13324406	1	146742917	rs56151278	146589003	NBPF19	intronic	-7.85161	4.10718e-15
cg13324406	1	146742917	rs4950306	146589420	NBPF19	intronic	-7.85161	4.10718e-15
cg13324406	1	146742917	rs2014106	146590081	NBPF19	intronic	-8.81833	1.16183e-18
cg13324406	1	146742917	rs7514970	146592098	NBPF19	intronic	-8.01029	1.14442e-15
cg13324406	1	146742917	rs17355474	146592123	NBPF19	intronic	-9.05509	1.36458e-19
cg13324406	1	146742917	rs7515160	146592296	NBPF19	intronic	-7.01593	2.28416e-12
cg13324406	1	146742917	rs55697094	146592787	NBPF19	intronic	-8.9393	3.91636e-19
cg13324406	1	146742917	rs2083720	146593878	NBPF19	intronic	-8.88054	6.6538e-19
cg13324406	1	146742917	rs72706441	146594183	NBPF19	intronic	-9.22587	2.81276e-20
cg13324406	1	146742917	rs17355509	146594721	NBPF19	intronic	-8.88054	6.6538e-19
cg13324406	1	146742917	rs78477491	146594895	NBPF19	intronic	-8.88054	6.6538e-19
cg13324406	1	146742917	rs72706444	146595897	NBPF19	intronic	-9.02899	1.73267e-19
cg13324406	1	146742917	rs4950375	146596747	NBPF19	intronic	-9.02899	1.73267e-19
cg13324406	1	146742917	rs4950377	146596858	NBPF19	intronic	-9.11292	8.01916e-20
cg13324406	1	146742917	rs200887294	146597550	NBPF19	intronic	-9.58524	9.22385e-22
cg13324406	1	146742917	rs202080163	146597651	NBPF19	intronic	-9.02899	1.73267e-19
cg13324406	1	146742917	rs186990229	146598499	NBPF19	intronic	-8.33694	7.62378e-17
cg13324406	1	146742917	rs55799799	146601102	NBPF19	intronic	-9.58524	9.22385e-22
cg13324406	1	146742917	rs1822309	146601485	NBPF19	intronic	-8.89925	5.62251e-19
cg13324406	1	146742917	rs72706458	146609028	NBPF19	intronic	-9.02899	1.73267e-19
cg13324406	1	146742917	rs4950379	146637585	NBPF19,PRKAB2	intronic	-8.52794	1.48983e-17
cg13324406	1	146742917	rs56080828	146655026	CHD1L,NBPF19	intronic	-8.60036	7.94645e-18
cg13324406	1	146742917	rs149166812	146666510	CHD1L,FMO5,NBPF19	intronic	-8.60036	7.94645e-18
cg13324406	1	146742917	rs17159924	146671044	CHD1L,FMO5,NBPF19	intronic	-8.72858	2.57888e-18
cg13324406	1	146742917	rs28381210	146673507	CHD1L,FMO5,NBPF19	intronic	-9.21962	2.98162e-20
cg13324406	1	146742917	rs3766520	146686228	CHD1L,FMO5,NBPF19	intronic	-8.84181	9.41765e-19
cg13324406	1	146742917	rs3766519	146686372	CHD1L,FMO5,NBPF19	intronic	-7.66891	1.73468e-14
cg13324406	1	146742917	rs4950389	146704809	CHD1L,NBPF19	intronic	-9.4458	3.52707e-21
cg13324406	1	146742917	rs4593887	146705892	CHD1L,NBPF19	intronic	-9.28026	1.69061e-20
cg13324406	1	146742917	rs72691004	146705955	CHD1L,NBPF19	intronic	-9.28026	1.69061e-20
cg13324406	1	146742917	rs79810882	146707223	CHD1L,NBPF19	intronic	-8.53668	1.38134e-17
cg13324406	1	146742917	rs72691012	146711400	CHD1L,NBPF19	intronic	-9.4075	5.08084e-21
cg13324406	1	146742917	rs4950313	146712455	CHD1L,NBPF19	intronic	-9.07622	1.1241e-19
cg13324406	1	146742917	rs72691032	146732774	CHD1L,NBPF19	intronic	-8.21646	2.0959e-16
cg13324406	1	146742917	rs72691033	146732921	CHD1L,NBPF19	intronic	-8.21646	2.0959e-16
cg13324406	1	146742917	rs111370771	146733077	CHD1L,NBPF19	intronic	-8.21646	2.0959e-16
cg13324406	1	146742917	rs4301678	146733564	CHD1L,NBPF19	intronic	-8.38653	5.00711e-17
cg13324406	1	146742917	rs17356184	146734601	CHD1L,NBPF19	intronic	-8.38653	5.00711e-17
cg13324406	1	146742917	rs80270233	146734978	CHD1L,NBPF19	intronic	-8.38653	5.00711e-17
cg13324406	1	146742917	rs4950315	146736092	CHD1L	exonic	-8.38653	5.00711e-17
cg13324406	1	146742917	rs4950392	146736548	CHD1L,NBPF19	intronic	-8.38653	5.00711e-17
cg13324406	1	146742917	rs17356219	146737343	CHD1L,NBPF19	intronic	-8.38653	5.00711e-17
cg13324406	1	146742917	rs72691041	146738743	CHD1L,NBPF19	intronic	-8.38653	5.00711e-17
cg13324406	1	146742917	rs17356233	146740502	CHD1L	exonic	-8.38653	5.00711e-17
cg13324406	1	146742917	rs17356240	146741537	CHD1L,NBPF19	intronic	-8.38653	5.00711e-17
cg13324406	1	146742917	rs1999820	146741989	CHD1L,NBPF19	intronic	-8.83978	9.59108e-19
cg13324406	1	146742917	rs4950316	146745375	CHD1L,NBPF19	intronic	-8.38653	5.00711e-17
cg13324406	1	146742917	rs2354428	146749181	CHD1L,NBPF19	intronic	-8.38653	5.00711e-17
cg13324406	1	146742917	rs72691054	146749611	CHD1L,NBPF19	intronic	-8.38653	5.00711e-17
cg13324406	1	146742917	rs17360443	146751410	CHD1L,NBPF19	intronic	-6.91333	4.73411e-12
cg13324406	1	146742917	rs114823926	146753478	CHD1L,NBPF19	intronic	-6.91333	4.73411e-12
cg13324406	1	146742917	rs6703892	146759306	CHD1L,NBPF19	intronic	-6.91333	4.73411e-12
cg13324406	1	146742917	rs7554833	146761044	CHD1L,NBPF19	intronic	-6.91333	4.73411e-12
cg13324406	1	146742917	rs17356492	146767770	NBPF19	intronic	-6.91333	4.73411e-12
cg13324406	1	146742917	rs72691090	146769569	NBPF19	intronic	-9.1486	5.76777e-20
cg13324406	1	146742917	rs72691093	146769662	NBPF19	intronic	-6.91333	4.73411e-12
cg13324406	1	146742917	rs76236344	146769674	NBPF19	intronic	-6.91333	4.73411e-12
cg13324406	1	146742917	rs72691095	146769990	NBPF19	intronic	-6.91333	4.73411e-12
cg13324406	1	146742917	rs111312605	146771151	NBPF19	intronic	-6.91333	4.73411e-12
cg13324406	1	146742917	rs72691097	146771388	NBPF19	intronic	-6.91333	4.73411e-12
cg13324406	1	146742917	rs67902816	146771767	NBPF19	intronic	-6.91333	4.73411e-12
cg13324406	1	146742917	rs72691098	146771840	NBPF19	intronic	-6.91333	4.73411e-12
cg13324406	1	146742917	rs72691102	146772888	NBPF19	intronic	-6.91333	4.73411e-12
cg13324406	1	146742917	rs72692904	146773136	NBPF19	intronic	-6.91333	4.73411e-12
cg13324406	1	146742917	rs72692905	146773253	NBPF19	intronic	-6.91333	4.73411e-12
cg13324406	1	146742917	rs72692907	146773610	NBPF19	intronic	-6.91333	4.73411e-12
cg13324406	1	146742917	rs72692914	146774637	NBPF19	intronic	-6.91333	4.73411e-12
cg13324406	1	146742917	rs72692917	146776087	NBPF19	intronic	-6.91333	4.73411e-12
cg13324406	1	146742917	rs72692920	146780214	NBPF19	intronic	-6.91333	4.73411e-12
cg13324406	1	146742917	rs66580541	146780541	NBPF19	intronic	-6.91333	4.73411e-12
cg13324406	1	146742917	rs4950397	146781833	NBPF19	intronic	-6.91333	4.73411e-12
cg13324406	1	146742917	rs4950317	146782112	NBPF19	intronic	-6.91333	4.73411e-12
cg13324406	1	146742917	rs76236778	146783093	NBPF19	intronic	-6.91333	4.73411e-12
cg13324406	1	146742917	rs945742	146785157	NBPF19	intronic	-6.91333	4.73411e-12
cg13324406	1	146742917	rs4950318	146787953	NBPF19	intronic	-6.91333	4.73411e-12
cg13324406	1	146742917	rs4950319	146787963	NBPF19	intronic	-6.91333	4.73411e-12
cg13324406	1	146742917	rs4453096	146788287	NBPF19	intronic	-6.91333	4.73411e-12
cg13324406	1	146742917	rs4373796	146788460	NBPF19	intronic	-6.91333	4.73411e-12
cg13324406	1	146742917	rs4568882	146788598	NBPF19	intronic	-6.91333	4.73411e-12
cg13324406	1	146742917	rs2883323	146788708	NBPF19	intronic	-6.91333	4.73411e-12
cg13324406	1	146742917	rs2883324	146788870	NBPF19	intronic	-6.91333	4.73411e-12
cg13324406	1	146742917	rs115931696	146789398	NBPF19	intronic	-6.91333	4.73411e-12
cg13324406	1	146742917	rs111235886	146789419	NBPF19	intronic	-6.91333	4.73411e-12
cg13324406	1	146742917	rs112643374	146789849	CD84	intronic	-6.91333	4.73411e-12
cg13324406	1	146742917	rs72692942	146790180	NBPF19	intronic	-6.91333	4.73411e-12
cg13324406	1	146742917	rs113498894	146790598	NBPF19	intronic	-6.91333	4.73411e-12
cg13324406	1	146742917	rs4950399	146791020	NBPF19	intronic	-6.91333	4.73411e-12
cg13324406	1	146742917	rs4950400	146791101	NBPF19	intronic	-6.91333	4.73411e-12
cg13324406	1	146742917	rs4950401	146791289	NBPF19	intronic	-6.91333	4.73411e-12
cg13324406	1	146742917	rs4950402	146791402	NBPF19	intronic	-6.91333	4.73411e-12
cg13324406	1	146742917	rs4950403	146791441	NBPF19	intronic	-6.91333	4.73411e-12
cg13324406	1	146742917	rs4950404	146791552	NBPF19	intronic	-6.91333	4.73411e-12
cg13324406	1	146742917	rs72692946	146791684	NBPF19	intronic	-6.91333	4.73411e-12
cg13324406	1	146742917	rs72692948	146792016	NBPF19	intronic	-6.91333	4.73411e-12
cg13324406	1	146742917	rs72692951	146792269	NBPF19	intronic	-6.91333	4.73411e-12
cg13324406	1	146742917	rs77118461	146792436	NBPF19	intronic	-6.91333	4.73411e-12
cg13324406	1	146742917	rs116479391	146792659	NBPF19	intronic	-6.91333	4.73411e-12
cg13324406	1	146742917	rs78681047	146792732	NBPF19	intronic	-6.91333	4.73411e-12
cg13324406	1	146742917	rs72692953	146793135	NBPF19	intronic	-6.91333	4.73411e-12
cg13324406	1	146742917	rs150955845	146793662	NBPF19	intronic	-6.91333	4.73411e-12
cg13324406	1	146742917	rs368343217	146793715	NBPF19	intronic	-6.91333	4.73411e-12
cg13324406	1	146742917	rs374811282	146794091	NBPF19	intronic	-6.91333	4.73411e-12
cg13324406	1	146742917	rs113175440	146794110	NBPF19	intronic	-6.91333	4.73411e-12
cg13324406	1	146742917	rs368857529	146794135	NBPF19	intronic	-6.91333	4.73411e-12
cg13324406	1	146742917	rs113754684	146795532	NBPF19	intronic	-6.91333	4.73411e-12
cg13324406	1	146742917	rs587602638	146795603			-6.91333	4.73411e-12
cg13324406	1	146742917	rs56170749	146797139	IL23R	intronic	-6.91333	4.73411e-12
cg13324406	1	146742917	rs372790330	146797344	NBPF19	intronic	-6.91333	4.73411e-12
cg13324406	1	146742917	rs376976939	146797357	NBPF19	intronic	-6.91333	4.73411e-12
cg13324406	1	146742917	rs369859949	146797400	NBPF19	intronic	-6.91333	4.73411e-12
cg13324406	1	146742917	rs187440423	146798302	NBPF19	intronic	-6.91333	4.73411e-12
cg13324406	1	146742917	rs112895419	146801046	NBPF19	intronic	-6.91333	4.73411e-12
cg13324406	1	146742917	rs111640169	146801833	TBC1D8	intronic	-6.91333	4.73411e-12
cg13324406	1	146742917	rs80070044	146801969	NBPF19	intronic	-6.91333	4.73411e-12
cg13324406	1	146742917	rs72692963	146802821	NBPF19	intronic	-6.91333	4.73411e-12
cg13324406	1	146742917	rs72692965	146803815	NBPF19	intronic	-6.91333	4.73411e-12
cg13324406	1	146742917	rs72692968	146804615	NBPF19	intronic	-6.91333	4.73411e-12
cg13324406	1	146742917	rs72692970	146804618	NBPF19	intronic	-6.91333	4.73411e-12
cg13324406	1	146742917	rs72692971	146804820	NBPF19	intronic	-6.91333	4.73411e-12
cg13324406	1	146742917	rs72692973	146805013	NBPF19	intronic	-6.91333	4.73411e-12
cg13324406	1	146742917	rs72692975	146805238	NBPF19	intronic	-6.91333	4.73411e-12
cg13324406	1	146742917	rs4950409	146807614	NBPF19	intronic	-6.91333	4.73411e-12
cg13324406	1	146742917	rs72692979	146807832	NBPF19	intronic	-6.91333	4.73411e-12
cg13324406	1	146742917	rs72692980	146809568	NBPF19	intronic	-6.91333	4.73411e-12
cg13324406	1	146742917	rs7542951	146812058	NBPF19	intronic	-6.91333	4.73411e-12
cg13324406	1	146742917	rs7514890	146815928	NBPF19	intronic	-7.27273	3.52283e-13
cg13324406	1	146742917	rs4950415	146822702	NBPF19	intronic	-7.27273	3.52283e-13
cg13324406	1	146742917	rs56392137	146824196	NBPF19	intronic	-6.91244	4.76392e-12
cg13324406	1	146742917	rs17360812	146826720	NBPF19	intronic	-6.91244	4.76392e-12
cg13411999	1	32166930	rs74063949	32137510	COL16A1	intronic	-7.49253	6.75564e-14
cg13580105	1	21975062	rs4654762	21973890	RAP1GAP	intronic	7.08534	1.38702e-12
cg13612241	1	17559662	rs11800455	17558359	PADI1	intronic	-7.8814	3.23736e-15
cg13612241	1	17559662	rs4309027	17559069	PADI1	intronic	-7.39495	1.41466e-13
cg13612241	1	17559662	rs4268393	17559196	PADI1	intronic	-7.8814	3.23736e-15
cg13911116	1	11174850	rs6696980	11118157	SRM	intronic	-7.00977	2.38702e-12
cg13911116	1	11174850	rs78794750	11129214	EXOSC10	intronic	-6.90421	5.04825e-12
cg13911116	1	11174850	rs111710938	11133293	EXOSC10	intronic	-6.90421	5.04825e-12
cg13911116	1	11174850	rs78701949	11244206	MTOR	intronic	-10.13	4.06733e-24
cg13911116	1	11174850	rs3806317	11248216	MTOR	intronic	-8.90357	5.40766e-19
cg13911116	1	11174850	rs28990992	11249789	ANGPTL7	exonic	-8.90357	5.40766e-19
cg13911116	1	11174850	rs112400979	11259950	MTOR	intronic	-8.90357	5.40766e-19
cg13911116	1	11174850	rs2273128	11269851	MTOR	intronic	-8.90357	5.40766e-19
cg13911116	1	11174850	rs28730686	11276341	MTOR	intronic	-8.90357	5.40766e-19
cg13911116	1	11174850	rs79546654	11276797	MTOR	intronic	-8.90357	5.40766e-19
cg13911116	1	11174850	rs566284146	11282258			-8.90357	5.40766e-19
cg13911116	1	11174850	rs2300088	11290640	MTOR	intronic	-8.90357	5.40766e-19
cg13911116	1	11174850	rs57846740	11293217	MTOR	intronic	-8.90357	5.40766e-19
cg13911116	1	11174850	rs113255041	11295855	MTOR	intronic	-8.90357	5.40766e-19
cg13911116	1	11174850	rs79610428	11302609	MTOR	intronic	-8.90357	5.40766e-19
cg13911116	1	11174850	rs28730692	11303087	MTOR	intronic	-8.90357	5.40766e-19
cg13911116	1	11174850	rs112338516	11304047	MTOR	intronic	-8.90357	5.40766e-19
cg13911116	1	11174850	rs111290944	11309078	MTOR	intronic	-8.90357	5.40766e-19
cg13911116	1	11174850	rs112949837	11309295	MTOR	intronic	-8.90357	5.40766e-19
cg13911116	1	11174850	rs17848584	11313728	MTOR	intronic	-8.90357	5.40766e-19
cg13911116	1	11174850	rs113547331	11317653	MTOR	intronic	-8.90357	5.40766e-19
cg13911116	1	11174850	rs58617032	11320322	MTOR	intronic	-8.90357	5.40766e-19
cg13911116	1	11174850	rs111736418	11321003	MTOR	intronic	-8.90357	5.40766e-19
cg13911116	1	11174850	rs58637725	11322026	MTOR	intronic	-8.90357	5.40766e-19
cg13983884	1	154717993	rs11577391	154717151	KCNN3	intronic	7.09436	1.29954e-12
cg13983884	1	154717993	rs72700229	154718280	KCNN3	intronic	7.19815	6.10349e-13
cg14414288	1	153002239	rs3753454	152973776	SPRR3	upstream	-7.34577	2.04574e-13
cg14414288	1	153002239	rs946097	152974732	SPRR3	intronic	-6.90298	5.09214e-12
cg14414288	1	153002239	rs946098	152975038	SPRR3	intronic	-6.90298	5.09214e-12
cg14414288	1	153002239	rs10399896	152975083	SPRR3	UTR5	-6.90298	5.09214e-12
cg14414288	1	153002239	rs2339494	152975143	SPRR3	UTR5	-6.90298	5.09214e-12
cg14414288	1	153002239	rs1933381	153003255	SPRR1B	upstream	-7.58559	3.30985e-14
cg14414288	1	153002239	rs1933382	153003295	SPRR1B	upstream	-7.58559	3.30985e-14
cg14417407	1	94313600	rs61782458	94337499	DNTTIP2	intronic	-7.21517	5.3866e-13
cg14578612	1	6131984	rs72862331	6128871	KCNAB2	intronic	-7.48839	6.97216e-14
cg14578612	1	6131984	rs74762523	6129513	KCNAB2	intronic	-7.48839	6.97216e-14
cg14578612	1	6131984	rs1883771	6129864	KCNAB2	intronic	-7.48839	6.97216e-14
cg14578612	1	6131984	rs11803421	6130830	KCNAB2	intronic	-7.48839	6.97216e-14
cg14578612	1	6131984	rs116816856	6131013	KCNAB2	intronic	-7.48839	6.97216e-14
cg14801874	1	201265254	rs2300293	201264902	PKP1	intronic	-7.61878	2.56076e-14
cg15036616	1	15930123	rs59991988	15950552	DDI2	intronic	6.88939	5.60322e-12
cg15036616	1	15930123	rs7545782	15955227	DDI2	intronic	6.88939	5.60322e-12
cg15036616	1	15930123	rs72647118	15956535	DDI2	intronic	6.88939	5.60322e-12
cg15036616	1	15930123	rs16851884	15961871	DDI2	intronic	6.88939	5.60322e-12
cg15036616	1	15930123	rs6429767	15963334	DDI2	intronic	6.88939	5.60322e-12
cg15036616	1	15930123	rs6429768	15963531	DDI2	intronic	6.88939	5.60322e-12
cg15036616	1	15930123	rs34453754	15993208	DDI2	UTR3	6.90956	4.8615e-12
cg15512528	1	173869522	rs16828416	173552703	SLC9C2	exonic	-6.97771	3.00038e-12
cg15512528	1	173869522	rs77218597	173581419	ANKRD45	intronic	-6.97771	3.00038e-12
cg15512528	1	173869522	rs75042126	173589946	ANKRD45	intronic	-6.97771	3.00038e-12
cg15512528	1	173869522	rs139635162	173910148	RC3H1	intronic	-7.38169	1.56287e-13
cg15531363	1	161713227	rs12121310	161719215	DUSP12	upstream	-7.17108	7.44072e-13
cg15531363	1	161713227	rs1063178	161721707	DUSP12	exonic	-7.38772	1.49368e-13
cg15696662	1	46669221	rs11211262	46721155	RAD54L	intronic	7.44231	9.89366e-14
cg15696662	1	46669221	rs4141964	46865040	FAAH	intronic	7.05693	1.70217e-12
cg15718932	1	89592725	rs1056550	89573262	GBP2	UTR3	-7.18995	6.48173e-13
cg15848411	1	19130185	rs942182	19476581	UBR4	intronic	7.61151	2.7092e-14
cg15848411	1	19130185	rs870482	19500328	UBR4	intronic	6.97135	3.13916e-12
cg15848411	1	19130185	rs12093186	19506031	UBR4	intronic	7.65741	1.89714e-14
cg15848411	1	19130185	rs12743639	19521434	UBR4	intronic	7.56377	3.91564e-14
cg15848411	1	19130185	rs4912054	19523961	UBR4	intronic	7.40344	1.327e-13
cg15848411	1	19130185	rs12758524	19531534	UBR4	intronic	7.56377	3.91564e-14
cg15848411	1	19130185	rs12723349	19534054	UBR4	intronic	7.48678	7.0586e-14
cg15848411	1	19130185	rs4911979	19540663	EMC1-AS1	ncRNA_intronic	7.56377	3.91564e-14
cg15848411	1	19130185	rs12084825	19566881	EMC1	exonic	7.45638	8.8932e-14
cg15858746	1	55464567	rs78592338	55464599	BSND	upstream	-7.75713	8.68711e-15
cg15858746	1	55464567	rs12069526	55464619	BSND	UTR5	-7.21383	5.43977e-13
cg15858746	1	55464567	rs34561376	55464986	BSND	exonic	-7.18249	6.84528e-13
cg15941399	1	175846887	rs1570926	175849208	LINC01657	ncRNA_exonic	6.93367	4.10074e-12
cg16247465	1	2247645	rs3107126	2081642	PRKCZ	intronic	-7.0426	1.88684e-12
cg16247465	1	2247645	rs3123595	2117558	FAAP20	exonic	-7.7034	1.32498e-14
cg16247465	1	2247645	rs10910031	2163007	SKI	intronic	-6.92084	4.48978e-12
cg16247465	1	2247645	rs12061341	2165918	SKI	intronic	-6.92084	4.48978e-12
cg16247465	1	2247645	rs76875252	2166809	SKI	intronic	-6.92084	4.48978e-12
cg16247465	1	2247645	rs867635	2168604	SKI	intronic	-7.20331	5.87702e-13
cg16750106	1	206904553	rs12126682	206817271	DYRK3	intronic	-9.68162	3.60962e-22
cg16750106	1	206904553	rs12027257	206818553	DYRK3	intronic	-9.68162	3.60962e-22
cg17177755	1	15930204	rs59353145	15950055	DDI2	intronic	7.69951	1.36594e-14
cg17177755	1	15930204	rs114965635	15950058	DDI2	intronic	7.54784	4.42525e-14
cg17177755	1	15930204	rs59986656	15950061	DDI2	intronic	7.3586	1.85843e-13
cg17177755	1	15930204	rs55824149	15950326	DDI2	intronic	7.66776	1.75027e-14
cg17177755	1	15930204	rs59991988	15950552	DDI2	intronic	8.66486	4.52087e-18
cg17177755	1	15930204	rs16851876	15950628	DDI2	intronic	7.69951	1.36594e-14
cg17177755	1	15930204	rs2861387	15951296	DDI2	intronic	8.12576	4.4457e-16
cg17177755	1	15930204	rs7545782	15955227	DDI2	intronic	8.66486	4.52087e-18
cg17177755	1	15930204	rs72647118	15956535	DDI2	intronic	8.66486	4.52087e-18
cg17177755	1	15930204	rs72647120	15956769	DDI2	intronic	7.69951	1.36594e-14
cg17177755	1	15930204	rs77013414	15957424	DDI2	intronic	7.69951	1.36594e-14
cg17177755	1	15930204	rs3795763	15959977	DDI2	exonic	7.77202	7.7243e-15
cg17177755	1	15930204	rs16851884	15961871	DDI2	intronic	8.66486	4.52087e-18
cg17177755	1	15930204	rs6660234	15962590	DDI2	intronic	7.69951	1.36594e-14
cg17177755	1	15930204	rs6668726	15962614	DDI2	intronic	7.69951	1.36594e-14
cg17177755	1	15930204	rs6429767	15963334	DDI2	intronic	8.66486	4.52087e-18
cg17177755	1	15930204	rs6429768	15963531	DDI2	intronic	8.66486	4.52087e-18
cg17177755	1	15930204	rs6696286	15968770	DDI2	intronic	7.77202	7.7243e-15
cg17177755	1	15930204	rs7531396	15969870	DDI2	intronic	7.77202	7.7243e-15
cg17177755	1	15930204	rs56032936	15970953	DDI2	intronic	7.77202	7.7243e-15
cg17177755	1	15930204	rs56057412	15971372	DDI2	intronic	7.77202	7.7243e-15
cg17177755	1	15930204	rs59558854	15971399	DDI2	intronic	7.77202	7.7243e-15
cg17177755	1	15930204	rs7516453	15972558	DDI2	intronic	7.30373	2.79903e-13
cg17177755	1	15930204	rs6693694	15980135	DDI2	intronic	7.77202	7.7243e-15
cg17177755	1	15930204	rs72647138	15980929	DDI2	intronic	7.77202	7.7243e-15
cg17177755	1	15930204	rs3766163	15986547	RSC1A1	exonic	7.77202	7.7243e-15
cg17177755	1	15930204	rs10492986	15988702	DDI2	UTR3	7.77202	7.7243e-15
cg17177755	1	15930204	rs927207	15990552	DDI2	UTR3	7.77202	7.7243e-15
cg17424433	1	86913263	rs2275000	86813770	ODF2L	UTR3	-7.20604	5.76036e-13
cg17424433	1	86913263	rs12031536	86817084	ODF2L	UTR3	-7.20604	5.76036e-13
cg17424433	1	86913263	rs17372196	86822809	ODF2L	intronic	-7.2735	3.50302e-13
cg17424433	1	86913263	rs11161803	86823769	ODF2L	intronic	-7.20604	5.76036e-13
cg17424433	1	86913263	rs6703576	86841737	ODF2L	intronic	-7.20604	5.76036e-13
cg17424433	1	86913263	rs2390097	86843576	ODF2L	intronic	-7.34526	2.0536e-13
cg17424433	1	86913263	rs16908	86902807	CLCA2	intronic	-8.33251	7.91481e-17
cg17424433	1	86913263	rs956499	86904191	CLCA2	intronic	-8.33251	7.91481e-17
cg17424433	1	86913263	rs3765986	86914172	CLCA2	intronic	-8.72402	2.68507e-18
cg17424433	1	86913263	rs2390057	86920904	CLCA2	exonic	-8.84247	9.36219e-19
cg17424433	1	86913263	rs2180761	86945890	CLCA1	intronic	-7.11427	1.1251e-12
cg17516825	1	111213827	rs2840381	111217823	KCNA3	upstream	7.28112	3.31061e-13
cg17516825	1	111213827	rs2821555	111217972	KCNA3	upstream	6.95793	3.4531e-12
cg17813670	1	235301919	rs12749859	235335177	ARID4B	intronic	7.36243	1.8059e-13
cg17813670	1	235301919	rs12035188	235335817	ARID4B	intronic	7.4994	6.41094e-14
cg17813670	1	235301919	rs12731779	235338377	ARID4B	intronic	7.76709	8.03122e-15
cg17813670	1	235301919	rs946027	235346286	ARID4B	intronic	7.20589	5.76668e-13
cg17813670	1	235301919	rs10802286	235349239	ARID4B	intronic	7.25806	3.92678e-13
cg17813670	1	235301919	rs3765792	235355932	ARID4B	intronic	7.20589	5.76668e-13
cg17813670	1	235301919	rs10802438	235357543	ARID4B	intronic	7.4994	6.41094e-14
cg17813670	1	235301919	rs10802441	235357698	ARID4B	intronic	7.81903	5.32319e-15
cg17813670	1	235301919	rs61836127	235363740	ARID4B	intronic	7.20589	5.76668e-13
cg17813670	1	235301919	rs12737933	235363908	ARID4B	intronic	7.1731	7.33156e-13
cg17813670	1	235301919	rs12749180	235364105	ARID4B	intronic	7.29533	2.97933e-13
cg17813670	1	235301919	rs3765795	235375819	ARID4B	intronic	7.0697	1.55269e-12
cg17813670	1	235301919	rs10925128	235378767	ARID4B	intronic	7.01986	2.22093e-12
cg17813670	1	235301919	rs12022924	235380147	ARID4B	intronic	7.01986	2.22093e-12
cg17813670	1	235301919	rs9787250	235387854	ARID4B	intronic	7.27275	3.52235e-13
cg17813670	1	235301919	rs12027647	235389998	ARID4B	intronic	7.0697	1.55269e-12
cg17813670	1	235301919	rs11581323	235395923	ARID4B	intronic	6.93927	3.94118e-12
cg17813670	1	235301919	rs12036412	235398812	ARID4B	intronic	6.96459	3.29368e-12
cg17813670	1	235301919	rs6673756	235412134	ARID4B	intronic	7.0697	1.55269e-12
cg17813670	1	235301919	rs12730684	235427226	ARID4B	intronic	7.01986	2.22093e-12
cg17813670	1	235301919	rs1933247	235432767	ARID4B	intronic	7.0697	1.55269e-12
cg17813670	1	235301919	rs12410576	235446373	ARID4B	intronic	7.01986	2.22093e-12
cg17813670	1	235301919	rs4659763	235447779	ARID4B	intronic	7.01986	2.22093e-12
cg17813670	1	235301919	rs12402448	235448095	ARID4B	intronic	7.0697	1.55269e-12
cg17813670	1	235301919	rs12733319	235450506	ARID4B	intronic	6.96459	3.29368e-12
cg17813670	1	235301919	rs11805093	235461668	ARID4B	intronic	7.20847	5.65825e-13
cg17813670	1	235301919	rs12025973	235463888	ARID4B	intronic	7.20847	5.65825e-13
cg17813670	1	235301919	rs6682979	235484890	ARID4B	intronic	7.06756	1.5768e-12
cg17841456	1	241298295	rs58723016	241294891	RGS7	intronic	-7.14773	8.82216e-13
cg17894362	1	55117812	rs10888859	55117520	MROH7-TTC4	ncRNA_exonic	-7.35507	1.90829e-13
cg18229457	1	58622038	rs593257	58621708	DAB1	intronic	-7.73683	1.01928e-14
cg18229457	1	58622038	rs532945	58653706	DAB1	intronic	-7.24876	4.20594e-13
cg18229457	1	58622038	rs677451	58656142	DAB1	intronic	-7.24876	4.20594e-13
cg18229457	1	58622038	rs507981	58656147	DAB1	intronic	-7.24876	4.20594e-13
cg18234115	1	245673856	rs6697885	245542142	KIF26B	intronic	-8.024	1.02359e-15
cg18248290	1	67672221	rs148626770	67644369	IL23R	intronic	-7.78043	7.2278e-15
cg18248290	1	67672221	rs7534570	67646351	IL23R	intronic	-7.78772	6.82283e-15
cg18248290	1	67672221	rs10127763	67651733	IL23R	intronic	-7.78772	6.82283e-15
cg18248290	1	67672221	rs10889667	67655207	IL23R	intronic	-7.78772	6.82283e-15
cg19205994	1	242688081	rs71648694	242376638	PLD5	intronic	7.37521	1.64092e-13
cg19205994	1	242688081	rs77069503	242378532	PLD5	intronic	7.69882	1.37331e-14
cg19205994	1	242688081	rs74225775	242392861	PLD5	intronic	7.04645	1.83546e-12
cg19205994	1	242688081	rs12759174	242402628	PLD5	intronic	7.2619	3.81686e-13
cg19205994	1	242688081	rs35128030	242409371	PLD5	intronic	7.2619	3.81686e-13
cg19205994	1	242688081	rs61845478	242410333	PLD5	intronic	7.22041	5.18295e-13
cg19205994	1	242688081	rs61845479	242410356	PLD5	intronic	7.3959	1.40455e-13
cg19205994	1	242688081	rs893702	242546534	PLD5	intronic	7.15952	8.0958e-13
cg19205994	1	242688081	rs12568547	242555354	PLD5	intronic	7.31343	2.60415e-13
cg19205994	1	242688081	rs74490997	242561514	PLD5	intronic	7.31343	2.60415e-13
cg19932420	1	221786038	rs111801014	221454985	MBD5	intronic	-8.35698	6.43455e-17
cg20131145	1	160296456	rs6678017	160286256	COPA	intronic	-7.44005	1.00647e-13
cg20131145	1	160296456	rs74123106	160299495	COPA	intronic	-7.44005	1.00647e-13
cg20131145	1	160296456	rs148138605	160299677	COPA	intronic	-7.44005	1.00647e-13
cg20131145	1	160296456	rs140427109	160299778	COPA	intronic	-7.44005	1.00647e-13
cg20131145	1	160296456	rs74123108	160300669	COPA	intronic	-7.26747	3.66286e-13
cg20131145	1	160296456	rs56241763	160301255	COPA	intronic	-7.26747	3.66286e-13
cg20131145	1	160296456	rs55753215	160302202	COPA	intronic	-7.26747	3.66286e-13
cg20131145	1	160296456	rs57425682	160302298	COPA	exonic	-7.26747	3.66286e-13
cg20324884	1	247171322	rs12563431	247153573	ZNF670-ZNF695	ncRNA_intronic	7.03998	1.92272e-12
cg20324884	1	247171322	rs2642978	247156066	ZNF670-ZNF695	ncRNA_intronic	6.9437	3.8196e-12
cg20324884	1	247171322	rs2642974	247160270	ZNF670-ZNF695	ncRNA_intronic	6.9437	3.8196e-12
cg20324884	1	247171322	rs2818893	247160495	ZNF670-ZNF695	ncRNA_intronic	6.9437	3.8196e-12
cg20324884	1	247171322	rs2818872	247166017	ZNF670-ZNF695	ncRNA_intronic	7.17898	7.02317e-13
cg20670909	1	56891056	rs6687567	57160971	PRKAA2	intronic	-6.98659	2.81649e-12
cg20696674	1	28826586	rs187003526	28757703	PHACTR4	intronic	-6.94718	3.72669e-12
cg20696674	1	28826586	rs35506828	28769814	PHACTR4	intronic	-7.83634	4.63871e-15
cg20775316	1	54763942	rs1556530	54763997	SSBP3	intronic	-10.09	6.11944e-24
cg20775316	1	54763942	rs4927086	54766101	SSBP3	intronic	-11.2954	1.38256e-29
cg20775316	1	54763942	rs55665511	54766914	SSBP3	intronic	-11.201	4.032e-29
cg20775316	1	54763942	rs4927087	54767680	SSBP3	intronic	-11.2954	1.38256e-29
cg20775316	1	54763942	rs12730301	54767767	SSBP3	intronic	-11.2954	1.38256e-29
cg20775316	1	54763942	rs56383265	54768131	SSBP3	intronic	-11.2954	1.38256e-29
cg20775316	1	54763942	rs55976831	54768132	SSBP3	intronic	-11.2954	1.38256e-29
cg20775316	1	54763942	rs55668170	54768205	SSBP3	intronic	-11.2954	1.38256e-29
cg20775316	1	54763942	rs17390642	54768377	SSBP3	intronic	-11.2954	1.38248e-29
cg20775316	1	54763942	rs17392881	54768781	SSBP3	intronic	-9.16492	4.9583e-20
cg20775316	1	54763942	rs12740348	54769265	SSBP3	intronic	-9.16466	4.97038e-20
cg20775316	1	54763942	rs12740351	54769270	SSBP3	intronic	-9.16466	4.97038e-20
cg20980271	1	109506696	rs1664416	109506387	CLCC1	upstream	-7.39303	1.43521e-13
cg20980271	1	109506696	rs839879	109527861	WDR47	intronic	-7.32726	2.34906e-13
cg21126161	1	170487680	rs550559	170669109	PRRX1	intronic	-8.76372	1.88902e-18
cg21126161	1	170487680	rs608590	170669325	PRRX1	intronic	-8.76372	1.88902e-18
cg21126161	1	170487680	rs517508	170670424	PRRX1	intronic	-7.02662	2.11596e-12
cg21478326	1	153019087	rs6587728	153064996	SPRR2E	downstream	-6.89551	5.36738e-12
cg22247002	1	86143972	rs2389974	86206002	COL24A1	intronic	-6.9447	3.79266e-12
cg22247002	1	86143972	rs1813656	86221995	COL24A1	intronic	-7.08802	1.36041e-12
cg22247002	1	86143972	rs444875	86223922	COL24A1	intronic	-7.08802	1.36041e-12
cg22247002	1	86143972	rs425357	86224828	COL24A1	intronic	-7.08802	1.36041e-12
cg22247002	1	86143972	rs429040	86226472	COL24A1	intronic	-7.08802	1.36041e-12
cg22247002	1	86143972	rs7521240	86229143	COL24A1	intronic	-7.08802	1.36041e-12
cg23242503	1	87271655	rs496114	87327273	SELENOF	downstream	-8.40411	4.31117e-17
cg23242503	1	87271655	rs797939	87335468	SELENOF	intronic	-8.40411	4.31117e-17
cg23242503	1	87271655	rs74454142	87337337	SELENOF	intronic	-9.49597	2.18173e-21
cg23242503	1	87271655	rs559139	87345493	SELENOF	intronic	-8.82676	1.07748e-18
cg23242503	1	87271655	rs2390167	87346211	SELENOF	intronic	-9.49597	2.18173e-21
cg23242503	1	87271655	rs498135	87350063	SELENOF	intronic	-6.9592	3.42205e-12
cg23242503	1	87271655	rs486568	87353136	SELENOF	intronic	-8.40411	4.31117e-17
cg23242503	1	87271655	rs538260	87354972	SELENOF	intronic	-8.40411	4.31117e-17
cg23242503	1	87271655	rs505353	87356250	SELENOF	intronic	-8.40411	4.31117e-17
cg23242503	1	87271655	rs472653	87358983	SELENOF	intronic	-8.40411	4.31117e-17
cg23242503	1	87271655	rs503199	87359981	SELENOF	intronic	-8.40411	4.31117e-17
cg23242503	1	87271655	rs538982	87361415	SELENOF	intronic	-8.40411	4.31117e-17
cg23242503	1	87271655	rs560049	87361639	SELENOF	intronic	-8.40411	4.31117e-17
cg23242503	1	87271655	rs113520471	87365215	SELENOF	intronic	-8.40411	4.31117e-17
cg23242503	1	87271655	rs187248513	87365375	SELENOF	intronic	-8.40411	4.31117e-17
cg23242503	1	87271655	rs517277	87367391	SELENOF	intronic	-8.40411	4.31117e-17
cg23242503	1	87271655	rs490784	87368235	SELENOF	intronic	-8.40411	4.31117e-17
cg23242503	1	87271655	rs531915	87372627	SELENOF	intronic	-8.40411	4.31117e-17
cg23242503	1	87271655	rs527281	87373143	SELENOF	intronic	-8.40411	4.31117e-17
cg23242503	1	87271655	rs524450	87373438	SELENOF	intronic	-8.40411	4.31117e-17
cg23242503	1	87271655	rs797933	87375868	SELENOF	intronic	-7.02257	2.17827e-12
cg23242503	1	87271655	rs9433110	87379309	SELENOF	intronic	-7.02257	2.17827e-12
cg23242503	1	87271655	rs578851	87379637	SELENOF	intronic	-7.00959	2.39009e-12
cg23242503	1	87271655	rs472509	87387880	HS2ST1	intronic	-7.66137	1.83953e-14
cg23242503	1	87271655	rs7553423	87392027	HS2ST1	intronic	-7.66137	1.83953e-14
cg23242503	1	87271655	rs79320455	87392663	HS2ST1	intronic	-8.60057	7.93234e-18
cg23242503	1	87271655	rs76098585	87395481	HS2ST1	intronic	-8.60057	7.93234e-18
cg23242503	1	87271655	rs61709027	87403560	HS2ST1	intronic	-7.66137	1.83953e-14
cg23242503	1	87271655	rs74099359	87407084	HS2ST1	intronic	-7.66137	1.83953e-14
cg23242503	1	87271655	rs2807951	87413314	HS2ST1	intronic	-7.66137	1.83953e-14
cg23242503	1	87271655	rs113319789	87425149	HS2ST1	intronic	-8.60057	7.93234e-18
cg23242503	1	87271655	rs76668538	87430486	HS2ST1	intronic	-8.60057	7.93234e-18
cg23631229	1	7962850	rs161805	7975595	TNFRSF9	downstream	8.53926	1.3508e-17
cg23631229	1	7962850	rs12564367	7978325	TNFRSF9	UTR3	8.05947	7.66286e-16
cg23631229	1	7962850	rs226479	7978402	TNFRSF9	UTR3	8.51168	1.71436e-17
cg23631229	1	7962850	rs161824	7978722	TNFRSF9	UTR3	8.51168	1.71436e-17
cg23631229	1	7962850	rs161825	7979574	TNFRSF9	UTR3	7.40198	1.34173e-13
cg23631229	1	7962850	rs161827	7982034	TNFRSF9	intronic	6.98706	2.80716e-12
cg23631229	1	7962850	rs226484	7989286	TNFRSF9	intronic	7.46129	8.56803e-14
cg23631229	1	7962850	rs161810	8000797	TNFRSF9	intronic	7.62428	2.45393e-14
cg23631229	1	7962850	rs519546	8001466	TNFRSF9	intronic	8.53802	1.36536e-17
cg23953831	1	117544416	rs10494191	117544015	CD101	upstream	-8.5148	1.66884e-17
cg23953831	1	117544416	rs3818446	117544184	CD101	upstream	-8.67523	4.12715e-18
cg24075852	1	22264157	rs141453473	22314078	CELA3B	intronic	7.1713	7.42883e-13
cg24075852	1	22264157	rs146452480	22327220	CELA3A	upstream	7.32701	2.35349e-13
cg24075852	1	22264157	rs60202359	22327912	CELA3A	upstream	7.32701	2.35349e-13
cg24075852	1	22264157	rs61685243	22327990	CELA3A	upstream	7.32701	2.35349e-13
cg24075852	1	22264157	rs60569739	22328059	CELA3A	upstream	7.30948	2.68172e-13
cg24075852	1	22264157	rs58302058	22328061	CELA3A	upstream	7.30948	2.68172e-13
cg24075852	1	22264157	rs60864719	22328092	CELA3A	upstream	7.70828	1.27527e-14
cg24088508	1	38156462	rs2306626	38156343	C1orf109	intronic	6.9533	3.56833e-12
cg24088508	1	38156462	rs3762352	38156902	C1orf109	intronic	6.9533	3.56833e-12
cg24088508	1	38156462	rs3762354	38157604	C1orf109	intronic	6.9533	3.56833e-12
cg24088508	1	38156462	rs2306625	38158211	CDCA8	UTR5	6.9533	3.56833e-12
cg24088508	1	38156462	rs12038445	38159421	CDCA8	intronic	6.9533	3.56833e-12
cg24088508	1	38156462	rs4653321	38165448	CDCA8	intronic	7.04563	1.84625e-12
cg24088508	1	38156462	rs57669144	38169793	CDCA8	intronic	6.9533	3.56833e-12
cg24088508	1	38156462	rs11264090	38173382	CDCA8	intronic	6.9533	3.56833e-12
cg24088508	1	38156462	rs3748679	38173694	CDCA8	intronic	6.9533	3.56833e-12
cg24088508	1	38156462	rs7526362	38174366	CDCA8	UTR3	6.9533	3.56833e-12
cg24291318	1	197037451	rs1412634	197023156	F13B	intronic	-7.24495	4.32601e-13
cg24291318	1	197037451	rs4350226	197132378	ZBTB41	intronic	-7.70192	1.34042e-14
cg24291318	1	197037451	rs2786114	197302717	CRB1	intronic	-7.10503	1.20296e-12
cg24526499	1	155100382	rs11582128	155003954	DCST2	intronic	7.27077	3.57434e-13
cg24879939	1	3230647	rs7526595	3225335	PRDM16	intronic	-8.57674	9.75964e-18
cg24879939	1	3230647	rs111663651	3226376	PRDM16	intronic	-8.57674	9.75964e-18
cg25150572	1	28763330	rs187003526	28757703	PHACTR4	intronic	-6.94481	3.78966e-12
cg25150572	1	28763330	rs35506828	28769814	PHACTR4	intronic	-7.72467	1.12146e-14
cg25214531	1	186423646	rs10911860	186391292	ODR4	downstream	-6.96995	3.17059e-12
cg25214531	1	186423646	rs1882926	186411579	LOC102724919	ncRNA_intronic	-8.07639	6.67137e-16
cg25214531	1	186423646	rs35066734	186412913	LOC102724919	ncRNA_intronic	-8.07639	6.67137e-16
cg25214531	1	186423646	rs12403321	186424865	LOC102724919	ncRNA_intronic	-8.07639	6.67137e-16
cg25214531	1	186423646	rs12401657	186439646	LOC102724919	downstream	-8.41572	3.90484e-17
cg25263021	1	47046395	rs1998545	46954587	DMBX1	upstream	-7.03055	2.05714e-12
cg25263021	1	47046395	rs10890402	46959628	DMBX1	intronic	-7.1218	1.0653e-12
cg25263021	1	47046395	rs6703148	47004864	MKNK1-AS1	ncRNA_intronic	-7.57229	3.66688e-14
cg25263021	1	47046395	rs8602	47023531	MKNK1-AS1	ncRNA_intronic	-7.0219	2.18875e-12
cg25263021	1	47046395	rs10890405	47040084	MKNK1	intronic	-7.0428	1.88413e-12
cg25263021	1	47046395	rs11211306	47044244	MKNK1	intronic	-7.20407	5.84406e-13
cg25263021	1	47046395	rs3766236	47047441	MKNK1	intronic	-7.83676	4.62324e-15
cg25263021	1	47046395	rs11211312	47049493	MKNK1	intronic	-8.14918	3.66411e-16
cg25263021	1	47046395	rs55680528	47050655	MKNK1	intronic	-6.98357	2.8777e-12
cg25263021	1	47046395	rs3766231	47056347	MKNK1	intronic	-7.26919	3.61638e-13
cg25263021	1	47046395	rs11211317	47057633	MKNK1	intronic	-7.66864	1.73825e-14
cg25263021	1	47046395	rs12093643	47058863	MKNK1	intronic	-7.67326	1.67678e-14
cg25263021	1	47046395	rs7556307	47060078	MKNK1	intronic	-7.17164	7.41044e-13
cg25263021	1	47046395	rs9804164	47061580	MKNK1	intronic	-7.88609	3.11803e-15
cg25263021	1	47046395	rs9804165	47061655	MKNK1	intronic	-7.69772	1.38513e-14
cg25263021	1	47046395	rs7556481	47063085	MKNK1	intronic	-7.17164	7.41044e-13
cg25263021	1	47046395	rs12138971	47065710	MKNK1	intronic	-7.17164	7.41044e-13
cg25263021	1	47046395	rs12047046	47066588	MKNK1	intronic	-7.17164	7.41044e-13
cg25263021	1	47046395	rs10890406	47068677	MKNK1	intronic	6.97265	3.11023e-12
cg25263021	1	47046395	rs3818323	47075932	MOB3C	intronic	-7.76475	8.18036e-15
cg25263021	1	47046395	rs6704020	47077871	MOB3C	intronic	7.60552	2.83757e-14
cg25263021	1	47046395	rs12048342	47078202	MOB3C	intronic	-7.16428	7.8198e-13
cg25263021	1	47046395	rs11211326	47078309	MOB3C	intronic	7.60552	2.83757e-14
cg25263021	1	47046395	rs11211327	47078318	MOB3C	intronic	7.60552	2.83757e-14
cg25263021	1	47046395	rs4660947	47078637	MOB3C	exonic	7.29668	2.94948e-13
cg25263021	1	47046395	rs11211328	47080665	MOB3C	exonic	-6.97528	3.05271e-12
cg25263021	1	47046395	rs6671527	47080679	MOB3C	exonic	-10.2322	1.42249e-24
cg25263021	1	47046395	rs56869893	47082513	MOB3C	UTR5	-7.14957	8.70479e-13
cg25282454	1	1158325	rs55683245	1157372	SDF4	intronic	-8.42791	3.51903e-17
cg25282454	1	1158325	rs79118541	1157547	SDF4	intronic	-8.42791	3.51903e-17
cg25282454	1	1158325	rs75124586	1157564	SDF4	intronic	-8.42791	3.51903e-17
cg25282454	1	1158325	rs74374908	1157625	SDF4	intronic	-7.30199	2.83534e-13
cg25282454	1	1158325	rs79875872	1157631	SDF4	intronic	-8.42791	3.51903e-17
cg25282454	1	1158325	rs79281810	1157684	SDF4	intronic	-8.42791	3.51903e-17
cg25282454	1	1158325	rs79339398	1157705	SDF4	intronic	-8.42791	3.51903e-17
cg25282454	1	1158325	rs79561057	1157834	SDF4	intronic	-8.42791	3.51903e-17
cg25282454	1	1158325	rs78596995	1157862	SDF4	intronic	-8.42791	3.51903e-17
cg25282454	1	1158325	rs76502131	1157959	SDF4	intronic	-8.42791	3.51903e-17
cg25282454	1	1158325	rs74350546	1157960	SDF4	intronic	-8.42791	3.51903e-17
cg25282454	1	1158325	rs76056412	1157974	SDF4	intronic	-8.42791	3.51903e-17
cg25282454	1	1158325	rs74930764	1157991	SDF4	intronic	-8.42791	3.51903e-17
cg25282454	1	1158325	rs112678550	1158020	SDF4	intronic	-8.42791	3.51903e-17
cg25282454	1	1158325	rs3813199	1158277	SDF4	intronic	-8.42791	3.51903e-17
cg25282454	1	1158325	rs76888271	1158357	SDF4	intronic	-8.42791	3.51903e-17
cg25282454	1	1158325	rs79367599	1158973	SDF4	intronic	-8.42791	3.51903e-17
cg25282454	1	1158325	rs74808088	1158975	SDF4	intronic	-8.42791	3.51903e-17
cg25282454	1	1158325	rs113206287	1159020	SDF4	intronic	-8.42791	3.51903e-17
cg25282454	1	1158325	rs77472198	1159024	SDF4	intronic	-8.42791	3.51903e-17
cg25282454	1	1158325	rs79028173	1159062	SDF4	intronic	-8.42791	3.51903e-17
cg25282454	1	1158325	rs114919826	1159107	SDF4	intronic	-8.42791	3.51903e-17
cg25282454	1	1158325	rs112733189	1159729	SDF4	intronic	-8.42791	3.51903e-17
cg25282454	1	1158325	rs79242155	1160224	SDF4	intronic	-8.42791	3.51903e-17
cg25282454	1	1158325	rs75165450	1160226	SDF4	intronic	-8.42791	3.51903e-17
cg25282454	1	1158325	rs6671424	1160665	SDF4	intronic	-7.10666	1.18882e-12
cg25282454	1	1158325	rs3753343	1160809	SDF4	intronic	-8.42791	3.51903e-17
cg25282454	1	1158325	rs370635626	1161129	SDF4	intronic	-8.42791	3.51903e-17
cg25282454	1	1158325	rs111698464	1161362	SDF4	intronic	-8.42791	3.51903e-17
cg25282454	1	1158325	rs78913203	1161641	SDF4	intronic	-8.42791	3.51903e-17
cg25282454	1	1158325	rs115953853	1161717	SDF4	intronic	-8.42791	3.51903e-17
cg25282454	1	1158325	rs142693327	1161755	SDF4	intronic	-8.42791	3.51903e-17
cg25282454	1	1158325	rs147359526	1161756	SDF4	intronic	-8.42791	3.51903e-17
cg25282454	1	1158325	rs113791678	1161780	SDF4	intronic	-8.42791	3.51903e-17
cg25282454	1	1158325	rs3766186	1162435	SDF4	intronic	-8.42791	3.51903e-17
cg25282454	1	1158325	rs112819941	1163172	SDF4	intronic	-8.26165	1.43667e-16
cg25282454	1	1158325	rs55701216	1163355	SDF4	intronic	-8.42791	3.51903e-17
cg25282454	1	1158325	rs80229541	1164540	SDF4	intronic	-8.42791	3.51903e-17
cg25282454	1	1158325	rs75188282	1164687	SDF4	intronic	-8.42791	3.51903e-17
cg25282454	1	1158325	rs76024681	1165361	SDF4	intronic	-8.42791	3.51903e-17
cg25282454	1	1158325	rs77819818	1165471	SDF4	intronic	-8.42791	3.51903e-17
cg25282454	1	1158325	rs77696650	1165725	SDF4	intronic	-8.42791	3.51903e-17
cg25282454	1	1158325	rs79493008	1165821	SDF4	intronic	-8.42791	3.51903e-17
cg25282454	1	1158325	rs55893507	1166075	SDF4	intronic	-8.42791	3.51903e-17
cg25282454	1	1158325	rs55717744	1166177	SDF4	intronic	-8.42791	3.51903e-17
cg25282454	1	1158325	rs56316126	1166205	SDF4	intronic	-8.42791	3.51903e-17
cg25460859	1	28764551	rs10751728	28716679	PHACTR4	intronic	-8.25824	1.47833e-16
cg25460859	1	28764551	rs4615861	28730212	PHACTR4	intronic	-8.36301	6.11365e-17
cg25460859	1	28764551	rs187003526	28757703	PHACTR4	intronic	-8.86083	7.94186e-19
cg25460859	1	28764551	rs35506828	28769814	PHACTR4	intronic	-9.30452	1.34597e-20
cg25604613	1	54485585	rs75861516	54372232	DIO1	intronic	-6.97032	3.1622e-12
cg25604613	1	54485585	rs12080377	54373323	DIO1	intronic	-7.53278	4.96722e-14
cg25604613	1	54485585	rs12080485	54373528	DIO1	intronic	-7.53278	4.96722e-14
cg25604613	1	54485585	rs12059928	54373632	DIO1	intronic	-7.65911	1.87223e-14
cg25604613	1	54485585	rs11206255	54400627	HSPB11	intronic	-7.53757	4.78792e-14
cg25623347	1	116943772	rs74111880	116958968	ATP1A1-AS1	ncRNA_intronic	6.90084	5.16965e-12
cg25623347	1	116943772	rs12057823	116959611	ATP1A1-AS1	ncRNA_intronic	6.90084	5.16965e-12
cg25623347	1	116943772	rs12058970	116962020	ATP1A1-AS1	upstream	7.202	5.93344e-13
cg25623347	1	116943772	rs56304436	116969497	LINC01762	ncRNA_intronic	7.202	5.93344e-13
cg25961012	1	46986372	rs72894667	46999020	TMEM275	exonic	-8.89505	5.83929e-19
cg25961012	1	46986372	rs6696219	47000408	TMEM275	intronic	-7.91174	2.53817e-15
cg25961012	1	46986372	rs11588450	47000996	TMEM275	intronic	-7.6563	1.91362e-14
cg25961012	1	46986372	rs59935547	47001423	TMEM275	upstream	-7.91174	2.53817e-15
cg25961012	1	46986372	rs7524253	47002086	TMEM275	upstream	-7.26614	3.69894e-13
cg25961012	1	46986372	rs2486163	47004680	MKNK1-AS1	ncRNA_intronic	-8.88162	6.58964e-19
cg26339059	1	39991902	rs139622852	39983274	BMP8A	intronic	-7.16475	7.79294e-13
cg26875637	1	112938339	rs7541222	112942135	CTTNBP2NL	intronic	6.90014	5.19516e-12
cg26875637	1	112938339	rs6696624	112943183	CTTNBP2NL	intronic	6.93257	4.13273e-12
cg26875637	1	112938339	rs6703430	112944995	CTTNBP2NL	intronic	6.93257	4.13273e-12
cg26875637	1	112938339	rs11102472	112948319	CTTNBP2NL	intronic	6.93257	4.13273e-12
cg26875637	1	112938339	rs1777608	112951422	CTTNBP2NL	intronic	6.90014	5.19516e-12
cg26875637	1	112938339	rs1759689	112952063	CTTNBP2NL	intronic	6.90014	5.19516e-12
cg26898721	1	19962709	rs12565770	19555060	EMC1-AS1	ncRNA_intronic	-8.90736	5.22621e-19
cg27292588	1	45285892	rs78184567	45500553	ZSWIM5	intronic	7.01745	2.25959e-12
cg27655246	1	175617847	rs73033384	175625674	TNR	intronic	-7.48652	7.07244e-14
cg00052932	2	190539778	rs1233276	190684782	PMS1	intronic	7.37719	1.61659e-13
cg00055384	2	36928039	rs11124532	36928929	VIT	intronic	-7.08915	1.34941e-12
cg00055384	2	36928039	rs4670159	36928987	VIT	intronic	-7.08915	1.34941e-12
cg00055384	2	36928039	rs4670160	36929045	VIT	intronic	-7.08915	1.34941e-12
cg00055384	2	36928039	rs4670161	36929068	VIT	intronic	-7.08915	1.34941e-12
cg00055384	2	36928039	rs4670589	36929221	VIT	intronic	-7.08915	1.34941e-12
cg00055384	2	36928039	rs6544029	36930423	VIT	intronic	-6.9404	3.90997e-12
cg00055384	2	36928039	rs7340320	36930497	VIT	intronic	-6.99938	2.57101e-12
cg00055384	2	36928039	rs9308994	36930788	VIT	intronic	-6.99938	2.57101e-12
cg00055384	2	36928039	rs10460522	36930862	VIT	intronic	-6.99938	2.57101e-12
cg00055384	2	36928039	rs10460523	36931015	VIT	intronic	-6.9404	3.90997e-12
cg00055384	2	36928039	rs28374958	36931041	VIT	intronic	-6.92948	4.22384e-12
cg00055384	2	36928039	rs28420099	36931163	VIT	intronic	-6.9404	3.90997e-12
cg00055384	2	36928039	rs4670162	36931931	VIT	intronic	-7.02015	2.21637e-12
cg00333335	2	77315382	rs66769122	77225805	LOC101927907	ncRNA_intronic	-7.26862	3.63192e-13
cg00333335	2	77315382	rs372758453	77320353	LRRTM4	intronic	-8.82859	1.06005e-18
cg00333335	2	77315382	rs111489135	77320890	NBPF19,NBPF20	intronic	-7.88039	3.2636e-15
cg00333335	2	77315382	rs72807253	77332428	LRRTM4	intronic	-7.8037	6.01171e-15
cg00492362	2	95788963	rs1104775	95948987	PROM2	intronic	-6.89446	5.40687e-12
cg00492362	2	95788963	rs2320339	95950045	PROM2	intronic	-6.89026	5.56896e-12
cg00916536	2	87017419	rs34256565	87025759	CD8A	intronic	6.92537	4.34823e-12
cg00916536	2	87017419	rs13019439	87026150	CD8A	intronic	6.92537	4.34823e-12
cg01020427	2	86402957	rs876242	86371012	IMMT	downstream	-8.92269	4.55106e-19
cg01020427	2	86402957	rs13018652	86375470	IMMT	intronic	-9.77637	1.42223e-22
cg01020427	2	86402957	rs13019073	86375748	IMMT	intronic	-9.57327	1.03576e-21
cg01020427	2	86402957	rs6747474	86417975	IMMT	intronic	-6.94871	3.6863e-12
cg01068781	2	96769235	rs77576319	96991345	ITPRIPL1	intronic	-7.33535	2.21146e-13
cg01111179	2	169757561	rs519599	169687680	NOSTRIN	intronic	-7.92849	2.21827e-15
[truncated: 23,965 more rows]

[truncated: 4 more sheets: S2D_Bcell, S2E_Mono, S2F_Gran, S2G_SNP_info]
