# Supplementary material for: HBI: a hierarchical Bayesian interaction model to estimate cell-type-specific methylation quantitative trait loci incorporating priors from cell-sorted bisulfite sequencing data
Source: Genome Biol. 2024 Oct 15;25:273. doi: 10.1186/s13059-024-03411-7 (PMC11476968; doi:10.1186/s13059-024-03411-7)
Supplement: Supplementary file 4 — Additional file 4: Table S3. Replication results for the identified cell-type-specific meQTLs [file 13059_2024_3411_MOESM4_ESM.xlsx]

## Sheet: S3A
Table S3A: Replication results for HBI with and without priors incorporated from CTS data.
HBI (with priors incorporated from CTS data)
	Number of significant meQTLs	Number of shared pairs	Number of replicated	Replication rate*
CD4+ T-cells	122387	16088	15112	0.9393
CD8+ T-cells	34310	3159	2496	0.7901
Monocytes	36919	5430	4781	0.8805
HBI (without priors incorporated from CTS data)
	Number of significant meQTLs	Number of shared pairs	Number of replicated	Replication rate*
CD4+ T-cells	119724	15489	14525	0.9377
CD8+ T-cells	31086	2703	2090	0.7732
Monocytes	34016	5040	4416	0.8761
*Replicated meQTLs were defined as those with p<0.05 and consistent direction of effect in the replication data.
*Replication rate was calculated as (number of replicated meQTLs)/(number of shared pairs)

## Sheet: S3B
Table S3B: Replication results for different methods before and after utilizing high LD SNPs to increase the number of shared pairs.
Before utilizing high LD SNPs:						After utilizing high LD SNPs:
HBI						HBI
	Number of significant meQTLs	Number of shared pairs	Number of replicated	Replication rate			Number of significant meQTLs	Number of shared pairs	Number of replicated	Replication rate
CD4+ T-cells	122387	16088	15112	0.9393		CD4+ T-cells	122387	23694	22416	0.9461
CD8+ T-cells	34310	3159	2496	0.7901		CD8+ T-cells	34310	4222	3299	0.7814
Monocytes	36919	5430	4781	0.8805		Monocytes	36919	6804	5713	0.8396
bMIND						bMIND
	Number of significant meQTLs	Number of shared pairs	Number of replicated	Replication rate			Number of significant meQTLs	Number of shared pairs	Number of replicated	Replication rate
CD4+ T-cells	120846	15369	14476	0.9419		CD4+ T-cells	120846	22054	20949	0.9498
CD8+ T-cells	30214	2811	2410	0.8573		CD8+ T-cells	30214	3805	3197	0.8402
Monocytes	21922	2084	1713	0.8219		Monocytes	21922	2344	1920	0.8191
TCA						TCA
	Number of significant meQTLs	Number of shared pairs	Number of replicated	Replication rate			Number of significant meQTLs	Number of shared pairs	Number of replicated	Replication rate
CD4+ T-cells	77084	9156	8723	0.9527		CD4+ T-cells	77084	14609	13938	0.954
CD8+ T-cells	25152	1743	1444	0.8284		CD8+ T-cells	25152	2337	1932	0.8267
Monocytes	28408	3451	2988	0.8658		Monocytes	28408	4034	3396	0.8418

## Sheet: S3C
Table S3C: Replication results using an additional replication data from Chen et al.
Before utilizing high LD SNPs:						After utilizing high LD SNPs:
HBI						HBI
	Number of significant meQTLs	Number of shared pairs	Number of replicated	Replication rate			Number of significant meQTLs	Number of shared pairs	Number of replicated	Replication rate
CD4+ T-cells	122387	32302	31436	0.9731		CD4+ T-cells	122387	47806	46534	0.9734
Monocytes	36919	8555	7905	0.924		Monocytes	36919	10350	9539	0.9216
bMIND						bMIND
	Number of significant meQTLs	Number of shared pairs	Number of replicated	Replication rate			Number of significant meQTLs	Number of shared pairs	Number of replicated	Replication rate
CD4+ T-cells	120846	25763	25105	0.9744		CD4+ T-cells	120846	36841	35905	0.9746
Monocytes	21922	4415	4048	0.9168		Monocytes	21922	4944	4528	0.9159
TCA						TCA
	Number of significant meQTLs	Number of shared pairs	Number of replicated	Replication rate			Number of significant meQTLs	Number of shared pairs	Number of replicated	Replication rate
CD4+ T-cells	77084	18682	18410	0.9854		CD4+ T-cells	77084	28209	27808	0.9858
Monocytes	28408	5374	5038	0.9374		Monocytes	28408	6072	5690	0.9371
