# Supplementary material for: HBI: a hierarchical Bayesian interaction model to estimate cell-type-specific methylation quantitative trait loci incorporating priors from cell-sorted bisulfite sequencing data
Source: Genome Biol. 2024 Oct 15;25:273. doi: 10.1186/s13059-024-03411-7 (PMC11476968; doi:10.1186/s13059-024-03411-7)
Supplement: Supplementary file 6 — Additional file 6: Table S5. GWAS-meQTL colocalizations in each cell type [file 13059_2024_3411_MOESM6_ESM.xlsx]

## Sheet: S5A
Table S5A: GWAS-meQTL colocalizations in CD4T cells. PPFC: posterior probability of colocalization in the region; PPE: proportion of PPFC explained by the SNP
Category	Trait 1 (GWAS)	Trait2 (CpG)	Chr	Colocalized SNP	Posterior probability (PPFC)	posterior explained by SNP (PPE)
Blood	Eosinophil_Count	mQTL_cg05385718	2	rs1106639	1	1
Blood	Eosinophil_Count	mQTL_cg06203079	20	rs6080761	0.9928	0.9137
Blood	Eosinophil_Count	mQTL_cg26840689	20	rs6080761	0.9928	0.7927
Blood	Eosinophil_Count	mQTL_cg05030953	6	rs9266252	0.9914	0.8353
Blood	Eosinophil_Count	mQTL_cg00113675	6	rs2916805	0.9873	0.861
Blood	Eosinophil_Count	mQTL_cg16128096	1	rs783625	0.9793	0.3586
Blood	Eosinophil_Count	mQTL_cg20392764	11	rs58833930	0.9789	1
Blood	Eosinophil_Count	mQTL_cg01465596	1	rs783625	0.9784	0.3346
Blood	Eosinophil_Count	mQTL_cg14373797	6	rs9461839	0.9628	0.3933
Blood	Eosinophil_Count	mQTL_cg20978680	6	rs11759553	0.9548	0.461
Blood	Eosinophil_Count	mQTL_cg27254482	21	rs6517139	0.9546	1
Blood	Eosinophil_Count	mQTL_cg08670715	17	rs62054802	0.9423	0.2559
Blood	Eosinophil_Count	mQTL_cg05159804	17	rs62054802	0.9422	0.2558
Blood	Eosinophil_Count	mQTL_cg17911788	17	rs62054802	0.9417	0.2555
Blood	Eosinophil_Count	mQTL_cg10659908	12	rs7952909	0.9378	0.29
Blood	Eosinophil_Count	mQTL_cg25512537	17	rs61740716	0.9375	0.3285
Blood	Eosinophil_Count	mQTL_cg07427744	17	rs62054802	0.9298	0.255
Blood	Eosinophil_Count	mQTL_cg10912203	9	rs2418325	0.899	0.3053
Blood	Eosinophil_Count	mQTL_cg09052185	6	rs3213484	0.8904	0.3615
Blood	Eosinophil_Count	mQTL_cg08798685	6	rs200953	0.8838	0.3066
Blood	Eosinophil_Count	mQTL_cg26587870	6	rs200995	0.881	0.625
Blood	Eosinophil_Count	mQTL_cg08449791	2	rs10204352	0.8801	0.5999
Blood	Eosinophil_Count	mQTL_cg01224863	5	rs4958216	0.8689	0.3821
Blood	Eosinophil_Count	mQTL_cg08798685	6	rs200954	0.8568	0.6084
Blood	Eosinophil_Count	mQTL_cg17117718	17	rs62054802	0.8561	0.1824
Blood	Eosinophil_Count	mQTL_cg08146708	1	rs6427082	0.8549	0.6213
Blood	Eosinophil_Count	mQTL_cg16113483	17	rs62054802	0.8534	0.1768
Blood	Eosinophil_Count	mQTL_cg21204522	6	rs200485	0.852	0.8803
Blood	Eosinophil_Count	mQTL_cg06308982	20	rs6070330	0.8518	0.4017
Blood	Eosinophil_Count	mQTL_cg15377409	6	rs200483	0.8465	0.3491
Blood	Eosinophil_Count	mQTL_cg01373819	15	rs12593759	0.8315	0.9764
Blood	Eosinophil_Count	mQTL_cg22045604	17	rs62054802	0.8111	0.2475
Blood	Eosinophil_Count	mQTL_cg13429998	1	rs783625	0.8093	0.3278
Blood	Eosinophil_Count	mQTL_cg05171487	17	rs62061725	0.7811	0.864
Blood	Eosinophil_Count	mQTL_cg10262387	6	rs2517730	0.7536	0.9093
Blood	Eosinophil_Count	mQTL_cg08490304	19	rs72977691	0.7504	0.5285
Blood	Eosinophil_Count	mQTL_cg08238215	2	rs11883967	0.7251	0.9981
Blood	Eosinophil_Count	mQTL_cg06334689	16	rs9939774	0.7216	0.325
Blood	Eosinophil_Count	mQTL_cg08224563	16	rs7188735	0.7187	0.6519
Blood	Eosinophil_Count	mQTL_cg12167880	12	rs2741159	0.7155	0.9994
Blood	Eosinophil_Count	mQTL_cg25460859	1	rs4615861	0.7032	0.8672
Blood	Eosinophil_Count	mQTL_cg00766382	16	rs9938890	0.7032	0.1537
Blood	Eosinophil_Count	mQTL_cg01723420	16	rs9938890	0.7001	0.1787
Blood	Eosinophil_Count	mQTL_cg25150572	1	rs4615861	0.6936	0.9434
Blood	Eosinophil_Count	mQTL_cg20696674	1	rs4615861	0.6833	0.8575
Blood	Eosinophil_Count	mQTL_cg17911788	17	rs58879558	0.6832	1
Blood	Eosinophil_Count	mQTL_cg02478991	17	rs62061818	0.6798	0.3006
Blood	Eosinophil_Count	mQTL_cg17185904	19	rs1962889	0.6672	0.4484
Blood	Eosinophil_Count	mQTL_cg25459280	12	rs11835839	0.6532	0.4668
Blood	Eosinophil_Count	mQTL_cg18353405	7	rs60598962	0.6527	0.58
Blood	Eosinophil_Count	mQTL_cg10685138	1	rs1324481	0.6429	0.263
Blood	Eosinophil_Count	mQTL_cg08670715	17	rs7218319	0.6261	0.9874
Blood	Eosinophil_Count	mQTL_cg12609785	17	rs62062271	0.6022	0.3771
Blood	Eosinophil_Count	mQTL_cg15971518	11	rs554277	0.6	0.99
Blood	Eosinophil_Count	mQTL_cg03179419	13	rs9796108	0.5953	0.2534
Blood	Eosinophil_Count	mQTL_cg20156679	4	rs28688624	0.5744	0.3209
Blood	Eosinophil_Count	mQTL_cg05159804	17	rs58879558	0.5625	0.8028
Blood	Eosinophil_Count	mQTL_cg01579765	21	rs2838336	0.5612	0.2303
Blood	Eosinophil_Count	mQTL_cg09473613	1	rs35904775	0.5599	0.4279
Blood	Eosinophil_Count	mQTL_cg10243700	3	rs73168928	0.5228	1
Blood	Eosinophil_Count	mQTL_cg03299479	16	rs6500596	0.5155	0.4595
Blood	Granulocyte_Count	mQTL_cg07148458	17	rs61759532	0.995	1
Blood	Granulocyte_Count	mQTL_cg07520074	17	rs61759532	0.995	1
Blood	Granulocyte_Count	mQTL_cg08893351	4	rs28530750	0.9935	1
Blood	Granulocyte_Count	mQTL_cg12050358	17	rs57841966	0.9919	0.8311
Blood	Granulocyte_Count	mQTL_cg26034919	2	rs1260326	0.9916	1
Blood	Granulocyte_Count	mQTL_cg26172002	8	rs9918919	0.9909	0.9999
Blood	Granulocyte_Count	mQTL_cg25849281	1	rs11121246	0.9855	0.2685
Blood	Granulocyte_Count	mQTL_cg25692530	1	rs476386	0.9816	0.8139
Blood	Granulocyte_Count	mQTL_cg04111102	1	rs10889574	0.9814	0.5309
Blood	Granulocyte_Count	mQTL_cg11294950	6	rs17203514	0.9682	0.2356
Blood	Granulocyte_Count	mQTL_cg18111114	6	rs17203514	0.9669	0.2075
Blood	Granulocyte_Count	mQTL_cg10001720	1	rs4614309	0.9317	0.733
Blood	Granulocyte_Count	mQTL_cg11917734	6	rs2844611	0.9294	0.9999
Blood	Granulocyte_Count	mQTL_cg00024416	22	rs5760093	0.9249	1
Blood	Granulocyte_Count	mQTL_cg06373032	10	rs1250552	0.9224	1
Blood	Granulocyte_Count	mQTL_cg08670715	17	rs62057061	0.921	0.2892
Blood	Granulocyte_Count	mQTL_cg05159804	17	rs62057061	0.9209	0.2891
Blood	Granulocyte_Count	mQTL_cg17911788	17	rs62057061	0.9202	0.2886
Blood	Granulocyte_Count	mQTL_cg00106564	9	rs9406914	0.9173	1
Blood	Granulocyte_Count	mQTL_cg13115165	10	rs1250552	0.9102	0.9445
Blood	Granulocyte_Count	mQTL_cg20978680	6	rs11759553	0.9075	0.5729
Blood	Granulocyte_Count	mQTL_cg07427744	17	rs62057061	0.9054	0.2677
Blood	Granulocyte_Count	mQTL_cg00598125	6	rs5020944	0.8994	0.4831
Blood	Granulocyte_Count	mQTL_cg14233017	20	rs490705	0.8972	0.9792
Blood	Granulocyte_Count	mQTL_cg26359133	12	rs6490162	0.885	0.5362
Blood	Granulocyte_Count	mQTL_cg10509046	12	rs7296313	0.8797	1
Blood	Granulocyte_Count	mQTL_cg18052547	6	rs5020944	0.8745	0.4782
Blood	Granulocyte_Count	mQTL_cg08269402	6	rs5020944	0.8733	0.4651
Blood	Granulocyte_Count	mQTL_cg21970086	9	rs591411	0.8732	0.5408
Blood	Granulocyte_Count	mQTL_cg15191933	1	rs61296119	0.8716	1
Blood	Granulocyte_Count	mQTL_cg00023507	6	rs3130018	0.8644	0.9862
Blood	Granulocyte_Count	mQTL_cg00095626	7	rs2533878	0.8512	0.9199
Blood	Granulocyte_Count	mQTL_cg22045604	17	rs36047693	0.8369	0.1677
Blood	Granulocyte_Count	mQTL_cg17361885	17	rs11649719	0.8316	0.319
Blood	Granulocyte_Count	mQTL_cg05171487	17	rs62061725	0.8313	0.9183
Blood	Granulocyte_Count	mQTL_cg19324978	7	rs2527683	0.8293	0.9407
Blood	Granulocyte_Count	mQTL_cg18705301	15	rs316604	0.829	0.153
Blood	Granulocyte_Count	mQTL_cg24257776	3	rs56250009	0.8284	0.1345
Blood	Granulocyte_Count	mQTL_cg10327440	1	rs1186	0.8223	0.2174
Blood	Granulocyte_Count	mQTL_cg16113483	17	rs62057061	0.8133	0.0548
Blood	Granulocyte_Count	mQTL_cg17117718	17	rs62057061	0.8063	0.0604
Blood	Granulocyte_Count	mQTL_cg02521229	11	rs7121656	0.8041	0.4251
Blood	Granulocyte_Count	mQTL_cg20884522	7	rs2644312	0.7984	0.7141
Blood	Granulocyte_Count	mQTL_cg12909057	1	rs34637160	0.7873	0.4269
Blood	Granulocyte_Count	mQTL_cg06060754	5	rs244708	0.7754	0.3151
Blood	Granulocyte_Count	mQTL_cg03459839	7	rs2644312	0.7672	0.5388
Blood	Granulocyte_Count	mQTL_cg12146829	5	rs10067280	0.7487	0.9737
Blood	Granulocyte_Count	mQTL_cg25303761	1	rs1407885	0.7448	0.1623
Blood	Granulocyte_Count	mQTL_cg19524238	7	rs1182176	0.7331	0.4186
Blood	Granulocyte_Count	mQTL_cg26838691	2	rs72787385	0.728	0.1717
Blood	Granulocyte_Count	mQTL_cg05338672	6	rs2844622	0.714	1
Blood	Granulocyte_Count	mQTL_cg16281322	17	rs10445366	0.6878	0.146
Blood	Granulocyte_Count	mQTL_cg00805880	1	rs10800898	0.6834	0.9502
Blood	Granulocyte_Count	mQTL_cg06001716	17	rs34766339	0.6763	0.9807
Blood	Granulocyte_Count	mQTL_cg25918947	17	rs113613557	0.6493	0.0555
Blood	Granulocyte_Count	mQTL_cg09141759	2	rs2168704	0.6428	0.389
Blood	Granulocyte_Count	mQTL_cg21267652	5	rs6556309	0.6421	0.6622
Blood	Granulocyte_Count	mQTL_cg25436507	4	rs17595727	0.6356	0.0689
Blood	Granulocyte_Count	mQTL_cg12555334	7	rs4948100	0.6336	0.9698
Blood	Granulocyte_Count	mQTL_cg18353405	7	rs6959224	0.6321	0.4839
Blood	Granulocyte_Count	mQTL_cg01062838	5	rs111310950	0.5964	0.5305
Blood	Granulocyte_Count	mQTL_cg02301971	15	rs6495147	0.5876	0.0818
Blood	Granulocyte_Count	mQTL_cg20519258	17	rs1807433	0.581	0.025
Blood	Granulocyte_Count	mQTL_cg25062533	17	rs17600502	0.552	0.088
Blood	Granulocyte_Count	mQTL_cg12102607	7	rs2644312	0.5518	0.7422
Blood	Granulocyte_Count	mQTL_cg22045604	17	rs62061725	0.5343	0.7155
Blood	Granulocyte_Count	mQTL_cg16281322	17	rs55642947	0.5315	0.0904
Blood	Granulocyte_Count	mQTL_cg05926478	4	rs2290846	0.524	0.835
Blood	High_Light_Scatter_Reticulocyte_Count	mQTL_cg14016346	2	rs6709815	1	1
Blood	High_Light_Scatter_Reticulocyte_Count	mQTL_cg26922678	6	rs2097775	1	1
Blood	High_Light_Scatter_Reticulocyte_Count	mQTL_cg00153919	16	rs551118	0.9999	1
Blood	High_Light_Scatter_Reticulocyte_Count	mQTL_cg02157827	6	rs2097775	0.999	1
Blood	High_Light_Scatter_Reticulocyte_Count	mQTL_cg26034919	2	rs1260326	0.9907	0.9993
Blood	High_Light_Scatter_Reticulocyte_Count	mQTL_cg17037153	10	rs7332	0.9826	0.3021
Blood	High_Light_Scatter_Reticulocyte_Count	mQTL_cg17073924	10	rs7332	0.9823	0.3019
Blood	High_Light_Scatter_Reticulocyte_Count	mQTL_cg09411910	6	rs9272069	0.9751	0.8739
Blood	High_Light_Scatter_Reticulocyte_Count	mQTL_cg27573991	1	rs41315846	0.974	1
Blood	High_Light_Scatter_Reticulocyte_Count	mQTL_cg08670715	17	rs62054811	0.9422	0.1171
Blood	High_Light_Scatter_Reticulocyte_Count	mQTL_cg05159804	17	rs62054811	0.9421	0.1171
Blood	High_Light_Scatter_Reticulocyte_Count	mQTL_cg01644424	17	rs112916054	0.9418	0.4465
Blood	High_Light_Scatter_Reticulocyte_Count	mQTL_cg17911788	17	rs62054811	0.9416	0.1169
Blood	High_Light_Scatter_Reticulocyte_Count	mQTL_cg25459280	12	rs11835839	0.9399	0.3676
Blood	High_Light_Scatter_Reticulocyte_Count	mQTL_cg13689252	3	rs9862371	0.9364	1
Blood	High_Light_Scatter_Reticulocyte_Count	mQTL_cg07427744	17	rs62054811	0.9285	0.1039
Blood	High_Light_Scatter_Reticulocyte_Count	mQTL_cg13358853	20	rs2595583	0.9249	0.9575
Blood	High_Light_Scatter_Reticulocyte_Count	mQTL_cg05767404	1	rs41315846	0.9228	1
Blood	High_Light_Scatter_Reticulocyte_Count	mQTL_cg10653163	12	rs11114033	0.9147	0.7887
Blood	High_Light_Scatter_Reticulocyte_Count	mQTL_cg22529645	1	rs1891934	0.904	0.9907
Blood	High_Light_Scatter_Reticulocyte_Count	mQTL_cg16281322	17	rs113322852	0.8869	0.4855
Blood	High_Light_Scatter_Reticulocyte_Count	mQTL_cg27060340	17	rs55642947	0.8763	0.9251
Blood	High_Light_Scatter_Reticulocyte_Count	mQTL_cg24699146	1	rs2982390	0.8689	0.9917
Blood	High_Light_Scatter_Reticulocyte_Count	mQTL_cg17747265	1	rs2748982	0.8684	0.9516
Blood	High_Light_Scatter_Reticulocyte_Count	mQTL_cg21284822	3	rs12487771	0.8558	1
Blood	High_Light_Scatter_Reticulocyte_Count	mQTL_cg25512537	17	rs61740716	0.8531	0.38
Blood	High_Light_Scatter_Reticulocyte_Count	mQTL_cg05171487	17	rs62061725	0.8393	0.9264
Blood	High_Light_Scatter_Reticulocyte_Count	mQTL_cg22045604	17	rs36047693	0.82	0.1771
Blood	High_Light_Scatter_Reticulocyte_Count	mQTL_cg10516254	9	rs7036417	0.8068	0.5222
Blood	High_Light_Scatter_Reticulocyte_Count	mQTL_cg05412957	6	rs9968910	0.785	0.7716
Blood	High_Light_Scatter_Reticulocyte_Count	mQTL_cg02999696	15	rs72731415	0.7768	1
Blood	High_Light_Scatter_Reticulocyte_Count	mQTL_cg24631579	6	rs115852844	0.7506	0.9654
Blood	High_Light_Scatter_Reticulocyte_Count	mQTL_cg17117718	17	rs368673667	0.7262	0.0693
Blood	High_Light_Scatter_Reticulocyte_Count	mQTL_cg16113483	17	rs368673667	0.7231	0.0667
Blood	High_Light_Scatter_Reticulocyte_Count	mQTL_cg16281322	17	rs10445366	0.723	0.2177
Blood	High_Light_Scatter_Reticulocyte_Count	mQTL_cg02478991	17	rs75330746	0.7101	0.2664
Blood	High_Light_Scatter_Reticulocyte_Count	mQTL_cg09473613	1	rs35904775	0.6992	0.3256
Blood	High_Light_Scatter_Reticulocyte_Count	mQTL_cg12298697	6	rs3763347	0.6907	0.6015
Blood	High_Light_Scatter_Reticulocyte_Count	mQTL_cg24126361	8	rs4872147	0.6768	0.1257
Blood	High_Light_Scatter_Reticulocyte_Count	mQTL_cg08514558	10	rs1316312	0.6741	0.2281
Blood	High_Light_Scatter_Reticulocyte_Count	mQTL_cg07006989	7	rs7801180	0.6477	0.9953
Blood	High_Light_Scatter_Reticulocyte_Count	mQTL_cg03393625	3	rs4683271	0.6407	0.3376
Blood	High_Light_Scatter_Reticulocyte_Count	mQTL_cg02794151	19	rs4802116	0.6224	0.3546
Blood	High_Light_Scatter_Reticulocyte_Count	mQTL_cg04202892	2	rs1837366	0.5732	0.2575
Blood	High_Light_Scatter_Reticulocyte_Count	mQTL_cg00812236	16	rs9935429	0.5524	0.9999
Blood	High_Light_Scatter_Reticulocyte_Count	mQTL_cg01093476	5	rs62361265	0.5475	0.1811
Blood	High_Light_Scatter_Reticulocyte_Count	mQTL_cg03742551	16	rs3924855	0.5428	0.957
Blood	High_Light_Scatter_Reticulocyte_Count	mQTL_cg09141759	2	rs2168704	0.5361	0.2606
Blood	High_Light_Scatter_Reticulocyte_Count	mQTL_cg09307838	4	rs10022508	0.5213	0.1855
Blood	Lymphocyte_Count	mQTL_cg19214707	7	rs6955702	0.9996	1
Blood	Lymphocyte_Count	mQTL_cg26034919	2	rs1260326	0.9916	1
Blood	Lymphocyte_Count	mQTL_cg05802075	10	rs7090445	0.9893	0.5007
Blood	Lymphocyte_Count	mQTL_cg20156679	4	rs11721624	0.9891	0.4208
Blood	Lymphocyte_Count	mQTL_cg11294950	6	rs12194148	0.9841	0.2325
Blood	Lymphocyte_Count	mQTL_cg18111114	6	rs12194148	0.9815	0.226
Blood	Lymphocyte_Count	mQTL_cg21473142	3	rs2887944	0.9762	0.997
Blood	Lymphocyte_Count	mQTL_cg00153919	16	rs551118	0.9759	1
Blood	Lymphocyte_Count	mQTL_cg19455396	6	rs241447	0.9699	0.7365
Blood	Lymphocyte_Count	mQTL_cg12488919	19	rs10412176	0.9664	0.3047
Blood	Lymphocyte_Count	mQTL_cg09015861	11	rs4939043	0.9563	0.1557
Blood	Lymphocyte_Count	mQTL_cg02270337	21	rs2070433	0.9527	0.389
Blood	Lymphocyte_Count	mQTL_cg03751718	6	rs3799835	0.948	0.9022
Blood	Lymphocyte_Count	mQTL_cg25042306	5	rs6859102	0.9468	0.4134
Blood	Lymphocyte_Count	mQTL_cg05199761	10	rs4749920	0.9375	0.3952
Blood	Lymphocyte_Count	mQTL_cg04639761	1	rs17447211	0.937	0.5651
Blood	Lymphocyte_Count	mQTL_cg21140145	8	rs1384804	0.9212	0.289
Blood	Lymphocyte_Count	mQTL_cg20208009	22	rs4819527	0.9207	1
Blood	Lymphocyte_Count	mQTL_cg12058843	20	rs259966	0.9194	0.9912
Blood	Lymphocyte_Count	mQTL_cg00699601	6	rs2857104	0.9187	0.9999
Blood	Lymphocyte_Count	mQTL_cg12318691	6	rs4710989	0.9169	0.6917
Blood	Lymphocyte_Count	mQTL_cg05575058	8	rs3899796	0.9108	0.3656
Blood	Lymphocyte_Count	mQTL_cg00598125	6	rs12194148	0.907	0.1969
Blood	Lymphocyte_Count	mQTL_cg03983883	8	rs3808619	0.905	0.4307
Blood	Lymphocyte_Count	mQTL_cg07058629	1	rs985300	0.9043	1
Blood	Lymphocyte_Count	mQTL_cg07654569	8	rs2625664	0.9026	0.1547
Blood	Lymphocyte_Count	mQTL_cg18052547	6	rs12194148	0.8875	0.1977
Blood	Lymphocyte_Count	mQTL_cg08269402	6	rs12194148	0.886	0.1979
Blood	Lymphocyte_Count	mQTL_cg09052185	6	rs9276481	0.8787	0.3304
Blood	Lymphocyte_Count	mQTL_cg00643864	10	rs111868104	0.8737	0.0934
Blood	Lymphocyte_Count	mQTL_cg01586797	1	rs28735813	0.8721	0.283
Blood	Lymphocyte_Count	mQTL_cg25460859	1	rs4615861	0.8676	0.8818
Blood	Lymphocyte_Count	mQTL_cg04582263	16	rs16957590	0.8666	0.5104
Blood	Lymphocyte_Count	mQTL_cg25150572	1	rs4615861	0.8611	0.9529
Blood	Lymphocyte_Count	mQTL_cg04111102	1	rs11208712	0.8568	0.2952
Blood	Lymphocyte_Count	mQTL_cg18181571	5	rs2216720	0.8533	0.9888
Blood	Lymphocyte_Count	mQTL_cg20696674	1	rs4615861	0.853	0.8774
Blood	Lymphocyte_Count	mQTL_cg10767920	12	rs12366919	0.8515	0.1285
Blood	Lymphocyte_Count	mQTL_cg20978680	6	rs4895440	0.8381	0.3323
Blood	Lymphocyte_Count	mQTL_cg12298697	6	rs3763347	0.8198	0.6762
Blood	Lymphocyte_Count	mQTL_cg09729624	11	rs574185	0.8118	0.9997
Blood	Lymphocyte_Count	mQTL_cg20188733	22	rs6002537	0.789	0.3921
Blood	Lymphocyte_Count	mQTL_cg23695209	16	rs9972635	0.7656	0.9922
Blood	Lymphocyte_Count	mQTL_cg02899949	15	rs11854986	0.7632	0.0691
Blood	Lymphocyte_Count	mQTL_cg07440826	16	rs7186811	0.7369	0.9975
Blood	Lymphocyte_Count	mQTL_cg01472075	16	rs12919312	0.7158	0.0619
Blood	Lymphocyte_Count	mQTL_cg24267699	9	rs554833	0.7142	0.4113
Blood	Lymphocyte_Count	mQTL_cg02950621	16	rs113033774	0.7016	0.0654
Blood	Lymphocyte_Count	mQTL_cg13728529	16	rs113033774	0.6975	0.0683
Blood	Lymphocyte_Count	mQTL_cg14660726	1	rs2642427	0.6906	0.3076
Blood	Lymphocyte_Count	mQTL_cg22994555	10	rs780668	0.6773	0.4629
Blood	Lymphocyte_Count	mQTL_cg03066299	1	rs16843284	0.6156	0.7829
Blood	Lymphocyte_Count	mQTL_cg09015861	11	rs61742348	0.6153	0.0538
Blood	Lymphocyte_Count	mQTL_cg21282015	16	rs9806836	0.5958	0.9966
Blood	Lymphocyte_Count	mQTL_cg06205333	1	rs1359414	0.5877	1
Blood	Lymphocyte_Count	mQTL_cg26187205	3	rs680242	0.5677	0.5046
Blood	Lymphocyte_Count	mQTL_cg08753172	17	rs8070623	0.5619	0.5083
Blood	Lymphocyte_Count	mQTL_cg20124963	20	rs59200212	0.5576	0.877
Blood	Lymphocyte_Count	mQTL_cg24647286	16	rs2966100	0.5271	0.5341
Blood	Lymphocyte_Count	mQTL_cg17607231	2	rs4973312	0.517	0.4836
Blood	Lymphocyte_Count	mQTL_cg22509179	1	rs1005733	0.5107	0.8481
Blood	Monocyte_Count	mQTL_cg07167872	1	rs823154	0.9987	0.9998
Blood	Monocyte_Count	mQTL_cg03878190	2	rs34157145	0.9893	0.3288
Blood	Monocyte_Count	mQTL_cg05373962	22	rs1573726	0.987	0.679
Blood	Monocyte_Count	mQTL_cg08893351	4	rs28530750	0.9866	1
Blood	Monocyte_Count	mQTL_cg20978680	6	rs11759553	0.9705	0.6767
Blood	Monocyte_Count	mQTL_cg17425144	1	rs17397129	0.9687	1
Blood	Monocyte_Count	mQTL_cg08041188	12	rs2460740	0.9667	0.7519
Blood	Monocyte_Count	mQTL_cg20208009	22	rs4819527	0.962	1
Blood	Monocyte_Count	mQTL_cg04531182	12	rs2460740	0.9562	0.7021
Blood	Monocyte_Count	mQTL_cg16128096	1	rs1886729	0.9558	0.2683
Blood	Monocyte_Count	mQTL_cg01465596	1	rs1886729	0.9554	0.2426
Blood	Monocyte_Count	mQTL_cg06264089	12	rs2460740	0.9542	0.7178
Blood	Monocyte_Count	mQTL_cg24267699	9	rs554833	0.9527	0.3571
Blood	Monocyte_Count	mQTL_cg09729624	11	rs574185	0.9399	1
Blood	Monocyte_Count	mQTL_cg19324978	7	rs2527683	0.9367	0.9957
Blood	Monocyte_Count	mQTL_cg00147627	1	rs17401588	0.9335	0.4818
Blood	Monocyte_Count	mQTL_cg08670715	17	rs62055939	0.9289	0.0974
Blood	Monocyte_Count	mQTL_cg05159804	17	rs62055939	0.9288	0.0973
Blood	Monocyte_Count	mQTL_cg17911788	17	rs62055939	0.9284	0.0968
Blood	Monocyte_Count	mQTL_cg07427744	17	rs56369036	0.9174	0.083
Blood	Monocyte_Count	mQTL_cg09458566	11	rs12280210	0.9084	0.9854
Blood	Monocyte_Count	mQTL_cg00153919	16	rs551118	0.9037	1
Blood	Monocyte_Count	mQTL_cg25459280	12	rs11835839	0.8937	0.3634
Blood	Monocyte_Count	mQTL_cg03516004	18	rs2242177	0.886	0.2178
Blood	Monocyte_Count	mQTL_cg04085571	11	rs11041487	0.8807	0.3142
Blood	Monocyte_Count	mQTL_cg22045604	17	rs34211253	0.8777	0.1897
Blood	Monocyte_Count	mQTL_cg27060340	17	rs10445366	0.8777	0.0799
Blood	Monocyte_Count	mQTL_cg24862787	4	rs13106834	0.866	0.3718
Blood	Monocyte_Count	mQTL_cg26816491	4	rs13106834	0.8656	0.3297
Blood	Monocyte_Count	mQTL_cg00812236	16	rs9935429	0.8599	0.9984
Blood	Monocyte_Count	mQTL_cg25349828	10	rs12253527	0.8434	0.3238
Blood	Monocyte_Count	mQTL_cg08798685	6	rs200990	0.8208	0.3729
Blood	Monocyte_Count	mQTL_cg15191933	1	rs61296119	0.8025	1
Blood	Monocyte_Count	mQTL_cg26587870	6	rs200995	0.8024	0.7234
Blood	Monocyte_Count	mQTL_cg17514485	17	rs8070128	0.799	0.1995
Blood	Monocyte_Count	mQTL_cg21204522	6	rs200485	0.7886	0.8501
Blood	Monocyte_Count	mQTL_cg08449791	2	rs10204352	0.7773	0.6221
Blood	Monocyte_Count	mQTL_cg09574025	21	rs1892688	0.7728	1
Blood	Monocyte_Count	mQTL_cg17117718	17	rs56167344	0.7693	0.0565
Blood	Monocyte_Count	mQTL_cg15377409	6	rs200483	0.7686	0.3143
Blood	Monocyte_Count	mQTL_cg16113483	17	rs56167344	0.7663	0.0542
Blood	Monocyte_Count	mQTL_cg16281322	17	rs10445366	0.7639	0.3952
Blood	Monocyte_Count	mQTL_cg12592723	15	rs7180484	0.7636	0.3251
Blood	Monocyte_Count	mQTL_cg04263740	7	rs73142138	0.7564	0.0797
Blood	Monocyte_Count	mQTL_cg01190459	3	rs11717301	0.7292	0.7098
Blood	Monocyte_Count	mQTL_cg01528321	10	rs7098414	0.7091	0.6673
Blood	Monocyte_Count	mQTL_cg12114735	19	rs11667847	0.704	1
Blood	Monocyte_Count	mQTL_cg18838701	19	rs11667847	0.704	1
Blood	Monocyte_Count	mQTL_cg23139584	8	rs4302820	0.6897	0.4795
Blood	Monocyte_Count	mQTL_cg13429998	1	rs1886729	0.6623	0.2326
Blood	Monocyte_Count	mQTL_cg04602696	16	rs57953994	0.6504	0.9987
Blood	Monocyte_Count	mQTL_cg05171487	17	rs62061725	0.6474	0.8787
Blood	Monocyte_Count	mQTL_cg15854679	5	rs12658947	0.6034	0.3305
Blood	Monocyte_Count	mQTL_cg11139102	7	rs11771419	0.5611	0.2043
Blood	Monocyte_Count	mQTL_cg04303112	3	rs9832668	0.5547	0.9433
Blood	Monocyte_Count	mQTL_cg16281322	17	rs55642947	0.5195	0.1392
Blood	Monocyte_Count	mQTL_cg10047774	5	rs11743219	0.5167	0.7326
Blood	Myeloid_White_Cell_Count	mQTL_cg08893351	4	rs28530750	0.9985	1
Blood	Myeloid_White_Cell_Count	mQTL_cg12050358	17	rs57841966	0.9923	0.8445
Blood	Myeloid_White_Cell_Count	mQTL_cg26034919	2	rs1260326	0.9916	1
Blood	Myeloid_White_Cell_Count	mQTL_cg26172002	8	rs9918919	0.9906	0.9999
Blood	Myeloid_White_Cell_Count	mQTL_cg07148458	17	rs61759532	0.9888	1
Blood	Myeloid_White_Cell_Count	mQTL_cg07520074	17	rs61759532	0.9888	1
Blood	Myeloid_White_Cell_Count	mQTL_cg25849281	1	rs11121246	0.9848	0.2647
Blood	Myeloid_White_Cell_Count	mQTL_cg04111102	1	rs10889574	0.981	0.5181
Blood	Myeloid_White_Cell_Count	mQTL_cg25692530	1	rs476386	0.9797	0.8208
Blood	Myeloid_White_Cell_Count	mQTL_cg11294950	6	rs17203514	0.9719	0.2294
Blood	Myeloid_White_Cell_Count	mQTL_cg18111114	6	rs17203514	0.9703	0.2055
Blood	Myeloid_White_Cell_Count	mQTL_cg06373032	10	rs1250552	0.9455	1
Blood	Myeloid_White_Cell_Count	mQTL_cg13115165	10	rs1250552	0.9345	0.9763
Blood	Myeloid_White_Cell_Count	mQTL_cg08670715	17	rs62057061	0.9303	0.2897
Blood	Myeloid_White_Cell_Count	mQTL_cg05159804	17	rs62057061	0.9302	0.2896
Blood	Myeloid_White_Cell_Count	mQTL_cg17911788	17	rs62057061	0.9297	0.289
Blood	Myeloid_White_Cell_Count	mQTL_cg07427744	17	rs62057061	0.916	0.2644
Blood	Myeloid_White_Cell_Count	mQTL_cg00106564	9	rs9406914	0.9136	1
Blood	Myeloid_White_Cell_Count	mQTL_cg19324978	7	rs2527683	0.9133	0.9702
Blood	Myeloid_White_Cell_Count	mQTL_cg00024416	22	rs5760093	0.9074	1
Blood	Myeloid_White_Cell_Count	mQTL_cg10001720	1	rs4614309	0.9065	0.7303
Blood	Myeloid_White_Cell_Count	mQTL_cg14233017	20	rs490705	0.9064	0.9767
Blood	Myeloid_White_Cell_Count	mQTL_cg00598125	6	rs5020944	0.9002	0.4284
Blood	Myeloid_White_Cell_Count	mQTL_cg10509046	12	rs7296313	0.8999	1
Blood	Myeloid_White_Cell_Count	mQTL_cg20978680	6	rs11759553	0.8979	0.615
Blood	Myeloid_White_Cell_Count	mQTL_cg26359133	12	rs6490162	0.8904	0.5412
Blood	Myeloid_White_Cell_Count	mQTL_cg20208009	22	rs4819527	0.8811	1
Blood	Myeloid_White_Cell_Count	mQTL_cg18052547	6	rs5020944	0.8762	0.4199
Blood	Myeloid_White_Cell_Count	mQTL_cg21970086	9	rs591411	0.8755	0.5465
Blood	Myeloid_White_Cell_Count	mQTL_cg08269402	6	rs5020944	0.8749	0.4087
Blood	Myeloid_White_Cell_Count	mQTL_cg22045604	17	rs36047693	0.8537	0.1724
Blood	Myeloid_White_Cell_Count	mQTL_cg17361885	17	rs11649719	0.8536	0.3263
Blood	Myeloid_White_Cell_Count	mQTL_cg18705301	15	rs316604	0.8503	0.1421
Blood	Myeloid_White_Cell_Count	mQTL_cg12146829	5	rs10067280	0.8427	0.9695
Blood	Myeloid_White_Cell_Count	mQTL_cg05171487	17	rs62061725	0.8426	0.9231
Blood	Myeloid_White_Cell_Count	mQTL_cg15191933	1	rs61296119	0.8416	1
Blood	Myeloid_White_Cell_Count	mQTL_cg10327440	1	rs1186	0.8363	0.2196
Blood	Myeloid_White_Cell_Count	mQTL_cg00095626	7	rs2533878	0.8338	0.9158
Blood	Myeloid_White_Cell_Count	mQTL_cg00023507	6	rs3130018	0.8296	0.9879
Blood	Myeloid_White_Cell_Count	mQTL_cg16113483	17	rs62057061	0.8182	0.0546
Blood	Myeloid_White_Cell_Count	mQTL_cg02521229	11	rs7121656	0.8175	0.4464
Blood	Myeloid_White_Cell_Count	mQTL_cg17117718	17	rs62057061	0.8126	0.0597
Blood	Myeloid_White_Cell_Count	mQTL_cg20884522	7	rs2644312	0.8095	0.7169
Blood	Myeloid_White_Cell_Count	mQTL_cg24257776	3	rs56250009	0.7937	0.109
Blood	Myeloid_White_Cell_Count	mQTL_cg03459839	7	rs2644312	0.7813	0.5389
Blood	Myeloid_White_Cell_Count	mQTL_cg26838691	2	rs72787385	0.7572	0.1708
Blood	Myeloid_White_Cell_Count	mQTL_cg25303761	1	rs1407885	0.7478	0.1224
Blood	Myeloid_White_Cell_Count	mQTL_cg19524238	7	rs1182176	0.7361	0.3914
Blood	Myeloid_White_Cell_Count	mQTL_cg16281322	17	rs10445366	0.695	0.1374
Blood	Myeloid_White_Cell_Count	mQTL_cg06060754	5	rs244708	0.6933	0.2964
Blood	Myeloid_White_Cell_Count	mQTL_cg25436507	4	rs17595727	0.6756	0.0635
Blood	Myeloid_White_Cell_Count	mQTL_cg06001716	17	rs34766339	0.6746	0.9809
Blood	Myeloid_White_Cell_Count	mQTL_cg25918947	17	rs113613557	0.653	0.0591
Blood	Myeloid_White_Cell_Count	mQTL_cg09141759	2	rs2168704	0.6487	0.4106
Blood	Myeloid_White_Cell_Count	mQTL_cg25512537	17	rs61740716	0.6282	0.2254
Blood	Myeloid_White_Cell_Count	mQTL_cg01062838	5	rs111310950	0.6156	0.5283
Blood	Myeloid_White_Cell_Count	mQTL_cg21267652	5	rs6556309	0.6053	0.6571
Blood	Myeloid_White_Cell_Count	mQTL_cg18353405	7	rs6959224	0.5894	0.4426
Blood	Myeloid_White_Cell_Count	mQTL_cg26487157	2	rs113679139	0.5889	0.63
Blood	Myeloid_White_Cell_Count	mQTL_cg20519258	17	rs1807433	0.5863	0.0246
Blood	Myeloid_White_Cell_Count	mQTL_cg25062533	17	rs17600502	0.5704	0.1128
Blood	Myeloid_White_Cell_Count	mQTL_cg12102607	7	rs2644312	0.5699	0.7872
Blood	Myeloid_White_Cell_Count	mQTL_cg15829774	1	rs6691038	0.5523	0.5878
Blood	Myeloid_White_Cell_Count	mQTL_cg26467422	20	rs598418	0.5504	0.9999
Blood	Myeloid_White_Cell_Count	mQTL_cg01126244	11	rs77208272	0.5478	0.1305
Blood	Myeloid_White_Cell_Count	mQTL_cg22045604	17	rs62061725	0.5444	0.7268
Blood	Myeloid_White_Cell_Count	mQTL_cg23731663	1	rs72651536	0.5439	1
Blood	Myeloid_White_Cell_Count	mQTL_cg00805880	1	rs10800898	0.5011	0.9573
Blood	Neutrophil_Count	mQTL_cg07148458	17	rs61759532	0.9922	1
Blood	Neutrophil_Count	mQTL_cg07520074	17	rs61759532	0.9922	1
Blood	Neutrophil_Count	mQTL_cg12050358	17	rs57841966	0.9917	0.8341
Blood	Neutrophil_Count	mQTL_cg26034919	2	rs1260326	0.9916	1
Blood	Neutrophil_Count	mQTL_cg26172002	8	rs9918919	0.991	0.9999
Blood	Neutrophil_Count	mQTL_cg08893351	4	rs28530750	0.9883	1
Blood	Neutrophil_Count	mQTL_cg04111102	1	rs10889574	0.9878	0.5242
Blood	Neutrophil_Count	mQTL_cg25849281	1	rs11121246	0.9844	0.2873
Blood	Neutrophil_Count	mQTL_cg25692530	1	rs476386	0.9718	0.8218
Blood	Neutrophil_Count	mQTL_cg18111114	6	rs17203514	0.9616	0.197
Blood	Neutrophil_Count	mQTL_cg11294950	6	rs17203514	0.9615	0.2327
Blood	Neutrophil_Count	mQTL_cg08670715	17	rs62057061	0.9421	0.3158
Blood	Neutrophil_Count	mQTL_cg05159804	17	rs62057061	0.942	0.3158
Blood	Neutrophil_Count	mQTL_cg17911788	17	rs62057061	0.9415	0.3154
Blood	Neutrophil_Count	mQTL_cg07427744	17	rs62057061	0.9291	0.3007
Blood	Neutrophil_Count	mQTL_cg00106564	9	rs9406914	0.9267	1
Blood	Neutrophil_Count	mQTL_cg06373032	10	rs1250552	0.9232	1
Blood	Neutrophil_Count	mQTL_cg10001720	1	rs4614309	0.9185	0.7313
Blood	Neutrophil_Count	mQTL_cg13115165	10	rs1250552	0.9117	0.937
Blood	Neutrophil_Count	mQTL_cg21970086	9	rs591411	0.909	0.5249
Blood	Neutrophil_Count	mQTL_cg00024416	22	rs5760093	0.9076	1
Blood	Neutrophil_Count	mQTL_cg26359133	12	rs6490162	0.8984	0.5127
Blood	Neutrophil_Count	mQTL_cg00598125	6	rs5020944	0.8979	0.5618
Blood	Neutrophil_Count	mQTL_cg10509046	12	rs7296313	0.8947	1
Blood	Neutrophil_Count	mQTL_cg14233017	20	rs490705	0.8924	0.9779
Blood	Neutrophil_Count	mQTL_cg20978680	6	rs11759553	0.8791	0.5774
Blood	Neutrophil_Count	mQTL_cg05338672	6	rs2844622	0.8781	1
Blood	Neutrophil_Count	mQTL_cg12146829	5	rs10067280	0.8739	0.9722
Blood	Neutrophil_Count	mQTL_cg18052547	6	rs5020944	0.8725	0.557
Blood	Neutrophil_Count	mQTL_cg08269402	6	rs5020944	0.871	0.5431
Blood	Neutrophil_Count	mQTL_cg15191933	1	rs61296119	0.8645	1
Blood	Neutrophil_Count	mQTL_cg22045604	17	rs62057061	0.8543	0.1614
Blood	Neutrophil_Count	mQTL_cg24257776	3	rs11921117	0.8542	0.1415
Blood	Neutrophil_Count	mQTL_cg05171487	17	rs62061725	0.8473	0.926
Blood	Neutrophil_Count	mQTL_cg21267652	5	rs6556309	0.846	0.6648
Blood	Neutrophil_Count	mQTL_cg12555334	7	rs4948100	0.8445	0.9808
Blood	Neutrophil_Count	mQTL_cg18705301	15	rs316604	0.8392	0.1692
Blood	Neutrophil_Count	mQTL_cg12909057	1	rs34637160	0.834	0.4488
Blood	Neutrophil_Count	mQTL_cg16113483	17	rs62057061	0.8252	0.0588
Blood	Neutrophil_Count	mQTL_cg00095626	7	rs2533878	0.824	0.9244
Blood	Neutrophil_Count	mQTL_cg17361885	17	rs11649719	0.8186	0.3086
Blood	Neutrophil_Count	mQTL_cg17117718	17	rs62057061	0.8185	0.0648
Blood	Neutrophil_Count	mQTL_cg10327440	1	rs1186	0.8135	0.2019
Blood	Neutrophil_Count	mQTL_cg20884522	7	rs2644312	0.7618	0.7093
Blood	Neutrophil_Count	mQTL_cg02521229	11	rs7121656	0.7573	0.3904
Blood	Neutrophil_Count	mQTL_cg00023507	6	rs3130018	0.733	0.9846
Blood	Neutrophil_Count	mQTL_cg26838691	2	rs72787385	0.7326	0.1739
Blood	Neutrophil_Count	mQTL_cg25303761	1	rs1407885	0.7311	0.165
Blood	Neutrophil_Count	mQTL_cg03459839	7	rs2644312	0.725	0.5387
Blood	Neutrophil_Count	mQTL_cg18353405	7	rs6959224	0.6893	0.5143
Blood	Neutrophil_Count	mQTL_cg16281322	17	rs10445366	0.6874	0.0687
Blood	Neutrophil_Count	mQTL_cg19324978	7	rs2527683	0.6863	0.9077
Blood	Neutrophil_Count	mQTL_cg19524238	7	rs1182176	0.6822	0.4104
Blood	Neutrophil_Count	mQTL_cg09141759	2	rs2168704	0.6469	0.3798
Blood	Neutrophil_Count	mQTL_cg06001716	17	rs34766339	0.6433	0.9782
Blood	Neutrophil_Count	mQTL_cg00805880	1	rs10800898	0.6385	0.9553
Blood	Neutrophil_Count	mQTL_cg05926478	4	rs2290846	0.6012	0.8501
Blood	Neutrophil_Count	mQTL_cg25918947	17	rs113613557	0.5986	0.0629
Blood	Neutrophil_Count	mQTL_cg25436507	4	rs17595727	0.5756	0.0706
Blood	Neutrophil_Count	mQTL_cg01062838	5	rs111310950	0.5494	0.5104
Blood	Neutrophil_Count	mQTL_cg22045604	17	rs62061725	0.5415	0.6912
Blood	Neutrophil_Count	mQTL_cg20519258	17	rs1807433	0.5262	0.0254
Blood	Neutrophil_Count	mQTL_cg02478991	17	rs17661428	0.5084	0.4735
Blood	Neutrophil_Count	mQTL_cg12102607	7	rs2644312	0.5074	0.7007
Blood	Platelet_Count	mQTL_cg05767404	1	rs41315846	1	1
Blood	Platelet_Count	mQTL_cg27573991	1	rs41315846	1	1
Blood	Platelet_Count	mQTL_cg14398247	22	rs2064466	1	1
Blood	Platelet_Count	mQTL_cg23899527	6	rs28366194	0.9999	1
Blood	Platelet_Count	mQTL_cg07679836	6	rs210143	0.9951	0.4173
Blood	Platelet_Count	mQTL_cg26034919	2	rs1260326	0.9916	1
Blood	Platelet_Count	mQTL_cg09419670	9	rs10760117	0.9765	0.8059
Blood	Platelet_Count	mQTL_cg14255062	9	rs10760117	0.9741	0.6659
Blood	Platelet_Count	mQTL_cg03515999	9	rs10760117	0.9738	0.6069
Blood	Platelet_Count	mQTL_cg21717724	9	rs4837796	0.973	0.5616
Blood	Platelet_Count	mQTL_cg03499324	9	rs4837796	0.9717	0.8537
Blood	Platelet_Count	mQTL_cg04303112	3	rs9832668	0.9706	0.9849
Blood	Platelet_Count	mQTL_cg06093861	7	rs11761148	0.9706	0.9999
Blood	Platelet_Count	mQTL_cg01190459	3	rs11717301	0.956	0.7168
Blood	Platelet_Count	mQTL_cg08514558	10	rs6480931	0.9545	0.3303
Blood	Platelet_Count	mQTL_cg13877915	19	rs7408188	0.9455	0.377
Blood	Platelet_Count	mQTL_cg25849281	1	rs11121246	0.9453	0.3309
Blood	Platelet_Count	mQTL_cg13583272	17	rs8066620	0.9365	0.7437
Blood	Platelet_Count	mQTL_cg00147627	1	rs4240913	0.9348	0.3174
Blood	Platelet_Count	mQTL_cg06225328	15	rs62027306	0.9335	0.392
Blood	Platelet_Count	mQTL_cg26334826	20	rs2738785	0.8996	0.2481
Blood	Platelet_Count	mQTL_cg18906478	5	rs6556471	0.8959	0.1358
Blood	Platelet_Count	mQTL_cg19324978	7	rs2527683	0.8781	0.9405
Blood	Platelet_Count	mQTL_cg12195135	19	rs35782676	0.8766	0.9862
Blood	Platelet_Count	mQTL_cg06961873	1	rs7519530	0.8704	0.3867
Blood	Platelet_Count	mQTL_cg17425144	1	rs17397129	0.8697	1
Blood	Platelet_Count	mQTL_cg01701819	15	rs34655806	0.8639	0.9877
Blood	Platelet_Count	mQTL_cg27628601	19	rs62124985	0.8554	0.9998
Blood	Platelet_Count	mQTL_cg25705717	10	rs788210	0.8346	0.2636
Blood	Platelet_Count	mQTL_cg22947402	6	rs55815585	0.8328	0.9975
Blood	Platelet_Count	mQTL_cg11173636	10	rs12269414	0.8326	0.5061
Blood	Platelet_Count	mQTL_cg13906792	15	rs9673065	0.8325	0.2888
Blood	Platelet_Count	mQTL_cg10871120	6	rs3008818	0.8295	1
Blood	Platelet_Count	mQTL_cg06047990	3	rs9863553	0.8278	0.4284
Blood	Platelet_Count	mQTL_cg15448098	7	rs11769700	0.821	0.1859
Blood	Platelet_Count	mQTL_cg09654329	4	rs2051558	0.8142	0.998
Blood	Platelet_Count	mQTL_cg11139102	7	rs73161759	0.8084	0.2108
Blood	Platelet_Count	mQTL_cg02964385	6	rs113005836	0.7934	0.9006
Blood	Platelet_Count	mQTL_cg02301971	15	rs7173833	0.7772	0.0798
Blood	Platelet_Count	mQTL_cg03013609	1	rs2794785	0.7622	0.0483
Blood	Platelet_Count	mQTL_cg14773207	18	rs4890308	0.7518	0.0979
Blood	Platelet_Count	mQTL_cg17073924	10	rs2181080	0.7423	0.2651
Blood	Platelet_Count	mQTL_cg17037153	10	rs2181080	0.7311	0.2838
Blood	Platelet_Count	mQTL_cg01126244	11	rs77208272	0.7225	0.1329
Blood	Platelet_Count	mQTL_cg13772086	22	rs2016623	0.7163	0.0951
Blood	Platelet_Count	mQTL_cg27252086	15	rs28626717	0.6942	0.7062
Blood	Platelet_Count	mQTL_cg00555438	3	rs112897657	0.684	0.2366
Blood	Platelet_Count	mQTL_cg02787240	14	rs12878126	0.6671	1
Blood	Platelet_Count	mQTL_cg24126361	8	rs7814821	0.6599	0.1831
Blood	Platelet_Count	mQTL_cg08238215	2	rs11883967	0.6517	0.9992
Blood	Platelet_Count	mQTL_cg26162295	17	rs2941506	0.6474	0.3689
Blood	Platelet_Count	mQTL_cg12114735	19	rs11667847	0.6286	1
Blood	Platelet_Count	mQTL_cg18838701	19	rs11667847	0.6282	1
Blood	Platelet_Count	mQTL_cg24051234	10	rs10399964	0.6276	1
Blood	Platelet_Count	mQTL_cg02140269	18	rs10468859	0.6246	0.587
Blood	Platelet_Count	mQTL_cg06378142	19	rs12459840	0.6134	1
Blood	Platelet_Count	mQTL_cg13215060	2	rs11696005	0.612	0.5125
Blood	Platelet_Count	mQTL_cg10685138	1	rs10914685	0.6117	0.2184
Blood	Platelet_Count	mQTL_cg07484727	16	rs8048206	0.6112	1
Blood	Platelet_Count	mQTL_cg23971107	15	rs28712213	0.5984	0.6959
Blood	Platelet_Count	mQTL_cg18693421	19	rs71351189	0.5957	0.9871
Blood	Platelet_Count	mQTL_cg00492055	3	rs9854577	0.5898	0.3414
Blood	Platelet_Count	mQTL_cg27481594	15	rs2601014	0.5894	0.4416
Blood	Platelet_Count	mQTL_cg20356878	3	rs9816720	0.5492	1
Blood	Platelet_Count	mQTL_cg04255230	2	rs17009980	0.5426	0.3561
Blood	Platelet_Count	mQTL_cg15689410	2	rs17009980	0.5405	0.3561
Blood	Platelet_Count	mQTL_cg20208009	22	rs4819527	0.5351	1
Blood	Platelet_Count	mQTL_cg12801875	15	rs68191015	0.5318	0.9997
Blood	Platelet_Count	mQTL_cg08035234	1	rs7519731	0.5165	0.2922
Blood	Platelet_Count	mQTL_cg21557108	15	rs7172615	0.5088	0.6828
Blood	Red_Blood_Cell_Count	mQTL_cg14016346	2	rs6709815	1	1
Blood	Red_Blood_Cell_Count	mQTL_cg05767404	1	rs41315846	0.9989	1
Blood	Red_Blood_Cell_Count	mQTL_cg27573991	1	rs41315846	0.9989	1
Blood	Red_Blood_Cell_Count	mQTL_cg04218760	10	rs2281841	0.998	0.9949
Blood	Red_Blood_Cell_Count	mQTL_cg05111645	6	rs2523422	0.9929	1
Blood	Red_Blood_Cell_Count	mQTL_cg12146829	5	rs10067280	0.983	0.9986
Blood	Red_Blood_Cell_Count	mQTL_cg03377939	16	rs17708638	0.9806	1
Blood	Red_Blood_Cell_Count	mQTL_cg16049864	8	rs2678829	0.9779	0.9925
Blood	Red_Blood_Cell_Count	mQTL_cg03217434	19	rs57908212	0.9678	0.8052
Blood	Red_Blood_Cell_Count	mQTL_cg26034919	2	rs1260326	0.965	0.9914
Blood	Red_Blood_Cell_Count	mQTL_cg21892295	12	rs3021338	0.9618	0.2672
Blood	Red_Blood_Cell_Count	mQTL_cg13130092	10	rs7069061	0.9533	0.1634
Blood	Red_Blood_Cell_Count	mQTL_cg22584305	22	rs2142718	0.9486	0.9686
Blood	Red_Blood_Cell_Count	mQTL_cg17911788	17	rs58879558	0.9476	1
Blood	Red_Blood_Cell_Count	mQTL_cg12882968	17	rs9891267	0.9472	0.3145
Blood	Red_Blood_Cell_Count	mQTL_cg08670715	17	rs62054814	0.9423	0.2077
Blood	Red_Blood_Cell_Count	mQTL_cg05159804	17	rs62054814	0.9422	0.2077
Blood	Red_Blood_Cell_Count	mQTL_cg17911788	17	rs62054814	0.9417	0.2076
Blood	Red_Blood_Cell_Count	mQTL_cg22239852	6	rs72838607	0.9369	0.2146
Blood	Red_Blood_Cell_Count	mQTL_cg17848003	1	rs7527973	0.9331	0.9997
Blood	Red_Blood_Cell_Count	mQTL_cg22529645	1	rs7527973	0.9323	0.9617
Blood	Red_Blood_Cell_Count	mQTL_cg18436788	1	rs7527973	0.931	0.515
Blood	Red_Blood_Cell_Count	mQTL_cg07427744	17	rs62054814	0.9298	0.2068
Blood	Red_Blood_Cell_Count	mQTL_cg04303112	3	rs9832668	0.9283	0.9879
Blood	Red_Blood_Cell_Count	mQTL_cg21204522	6	rs200485	0.924	0.8942
Blood	Red_Blood_Cell_Count	mQTL_cg12609785	17	rs62062271	0.9154	0.6051
Blood	Red_Blood_Cell_Count	mQTL_cg16773067	6	rs9366927	0.9102	0.9464
Blood	Red_Blood_Cell_Count	mQTL_cg21974506	6	rs3129280	0.9062	0.3752
Blood	Red_Blood_Cell_Count	mQTL_cg20779404	9	rs7038083	0.9031	1
Blood	Red_Blood_Cell_Count	mQTL_cg08798685	6	rs200990	0.9003	0.3623
Blood	Red_Blood_Cell_Count	mQTL_cg05159804	17	rs58879558	0.8961	0.9899
Blood	Red_Blood_Cell_Count	mQTL_cg15377409	6	rs200483	0.8934	0.3262
Blood	Red_Blood_Cell_Count	mQTL_cg14381623	9	rs11103379	0.8912	0.9999
Blood	Red_Blood_Cell_Count	mQTL_cg09443311	15	rs4923715	0.8828	0.27
Blood	Red_Blood_Cell_Count	mQTL_cg00153919	16	rs551118	0.8815	1
Blood	Red_Blood_Cell_Count	mQTL_cg12592723	15	rs12441505	0.8726	0.3346
Blood	Red_Blood_Cell_Count	mQTL_cg00115458	6	rs3129280	0.8622	0.496
Blood	Red_Blood_Cell_Count	mQTL_cg17117718	17	rs62054814	0.8329	0.1015
Blood	Red_Blood_Cell_Count	mQTL_cg16113483	17	rs62054814	0.8307	0.0978
Blood	Red_Blood_Cell_Count	mQTL_cg08798685	6	rs200954	0.826	0.5672
Blood	Red_Blood_Cell_Count	mQTL_cg26587870	6	rs200995	0.8216	0.5957
Blood	Red_Blood_Cell_Count	mQTL_cg26371422	5	rs7700789	0.8147	0.5358
Blood	Red_Blood_Cell_Count	mQTL_cg01399084	4	rs13136390	0.8146	0.1246
Blood	Red_Blood_Cell_Count	mQTL_cg03467567	6	rs80083535	0.8086	0.1861
Blood	Red_Blood_Cell_Count	mQTL_cg05370662	1	rs3791039	0.8024	0.1501
Blood	Red_Blood_Cell_Count	mQTL_cg01984146	15	rs4886877	0.7926	0.3644
Blood	Red_Blood_Cell_Count	mQTL_cg09473613	1	rs35904775	0.7707	0.4275
Blood	Red_Blood_Cell_Count	mQTL_cg01190459	3	rs11717301	0.7707	0.7718
Blood	Red_Blood_Cell_Count	mQTL_cg01528832	10	rs4633333	0.7687	0.2608
Blood	Red_Blood_Cell_Count	mQTL_cg22045604	17	rs62054814	0.7586	0.1847
Blood	Red_Blood_Cell_Count	mQTL_cg27535305	1	rs492582	0.7546	0.4975
Blood	Red_Blood_Cell_Count	mQTL_cg08859206	1	rs492582	0.754	0.4398
Blood	Red_Blood_Cell_Count	mQTL_cg26217827	15	rs11631030	0.7504	0.5455
Blood	Red_Blood_Cell_Count	mQTL_cg07700233	4	rs6531691	0.7418	1
Blood	Red_Blood_Cell_Count	mQTL_cg12298697	6	rs3763347	0.7331	0.6843
Blood	Red_Blood_Cell_Count	mQTL_cg26359133	12	rs6490162	0.7231	0.4434
Blood	Red_Blood_Cell_Count	mQTL_cg02478991	17	rs62061818	0.7174	0.5045
Blood	Red_Blood_Cell_Count	mQTL_cg10806175	4	rs7691339	0.6992	0.9336
Blood	Red_Blood_Cell_Count	mQTL_cg24033633	3	rs1522388	0.6952	0.4178
Blood	Red_Blood_Cell_Count	mQTL_cg00071950	4	rs35099040	0.6767	0.4344
Blood	Red_Blood_Cell_Count	mQTL_cg11266682	4	rs35099040	0.6758	0.5057
Blood	Red_Blood_Cell_Count	mQTL_cg14190451	11	rs17121962	0.6734	0.8537
Blood	Red_Blood_Cell_Count	mQTL_cg18815120	1	rs2486733	0.6612	0.0221
Blood	Red_Blood_Cell_Count	mQTL_cg05328885	11	rs163881	0.6383	0.7039
Blood	Red_Blood_Cell_Count	mQTL_cg07734149	5	rs80273890	0.6109	0.3988
Blood	Red_Blood_Cell_Count	mQTL_cg26922678	6	rs2097775	0.6007	1
Blood	Red_Blood_Cell_Count	mQTL_cg20392764	11	rs58833930	0.5993	1
Blood	Red_Blood_Cell_Count	mQTL_cg14373797	6	rs6925184	0.5979	0.275
Blood	Red_Blood_Cell_Count	mQTL_cg21427119	20	rs6058110	0.5842	0.3393
Blood	Red_Blood_Cell_Count	mQTL_cg24803295	5	rs34820	0.5749	0.9999
Blood	Red_Blood_Cell_Count	mQTL_cg13539460	19	rs1143438	0.5661	0.2911
Blood	Red_Blood_Cell_Count	mQTL_cg03023068	2	rs1728918	0.557	1
Blood	Red_Blood_Cell_Count	mQTL_cg10370574	19	rs12460791	0.5441	0.6233
Blood	Red_Blood_Cell_Count	mQTL_cg12766011	19	rs12460791	0.5349	0.417
Blood	Red_Blood_Cell_Count	mQTL_cg24851651	11	rs3018318	0.5319	0.3363
Blood	Red_Blood_Cell_Count	mQTL_cg01936472	2	rs4455200	0.5093	0.2636
Blood	Red_Blood_Cell_Count	mQTL_cg05171487	17	rs62061725	0.5049	0.426
Blood	Red_Blood_Cell_Count	mQTL_cg02157827	6	rs2097775	0.5038	0.998
Blood	Red_Blood_Cell_Count	mQTL_cg11979875	4	rs11098645	0.5009	0.2773
Blood	Red_Blood_Cell_Count	mQTL_cg07502417	1	rs61828618	0.5003	0.6805
Blood	Reticulocyte_Count	mQTL_cg14016346	2	rs6709815	1	1
Blood	Reticulocyte_Count	mQTL_cg26922678	6	rs2097775	1	1
Blood	Reticulocyte_Count	mQTL_cg00153919	16	rs551118	1	1
Blood	Reticulocyte_Count	mQTL_cg02157827	6	rs2097775	0.999	1
Blood	Reticulocyte_Count	mQTL_cg26034919	2	rs1260326	0.9914	0.9999
Blood	Reticulocyte_Count	mQTL_cg10653163	12	rs11114033	0.9841	0.7852
Blood	Reticulocyte_Count	mQTL_cg09411910	6	rs9272069	0.9782	0.8533
Blood	Reticulocyte_Count	mQTL_cg17037153	10	rs7332	0.974	0.2907
Blood	Reticulocyte_Count	mQTL_cg17073924	10	rs7332	0.9737	0.29
Blood	Reticulocyte_Count	mQTL_cg05159804	17	rs55763795	0.942	0.113
Blood	Reticulocyte_Count	mQTL_cg08670715	17	rs55763795	0.942	0.113
Blood	Reticulocyte_Count	mQTL_cg17911788	17	rs55763795	0.9416	0.1127
Blood	Reticulocyte_Count	mQTL_cg25459280	12	rs11835839	0.939	0.3386
Blood	Reticulocyte_Count	mQTL_cg03742551	16	rs3924855	0.9331	0.9497
Blood	Reticulocyte_Count	mQTL_cg07427744	17	rs55763795	0.9289	0.1036
Blood	Reticulocyte_Count	mQTL_cg08514558	10	rs1316312	0.9005	0.2934
Blood	Reticulocyte_Count	mQTL_cg12298697	6	rs3763347	0.8948	0.554
Blood	Reticulocyte_Count	mQTL_cg00017970	1	rs12565228	0.8813	0.7349
Blood	Reticulocyte_Count	mQTL_cg02999696	15	rs72731415	0.8791	1
Blood	Reticulocyte_Count	mQTL_cg01644424	17	rs4795719	0.8778	0.4249
Blood	Reticulocyte_Count	mQTL_cg22529645	1	rs1891934	0.874	0.9708
Blood	Reticulocyte_Count	mQTL_cg15125076	14	rs28514289	0.8683	0.9904
Blood	Reticulocyte_Count	mQTL_cg17747265	1	rs2748982	0.8657	0.9601
Blood	Reticulocyte_Count	mQTL_cg24699146	1	rs2982390	0.8585	0.9879
Blood	Reticulocyte_Count	mQTL_cg24072567	9	rs8176722	0.846	0.9879
Blood	Reticulocyte_Count	mQTL_cg05171487	17	rs62061725	0.8309	0.9074
Blood	Reticulocyte_Count	mQTL_cg24631579	6	rs115852844	0.8239	0.9998
Blood	Reticulocyte_Count	mQTL_cg21284822	3	rs12487771	0.8175	1
Blood	Reticulocyte_Count	mQTL_cg16281322	17	rs113322852	0.8122	0.6262
Blood	Reticulocyte_Count	mQTL_cg04202892	2	rs1837366	0.781	0.2307
Blood	Reticulocyte_Count	mQTL_cg05412957	6	rs9968910	0.7729	0.89
Blood	Reticulocyte_Count	mQTL_cg22045604	17	rs36047693	0.7692	0.155
Blood	Reticulocyte_Count	mQTL_cg05917273	7	rs8713	0.7518	0.3102
Blood	Reticulocyte_Count	mQTL_cg17117718	17	rs55763795	0.7487	0.0552
Blood	Reticulocyte_Count	mQTL_cg05137443	6	rs2294477	0.7439	0.9094
Blood	Reticulocyte_Count	mQTL_cg16113483	17	rs55763795	0.7437	0.0538
Blood	Reticulocyte_Count	mQTL_cg26576875	17	rs3764359	0.7376	0.2097
Blood	Reticulocyte_Count	mQTL_cg02452435	17	rs1052705	0.735	0.1375
Blood	Reticulocyte_Count	mQTL_cg13358853	20	rs2595583	0.7208	0.952
Blood	Reticulocyte_Count	mQTL_cg09473613	1	rs10917428	0.7191	0.281
Blood	Reticulocyte_Count	mQTL_cg02478991	17	rs17661428	0.7187	0.3959
Blood	Reticulocyte_Count	mQTL_cg10516254	9	rs7036417	0.6979	0.4659
Blood	Reticulocyte_Count	mQTL_cg08322053	2	rs805425	0.6619	0.323
Blood	Reticulocyte_Count	mQTL_cg07006989	7	rs7801180	0.6552	0.9947
Blood	Reticulocyte_Count	mQTL_cg27060340	17	rs55642947	0.6544	0.8369
Blood	Reticulocyte_Count	mQTL_cg09141759	2	rs13419763	0.6419	0.2068
Blood	Reticulocyte_Count	mQTL_cg12412309	19	rs59774409	0.6304	0.9681
Blood	Reticulocyte_Count	mQTL_cg16310077	14	rs2072673	0.6042	0.6356
Blood	Reticulocyte_Count	mQTL_cg07689907	11	rs174575	0.5692	0.9994
Blood	Reticulocyte_Count	mQTL_cg02794151	19	rs3810174	0.5599	0.3399
Blood	Reticulocyte_Count	mQTL_cg15423357	2	rs6749422	0.5157	0.774
Blood	Sum_Basophil_Neutrophil_Count	mQTL_cg26034919	2	rs1260326	0.9916	1
Blood	Sum_Basophil_Neutrophil_Count	mQTL_cg08893351	4	rs28530750	0.9915	1
Blood	Sum_Basophil_Neutrophil_Count	mQTL_cg07520074	17	rs61759532	0.9914	1
Blood	Sum_Basophil_Neutrophil_Count	mQTL_cg12050358	17	rs57841966	0.9914	0.8323
Blood	Sum_Basophil_Neutrophil_Count	mQTL_cg07148458	17	rs61759532	0.9913	1
Blood	Sum_Basophil_Neutrophil_Count	mQTL_cg26172002	8	rs9918919	0.9911	0.9999
Blood	Sum_Basophil_Neutrophil_Count	mQTL_cg04111102	1	rs10889574	0.9865	0.5303
Blood	Sum_Basophil_Neutrophil_Count	mQTL_cg25849281	1	rs11121246	0.9846	0.2866
Blood	Sum_Basophil_Neutrophil_Count	mQTL_cg25692530	1	rs476386	0.9756	0.8175
Blood	Sum_Basophil_Neutrophil_Count	mQTL_cg11294950	6	rs17203514	0.9642	0.2312
Blood	Sum_Basophil_Neutrophil_Count	mQTL_cg18111114	6	rs17203514	0.9637	0.1984
Blood	Sum_Basophil_Neutrophil_Count	mQTL_cg08670715	17	rs62057061	0.9421	0.3418
Blood	Sum_Basophil_Neutrophil_Count	mQTL_cg05159804	17	rs62057061	0.942	0.3418
Blood	Sum_Basophil_Neutrophil_Count	mQTL_cg06373032	10	rs1250552	0.9416	1
Blood	Sum_Basophil_Neutrophil_Count	mQTL_cg17911788	17	rs62057061	0.9415	0.3415
Blood	Sum_Basophil_Neutrophil_Count	mQTL_cg13115165	10	rs1250552	0.9312	0.9583
Blood	Sum_Basophil_Neutrophil_Count	mQTL_cg07427744	17	rs62057061	0.9292	0.3284
Blood	Sum_Basophil_Neutrophil_Count	mQTL_cg10001720	1	rs4614309	0.9256	0.7294
Blood	Sum_Basophil_Neutrophil_Count	mQTL_cg00106564	9	rs9406914	0.9206	1
Blood	Sum_Basophil_Neutrophil_Count	mQTL_cg00598125	6	rs5020944	0.8983	0.5348
Blood	Sum_Basophil_Neutrophil_Count	mQTL_cg20978680	6	rs11759553	0.8942	0.5896
Blood	Sum_Basophil_Neutrophil_Count	mQTL_cg26359133	12	rs6490162	0.8916	0.5071
Blood	Sum_Basophil_Neutrophil_Count	mQTL_cg12146829	5	rs10067280	0.8873	0.9702
Blood	Sum_Basophil_Neutrophil_Count	mQTL_cg10509046	12	rs7296313	0.887	1
Blood	Sum_Basophil_Neutrophil_Count	mQTL_cg05338672	6	rs2844622	0.884	1
Blood	Sum_Basophil_Neutrophil_Count	mQTL_cg21970086	9	rs591411	0.8829	0.5302
Blood	Sum_Basophil_Neutrophil_Count	mQTL_cg14233017	20	rs490705	0.8794	0.978
Blood	Sum_Basophil_Neutrophil_Count	mQTL_cg18052547	6	rs5020944	0.8734	0.5286
Blood	Sum_Basophil_Neutrophil_Count	mQTL_cg08269402	6	rs5020944	0.8719	0.5153
Blood	Sum_Basophil_Neutrophil_Count	mQTL_cg05171487	17	rs62061725	0.8548	0.9293
Blood	Sum_Basophil_Neutrophil_Count	mQTL_cg24257776	3	rs11921117	0.8499	0.1493
Blood	Sum_Basophil_Neutrophil_Count	mQTL_cg00095626	7	rs2533878	0.8499	0.9267
Blood	Sum_Basophil_Neutrophil_Count	mQTL_cg22045604	17	rs62057061	0.8491	0.1858
Blood	Sum_Basophil_Neutrophil_Count	mQTL_cg00024416	22	rs5760093	0.8488	1
Blood	Sum_Basophil_Neutrophil_Count	mQTL_cg15191933	1	rs61296119	0.8437	1
Blood	Sum_Basophil_Neutrophil_Count	mQTL_cg18705301	15	rs316604	0.8381	0.168
Blood	Sum_Basophil_Neutrophil_Count	mQTL_cg12909057	1	rs34637160	0.8265	0.4486
Blood	Sum_Basophil_Neutrophil_Count	mQTL_cg16113483	17	rs62066085	0.824	0.0645
Blood	Sum_Basophil_Neutrophil_Count	mQTL_cg17361885	17	rs11649719	0.8234	0.3074
Blood	Sum_Basophil_Neutrophil_Count	mQTL_cg10327440	1	rs1186	0.8171	0.1952
Blood	Sum_Basophil_Neutrophil_Count	mQTL_cg17117718	17	rs62057061	0.8149	0.069
Blood	Sum_Basophil_Neutrophil_Count	mQTL_cg21267652	5	rs6556309	0.8057	0.6657
Blood	Sum_Basophil_Neutrophil_Count	mQTL_cg20884522	7	rs2644312	0.7834	0.7111
Blood	Sum_Basophil_Neutrophil_Count	mQTL_cg12555334	7	rs4948100	0.7773	0.9756
Blood	Sum_Basophil_Neutrophil_Count	mQTL_cg02521229	11	rs7121656	0.7679	0.4005
Blood	Sum_Basophil_Neutrophil_Count	mQTL_cg26838691	2	rs72787385	0.7512	0.1757
Blood	Sum_Basophil_Neutrophil_Count	mQTL_cg03459839	7	rs2644312	0.7492	0.5398
Blood	Sum_Basophil_Neutrophil_Count	mQTL_cg00023507	6	rs3130018	0.7425	0.9851
Blood	Sum_Basophil_Neutrophil_Count	mQTL_cg25303761	1	rs1407885	0.7199	0.1565
Blood	Sum_Basophil_Neutrophil_Count	mQTL_cg19524238	7	rs1182176	0.7111	0.4157
Blood	Sum_Basophil_Neutrophil_Count	mQTL_cg00122779	6	rs17201588	0.7035	1
Blood	Sum_Basophil_Neutrophil_Count	mQTL_cg19324978	7	rs2527683	0.693	0.8982
Blood	Sum_Basophil_Neutrophil_Count	mQTL_cg18353405	7	rs6959224	0.6874	0.4888
Blood	Sum_Basophil_Neutrophil_Count	mQTL_cg06001716	17	rs34766339	0.6477	0.9795
Blood	Sum_Basophil_Neutrophil_Count	mQTL_cg09141759	2	rs2168704	0.6475	0.3863
Blood	Sum_Basophil_Neutrophil_Count	mQTL_cg25918947	17	rs113613557	0.6163	0.0592
Blood	Sum_Basophil_Neutrophil_Count	mQTL_cg01062838	5	rs111310950	0.607	0.5163
Blood	Sum_Basophil_Neutrophil_Count	mQTL_cg25436507	4	rs17595727	0.6	0.0703
Blood	Sum_Basophil_Neutrophil_Count	mQTL_cg00805880	1	rs10800898	0.598	0.9491
Blood	Sum_Basophil_Neutrophil_Count	mQTL_cg05926478	4	rs2290846	0.5532	0.8432
Blood	Sum_Basophil_Neutrophil_Count	mQTL_cg22045604	17	rs62061725	0.5459	0.6987
Blood	Sum_Basophil_Neutrophil_Count	mQTL_cg20519258	17	rs1807433	0.5438	0.0255
Blood	Sum_Basophil_Neutrophil_Count	mQTL_cg12102607	7	rs2644312	0.5416	0.699
Blood	Sum_Basophil_Neutrophil_Count	mQTL_cg06060754	5	rs244708	0.5399	0.3042
Blood	Sum_Basophil_Neutrophil_Count	mQTL_cg18626958	8	rs12542075	0.5326	0.9986
Blood	Sum_Basophil_Neutrophil_Count	mQTL_cg25062533	17	rs34093730	0.5133	0.0851
Blood	Sum_Basophil_Neutrophil_Count	mQTL_cg02478991	17	rs17661428	0.5113	0.4606
Blood	Sum_Eosinophil_Basophil_Count	mQTL_cg05385718	2	rs1106639	1	1
Blood	Sum_Eosinophil_Basophil_Count	mQTL_cg05030953	6	rs9266252	0.9914	0.7758
Blood	Sum_Eosinophil_Basophil_Count	mQTL_cg00113675	6	rs2916805	0.9906	0.9392
Blood	Sum_Eosinophil_Basophil_Count	mQTL_cg20392764	11	rs58833930	0.9884	1
Blood	Sum_Eosinophil_Basophil_Count	mQTL_cg00063077	1	rs10783153	0.9624	0.2955
Blood	Sum_Eosinophil_Basophil_Count	mQTL_cg16556008	1	rs10783153	0.9623	0.3225
Blood	Sum_Eosinophil_Basophil_Count	mQTL_cg14373797	6	rs9461839	0.9554	0.3986
Blood	Sum_Eosinophil_Basophil_Count	mQTL_cg06203079	20	rs6080761	0.9536	0.9182
Blood	Sum_Eosinophil_Basophil_Count	mQTL_cg26840689	20	rs6080761	0.9536	0.8
Blood	Sum_Eosinophil_Basophil_Count	mQTL_cg16128096	1	rs783625	0.9434	0.3501
Blood	Sum_Eosinophil_Basophil_Count	mQTL_cg08670715	17	rs62054802	0.942	0.2333
Blood	Sum_Eosinophil_Basophil_Count	mQTL_cg05159804	17	rs62054802	0.9419	0.2332
Blood	Sum_Eosinophil_Basophil_Count	mQTL_cg17911788	17	rs62054802	0.9415	0.2324
Blood	Sum_Eosinophil_Basophil_Count	mQTL_cg01465596	1	rs783625	0.9408	0.3281
Blood	Sum_Eosinophil_Basophil_Count	mQTL_cg07427744	17	rs62054802	0.9296	0.2314
Blood	Sum_Eosinophil_Basophil_Count	mQTL_cg27254482	21	rs6517139	0.9265	1
Blood	Sum_Eosinophil_Basophil_Count	mQTL_cg06334689	16	rs9939774	0.9167	0.3222
Blood	Sum_Eosinophil_Basophil_Count	mQTL_cg01224863	5	rs78230623	0.9089	0.3761
Blood	Sum_Eosinophil_Basophil_Count	mQTL_cg09052185	6	rs3213484	0.9027	0.4157
Blood	Sum_Eosinophil_Basophil_Count	mQTL_cg10912203	9	rs2418325	0.897	0.2903
Blood	Sum_Eosinophil_Basophil_Count	mQTL_cg13539460	19	rs1143438	0.887	0.2491
Blood	Sum_Eosinophil_Basophil_Count	mQTL_cg00122779	6	rs17201588	0.8814	1
Blood	Sum_Eosinophil_Basophil_Count	mQTL_cg08798685	6	rs200953	0.8768	0.3228
Blood	Sum_Eosinophil_Basophil_Count	mQTL_cg21204522	6	rs200485	0.8754	0.8901
Blood	Sum_Eosinophil_Basophil_Count	mQTL_cg08449791	2	rs10204352	0.874	0.6418
Blood	Sum_Eosinophil_Basophil_Count	mQTL_cg10659908	12	rs7952909	0.8639	0.3127
Blood	Sum_Eosinophil_Basophil_Count	mQTL_cg26587870	6	rs200995	0.8633	0.6206
Blood	Sum_Eosinophil_Basophil_Count	mQTL_cg15377409	6	rs200483	0.8589	0.3699
Blood	Sum_Eosinophil_Basophil_Count	mQTL_cg17117718	17	rs62054802	0.8586	0.1792
Blood	Sum_Eosinophil_Basophil_Count	mQTL_cg01373819	15	rs12593759	0.8571	0.9821
Blood	Sum_Eosinophil_Basophil_Count	mQTL_cg16113483	17	rs62054802	0.8554	0.1744
Blood	Sum_Eosinophil_Basophil_Count	mQTL_cg08798685	6	rs200954	0.8527	0.583
Blood	Sum_Eosinophil_Basophil_Count	mQTL_cg25512537	17	rs61740716	0.8512	0.2572
Blood	Sum_Eosinophil_Basophil_Count	mQTL_cg20156679	4	rs28688624	0.8322	0.3332
Blood	Sum_Eosinophil_Basophil_Count	mQTL_cg22045604	17	rs62054802	0.8139	0.2192
Blood	Sum_Eosinophil_Basophil_Count	mQTL_cg06308982	20	rs6070330	0.7875	0.4229
Blood	Sum_Eosinophil_Basophil_Count	mQTL_cg21473142	3	rs2887944	0.7739	0.8463
Blood	Sum_Eosinophil_Basophil_Count	mQTL_cg05171487	17	rs62061725	0.76	0.8579
Blood	Sum_Eosinophil_Basophil_Count	mQTL_cg08238215	2	rs11883967	0.7555	0.9969
Blood	Sum_Eosinophil_Basophil_Count	mQTL_cg22509179	1	rs1005733	0.7461	0.8243
Blood	Sum_Eosinophil_Basophil_Count	mQTL_cg25460859	1	rs4615861	0.7262	0.863
Blood	Sum_Eosinophil_Basophil_Count	mQTL_cg08490304	19	rs72977691	0.7142	0.4887
Blood	Sum_Eosinophil_Basophil_Count	mQTL_cg25150572	1	rs4615861	0.7135	0.9388
Blood	Sum_Eosinophil_Basophil_Count	mQTL_cg03179419	13	rs9796108	0.7112	0.2717
Blood	Sum_Eosinophil_Basophil_Count	mQTL_cg08670715	17	rs7218319	0.7109	0.9916
Blood	Sum_Eosinophil_Basophil_Count	mQTL_cg08146708	1	rs6427082	0.7062	0.6019
Blood	Sum_Eosinophil_Basophil_Count	mQTL_cg20696674	1	rs4615861	0.7045	0.8486
Blood	Sum_Eosinophil_Basophil_Count	mQTL_cg00766382	16	rs9938890	0.7021	0.1458
Blood	Sum_Eosinophil_Basophil_Count	mQTL_cg01723420	16	rs9938890	0.6985	0.1698
Blood	Sum_Eosinophil_Basophil_Count	mQTL_cg17911788	17	rs58879558	0.6971	1
Blood	Sum_Eosinophil_Basophil_Count	mQTL_cg02478991	17	rs62061818	0.6729	0.3909
Blood	Sum_Eosinophil_Basophil_Count	mQTL_cg18353405	7	rs60598962	0.6684	0.5244
Blood	Sum_Eosinophil_Basophil_Count	mQTL_cg21042333	19	rs113572723	0.6619	0.9993
Blood	Sum_Eosinophil_Basophil_Count	mQTL_cg02226672	16	rs1530644	0.6434	1
Blood	Sum_Eosinophil_Basophil_Count	mQTL_cg12609785	17	rs62062271	0.6369	0.4517
Blood	Sum_Eosinophil_Basophil_Count	mQTL_cg10262387	6	rs2517730	0.6315	0.8611
Blood	Sum_Eosinophil_Basophil_Count	mQTL_cg13429998	1	rs783625	0.6309	0.2986
Blood	Sum_Eosinophil_Basophil_Count	mQTL_cg12167880	12	rs2741159	0.6137	0.9997
Blood	Sum_Eosinophil_Basophil_Count	mQTL_cg00385441	20	rs2741641	0.6108	0.93
Blood	Sum_Eosinophil_Basophil_Count	mQTL_cg08224563	16	rs7188735	0.6011	0.6195
Blood	Sum_Eosinophil_Basophil_Count	mQTL_cg15971518	11	rs554277	0.5951	0.9875
Blood	Sum_Eosinophil_Basophil_Count	mQTL_cg25459280	12	rs11835839	0.5864	0.4594
Blood	Sum_Eosinophil_Basophil_Count	mQTL_cg05159804	17	rs58879558	0.5726	0.8192
Blood	Sum_Neutrophil_Eosinophil_Count	mQTL_cg07148458	17	rs61759532	0.9956	1
Blood	Sum_Neutrophil_Eosinophil_Count	mQTL_cg07520074	17	rs61759532	0.9956	1
Blood	Sum_Neutrophil_Eosinophil_Count	mQTL_cg12050358	17	rs57841966	0.9921	0.8323
Blood	Sum_Neutrophil_Eosinophil_Count	mQTL_cg26034919	2	rs1260326	0.9916	1
Blood	Sum_Neutrophil_Eosinophil_Count	mQTL_cg08893351	4	rs28530750	0.9913	1
Blood	Sum_Neutrophil_Eosinophil_Count	mQTL_cg26172002	8	rs9918919	0.9908	0.9999
Blood	Sum_Neutrophil_Eosinophil_Count	mQTL_cg25849281	1	rs11121246	0.9854	0.2683
Blood	Sum_Neutrophil_Eosinophil_Count	mQTL_cg04111102	1	rs10889574	0.9829	0.5285
Blood	Sum_Neutrophil_Eosinophil_Count	mQTL_cg25692530	1	rs476386	0.9816	0.8191
Blood	Sum_Neutrophil_Eosinophil_Count	mQTL_cg11294950	6	rs17203514	0.9645	0.2338
Blood	Sum_Neutrophil_Eosinophil_Count	mQTL_cg18111114	6	rs17203514	0.9637	0.2022
Blood	Sum_Neutrophil_Eosinophil_Count	mQTL_cg00024416	22	rs5760093	0.9553	1
Blood	Sum_Neutrophil_Eosinophil_Count	mQTL_cg11917734	6	rs2844611	0.9296	0.9999
Blood	Sum_Neutrophil_Eosinophil_Count	mQTL_cg10001720	1	rs4614309	0.9228	0.7355
Blood	Sum_Neutrophil_Eosinophil_Count	mQTL_cg00106564	9	rs9406914	0.9208	1
Blood	Sum_Neutrophil_Eosinophil_Count	mQTL_cg08670715	17	rs62057061	0.9177	0.2689
Blood	Sum_Neutrophil_Eosinophil_Count	mQTL_cg05159804	17	rs62057061	0.9176	0.2688
Blood	Sum_Neutrophil_Eosinophil_Count	mQTL_cg17911788	17	rs62057061	0.917	0.2683
Blood	Sum_Neutrophil_Eosinophil_Count	mQTL_cg14233017	20	rs490705	0.9088	0.9799
Blood	Sum_Neutrophil_Eosinophil_Count	mQTL_cg20978680	6	rs11759553	0.9083	0.5761
Blood	Sum_Neutrophil_Eosinophil_Count	mQTL_cg06373032	10	rs1250552	0.9045	1
Blood	Sum_Neutrophil_Eosinophil_Count	mQTL_cg21970086	9	rs591411	0.902	0.5359
Blood	Sum_Neutrophil_Eosinophil_Count	mQTL_cg07427744	17	rs62057061	0.9019	0.2481
Blood	Sum_Neutrophil_Eosinophil_Count	mQTL_cg00598125	6	rs5020944	0.8987	0.5301
Blood	Sum_Neutrophil_Eosinophil_Count	mQTL_cg26359133	12	rs6490162	0.897	0.545
Blood	Sum_Neutrophil_Eosinophil_Count	mQTL_cg13115165	10	rs1250552	0.8926	0.9188
Blood	Sum_Neutrophil_Eosinophil_Count	mQTL_cg10509046	12	rs7296313	0.892	1
Blood	Sum_Neutrophil_Eosinophil_Count	mQTL_cg15191933	1	rs61296119	0.8888	1
Blood	Sum_Neutrophil_Eosinophil_Count	mQTL_cg18052547	6	rs5020944	0.8733	0.5264
Blood	Sum_Neutrophil_Eosinophil_Count	mQTL_cg08269402	6	rs5020944	0.8719	0.5127
Blood	Sum_Neutrophil_Eosinophil_Count	mQTL_cg00023507	6	rs3130018	0.8663	0.9866
Blood	Sum_Neutrophil_Eosinophil_Count	mQTL_cg17361885	17	rs11649719	0.8369	0.323
Blood	Sum_Neutrophil_Eosinophil_Count	mQTL_cg22045604	17	rs36047693	0.8337	0.163
Blood	Sum_Neutrophil_Eosinophil_Count	mQTL_cg24257776	3	rs56250009	0.8321	0.1428
Blood	Sum_Neutrophil_Eosinophil_Count	mQTL_cg18705301	15	rs316604	0.8275	0.153
Blood	Sum_Neutrophil_Eosinophil_Count	mQTL_cg19324978	7	rs2527683	0.8253	0.9474
Blood	Sum_Neutrophil_Eosinophil_Count	mQTL_cg05171487	17	rs62061725	0.8248	0.9146
Blood	Sum_Neutrophil_Eosinophil_Count	mQTL_cg00095626	7	rs2533878	0.823	0.9174
Blood	Sum_Neutrophil_Eosinophil_Count	mQTL_cg10327440	1	rs1186	0.818	0.2241
Blood	Sum_Neutrophil_Eosinophil_Count	mQTL_cg16113483	17	rs62057061	0.8128	0.0528
Blood	Sum_Neutrophil_Eosinophil_Count	mQTL_cg02521229	11	rs7121656	0.8094	0.4202
Blood	Sum_Neutrophil_Eosinophil_Count	mQTL_cg17117718	17	rs62057061	0.8069	0.0577
Blood	Sum_Neutrophil_Eosinophil_Count	mQTL_cg12909057	1	rs34637160	0.7999	0.4299
Blood	Sum_Neutrophil_Eosinophil_Count	mQTL_cg20884522	7	rs2644312	0.7768	0.7115
Blood	Sum_Neutrophil_Eosinophil_Count	mQTL_cg12555334	7	rs4948100	0.75	0.9755
Blood	Sum_Neutrophil_Eosinophil_Count	mQTL_cg25303761	1	rs1407885	0.7494	0.1591
Blood	Sum_Neutrophil_Eosinophil_Count	mQTL_cg03459839	7	rs2644312	0.7426	0.5379
Blood	Sum_Neutrophil_Eosinophil_Count	mQTL_cg21267652	5	rs6556309	0.7376	0.6616
Blood	Sum_Neutrophil_Eosinophil_Count	mQTL_cg00805880	1	rs10800898	0.7296	0.9602
Blood	Sum_Neutrophil_Eosinophil_Count	mQTL_cg06060754	5	rs244708	0.7251	0.3136
Blood	Sum_Neutrophil_Eosinophil_Count	mQTL_cg05338672	6	rs2844622	0.7161	1
Blood	Sum_Neutrophil_Eosinophil_Count	mQTL_cg12146829	5	rs10067280	0.7156	0.9746
Blood	Sum_Neutrophil_Eosinophil_Count	mQTL_cg26838691	2	rs72787385	0.7082	0.1705
Blood	Sum_Neutrophil_Eosinophil_Count	mQTL_cg19524238	7	rs1182176	0.7018	0.4114
Blood	Sum_Neutrophil_Eosinophil_Count	mQTL_cg16281322	17	rs10445366	0.7007	0.2074
Blood	Sum_Neutrophil_Eosinophil_Count	mQTL_cg06001716	17	rs34766339	0.6709	0.9789
Blood	Sum_Neutrophil_Eosinophil_Count	mQTL_cg18353405	7	rs6959224	0.6637	0.497
Blood	Sum_Neutrophil_Eosinophil_Count	mQTL_cg09141759	2	rs2168704	0.6446	0.3776
Blood	Sum_Neutrophil_Eosinophil_Count	mQTL_cg25918947	17	rs113613557	0.6333	0.0588
Blood	Sum_Neutrophil_Eosinophil_Count	mQTL_cg25436507	4	rs17595727	0.6285	0.069
Blood	Sum_Neutrophil_Eosinophil_Count	mQTL_cg02301971	15	rs6495147	0.5723	0.0812
Blood	Sum_Neutrophil_Eosinophil_Count	mQTL_cg20519258	17	rs1807433	0.5641	0.025
Blood	Sum_Neutrophil_Eosinophil_Count	mQTL_cg01062838	5	rs111310950	0.5496	0.526
Blood	Sum_Neutrophil_Eosinophil_Count	mQTL_cg16281322	17	rs55642947	0.5428	0.1161
Blood	Sum_Neutrophil_Eosinophil_Count	mQTL_cg25062533	17	rs17600502	0.5367	0.0959
Blood	Sum_Neutrophil_Eosinophil_Count	mQTL_cg05926478	4	rs2290846	0.5333	0.8337
Blood	Sum_Neutrophil_Eosinophil_Count	mQTL_cg22045604	17	rs62061725	0.5269	0.7061
Blood	Sum_Neutrophil_Eosinophil_Count	mQTL_cg12102607	7	rs2644312	0.5141	0.743
Blood	Sum_Neutrophil_Eosinophil_Count	mQTL_cg17688768	11	rs4752856	0.5103	0.2691
Blood	Sum_Neutrophil_Eosinophil_Count	mQTL_cg18626958	8	rs12542075	0.5059	0.9986
Blood	White_Blood_Cell_Count	mQTL_cg12050358	17	rs57841966	0.9924	0.86
Blood	White_Blood_Cell_Count	mQTL_cg26034919	2	rs1260326	0.9916	1
Blood	White_Blood_Cell_Count	mQTL_cg26172002	8	rs9918919	0.9909	0.9999
Blood	White_Blood_Cell_Count	mQTL_cg08893351	4	rs28530750	0.9895	1
Blood	White_Blood_Cell_Count	mQTL_cg07148458	17	rs61759532	0.9885	1
Blood	White_Blood_Cell_Count	mQTL_cg07520074	17	rs61759532	0.9885	1
Blood	White_Blood_Cell_Count	mQTL_cg04111102	1	rs10889574	0.9872	0.4266
Blood	White_Blood_Cell_Count	mQTL_cg11294950	6	rs17203514	0.9733	0.232
Blood	White_Blood_Cell_Count	mQTL_cg18111114	6	rs17203514	0.9709	0.2131
Blood	White_Blood_Cell_Count	mQTL_cg25692530	1	rs476386	0.9632	0.8423
Blood	White_Blood_Cell_Count	mQTL_cg00106564	9	rs9406914	0.9622	1
Blood	White_Blood_Cell_Count	mQTL_cg00153919	16	rs551118	0.9474	1
Blood	White_Blood_Cell_Count	mQTL_cg20208009	22	rs4819527	0.9298	1
Blood	White_Blood_Cell_Count	mQTL_cg10001720	1	rs4614309	0.9104	0.7378
Blood	White_Blood_Cell_Count	mQTL_cg00598125	6	rs5020944	0.9017	0.4465
Blood	White_Blood_Cell_Count	mQTL_cg20978680	6	rs11759553	0.9015	0.4027
Blood	White_Blood_Cell_Count	mQTL_cg05137443	6	rs2294477	0.8804	0.9517
Blood	White_Blood_Cell_Count	mQTL_cg18052547	6	rs5020944	0.8794	0.4336
Blood	White_Blood_Cell_Count	mQTL_cg08269402	6	rs5020944	0.8771	0.4261
Blood	White_Blood_Cell_Count	mQTL_cg04639761	1	rs17447211	0.8685	0.5678
Blood	White_Blood_Cell_Count	mQTL_cg10047774	5	rs11743219	0.8684	0.6527
Blood	White_Blood_Cell_Count	mQTL_cg19324978	7	rs2527683	0.8664	0.9646
Blood	White_Blood_Cell_Count	mQTL_cg12555334	7	rs4948100	0.8629	0.9753
Blood	White_Blood_Cell_Count	mQTL_cg24279243	4	rs4240247	0.8618	0.561
Blood	White_Blood_Cell_Count	mQTL_cg21970086	9	rs591411	0.8355	0.5034
Blood	White_Blood_Cell_Count	mQTL_cg25849281	1	rs11121246	0.8325	0.2661
Blood	White_Blood_Cell_Count	mQTL_cg25512537	17	rs61740716	0.8246	0.2087
Blood	White_Blood_Cell_Count	mQTL_cg26487157	2	rs113679139	0.817	0.6521
Blood	White_Blood_Cell_Count	mQTL_cg10327440	1	rs1186	0.7592	0.183
Blood	White_Blood_Cell_Count	mQTL_cg00095626	7	rs2533878	0.7467	0.9132
Blood	White_Blood_Cell_Count	mQTL_cg11920595	10	rs12784963	0.7432	0.9339
Blood	White_Blood_Cell_Count	mQTL_cg20884522	7	rs2644312	0.7186	0.6692
Blood	White_Blood_Cell_Count	mQTL_cg25459280	12	rs11835839	0.7103	0.493
Blood	White_Blood_Cell_Count	mQTL_cg02331910	1	rs6694006	0.7053	0.2935
Blood	White_Blood_Cell_Count	mQTL_cg19335413	1	rs6694006	0.7048	0.2915
Blood	White_Blood_Cell_Count	mQTL_cg11596404	1	rs6694006	0.7046	0.2914
Blood	White_Blood_Cell_Count	mQTL_cg15191933	1	rs61296119	0.6986	1
Blood	White_Blood_Cell_Count	mQTL_cg02873163	1	rs6694006	0.6977	0.2843
Blood	White_Blood_Cell_Count	mQTL_cg03459839	7	rs2644312	0.6851	0.4975
Blood	White_Blood_Cell_Count	mQTL_cg23731663	1	rs72651536	0.6692	1
Blood	White_Blood_Cell_Count	mQTL_cg02521229	11	rs7121656	0.6379	0.4176
Blood	White_Blood_Cell_Count	mQTL_cg19524238	7	rs2644312	0.6252	0.3388
Blood	White_Blood_Cell_Count	mQTL_cg01393736	2	rs73927905	0.6174	1
Blood	White_Blood_Cell_Count	mQTL_cg15134106	1	rs881713	0.6107	0.9654
Blood	White_Blood_Cell_Count	mQTL_cg09141759	2	rs2168704	0.608	0.4155
Blood	White_Blood_Cell_Count	mQTL_cg01331196	3	rs379241	0.5628	0.8009
Blood	White_Blood_Cell_Count	mQTL_cg14233017	20	rs490705	0.5504	0.9736
Blood	White_Blood_Cell_Count	mQTL_cg25436507	4	rs17595727	0.5488	0.0762
Blood	White_Blood_Cell_Count	mQTL_cg18353405	7	rs6959224	0.5404	0.4714
Blood	White_Blood_Cell_Count	mQTL_cg24257776	3	rs62248905	0.5262	0.1084
Blood	White_Blood_Cell_Count	mQTL_cg03122926	7	rs798558	0.5225	0.4163
Blood	White_Blood_Cell_Count	mQTL_cg17361885	17	rs11649719	0.5209	0.3088
Blood	White_Blood_Cell_Count	mQTL_cg12350822	6	rs242267	0.5138	0.9996
Cardiometabolic	Adiponectin	mQTL_cg07026433	7	rs62491329	0.8761	0.4839
Cardiometabolic	Adiponectin	mQTL_cg25459280	12	rs11835839	0.7992	0.3462
Cardiometabolic	Adiponectin	mQTL_cg26816659	4	rs11722455	0.7331	1
Cardiometabolic	Adiponectin	mQTL_cg03185752	1	rs3121555	0.6836	0.9872
Cardiometabolic	Adiponectin	mQTL_cg19522093	19	rs3745792	0.6397	1
Cardiometabolic	Adiponectin	mQTL_cg23352942	3	rs4683301	0.5557	0.2871
Cardiometabolic	Adiponectin	mQTL_cg02527881	3	rs1531137	0.5535	0.7742
Cardiometabolic	Adiponectin	mQTL_cg17052885	17	rs9908454	0.5448	0.4645
Cardiometabolic	Celiac_Disease	mQTL_cg21210555	14	rs194742	0.8996	1
Cardiometabolic	Celiac_Disease	mQTL_cg26187205	3	rs680242	0.7954	0.5391
Cardiometabolic	Coronary_Artery_Disease	mQTL_cg11512515	1	rs72664335	0.9658	0.6826
Cardiometabolic	Coronary_Artery_Disease	mQTL_cg11976953	11	rs360155	0.9563	1
Cardiometabolic	Coronary_Artery_Disease	mQTL_cg01528321	10	rs7098414	0.9359	0.8867
Cardiometabolic	Coronary_Artery_Disease	mQTL_cg12368090	14	rs8017642	0.912	0.2657
Cardiometabolic	Coronary_Artery_Disease	mQTL_cg27628596	3	rs67070774	0.8943	0.999
Cardiometabolic	Coronary_Artery_Disease	mQTL_cg04383560	19	rs11086006	0.892	0.1595
Cardiometabolic	Coronary_Artery_Disease	mQTL_cg25778061	4	rs4132048	0.8519	0.2837
Cardiometabolic	Coronary_Artery_Disease	mQTL_cg12938224	4	rs13148045	0.8344	0.9738
Cardiometabolic	Coronary_Artery_Disease	mQTL_cg26359133	12	rs6490162	0.8294	0.3879
Cardiometabolic	Coronary_Artery_Disease	mQTL_cg03619186	5	rs1500187	0.8283	0.9999
Cardiometabolic	Coronary_Artery_Disease	mQTL_cg24839871	15	rs72743477	0.8204	0.7656
Cardiometabolic	Coronary_Artery_Disease	mQTL_cg08048252	8	rs28645241	0.7994	0.9999
Cardiometabolic	Coronary_Artery_Disease	mQTL_cg18837035	15	rs2683260	0.7102	0.5684
Cardiometabolic	Coronary_Artery_Disease	mQTL_cg27136994	15	rs2683260	0.7006	0.5569
Cardiometabolic	Coronary_Artery_Disease	mQTL_cg27045999	15	rs2683260	0.6949	0.5467
Cardiometabolic	Coronary_Artery_Disease	mQTL_cg25029264	15	rs2683235	0.6567	0.5418
Cardiometabolic	Coronary_Artery_Disease	mQTL_cg09359103	1	rs7531728	0.6372	0.9875
Cardiometabolic	Coronary_Artery_Disease	mQTL_cg19415743	11	rs4627080	0.6033	0.9995
Cardiometabolic	Coronary_Artery_Disease	mQTL_cg18059928	16	rs59409959	0.5865	0.995
Cardiometabolic	Coronary_Artery_Disease	mQTL_cg03545077	2	rs3755549	0.551	0.9237
Cardiometabolic	Coronary_Artery_Disease	mQTL_cg27245649	13	rs11620075	0.5382	0.3385
Cardiometabolic	Coronary_Artery_Disease	mQTL_cg03139710	13	rs11620075	0.5034	0.3386
Cardiometabolic	Deep_Venous_Thrombosis_1	mQTL_cg24267699	9	rs554833	0.9546	0.2503
Cardiometabolic	Deep_Venous_Thrombosis_1	mQTL_cg16310077	14	rs11160836	0.8864	0.8289
Cardiometabolic	Deep_Venous_Thrombosis_1	mQTL_cg09533332	12	rs10876566	0.6294	0.7225
Cardiometabolic	Deep_Venous_Thrombosis_2	mQTL_cg24267699	9	rs687289	0.953	0.2712
Cardiometabolic	Deep_Venous_Thrombosis_2	mQTL_cg16310077	14	rs11160836	0.6959	0.8333
Cardiometabolic	Diastolic_Blood_Pressure	mQTL_cg10509046	12	rs7296313	0.916	1
Cardiometabolic	Diastolic_Blood_Pressure	mQTL_cg21427119	20	rs6058110	0.8599	0.5111
Cardiometabolic	Diastolic_Blood_Pressure	mQTL_cg26359133	12	rs6490162	0.853	0.6342
Cardiometabolic	Diastolic_Blood_Pressure	mQTL_cg07186602	3	rs6806067	0.8236	0.9958
Cardiometabolic	Diastolic_Blood_Pressure	mQTL_cg10782019	1	rs3738067	0.6045	0.5893
Cardiometabolic	Diastolic_Blood_Pressure	mQTL_cg19131647	17	rs1388175	0.5691	1
Cardiometabolic	Fasting_Glucose	mQTL_cg26034919	2	rs1260326	0.9749	0.9833
Cardiometabolic	Fasting_Glucose	mQTL_cg05632718	20	rs6067451	0.913	0.9999
Cardiometabolic	Fasting_Glucose	mQTL_cg25554036	4	rs4688983	0.5197	0.2397
Cardiometabolic	HDL_Cholesterol_1	mQTL_cg09015861	11	rs6591323	0.9844	0.5858
Cardiometabolic	HDL_Cholesterol_1	mQTL_cg11231454	8	rs10087900	0.9544	0.994
Cardiometabolic	HDL_Cholesterol_1	mQTL_cg26162295	17	rs2941505	0.9509	0.5619
Cardiometabolic	HDL_Cholesterol_1	mQTL_cg10222549	6	rs9275596	0.8921	0.4054
Cardiometabolic	HDL_Cholesterol_1	mQTL_cg22785556	7	rs1997243	0.8795	0.9779
Cardiometabolic	HDL_Cholesterol_1	mQTL_cg03823084	7	rs1997243	0.8539	0.975
Cardiometabolic	HDL_Cholesterol_1	mQTL_cg23128634	5	rs7730898	0.8404	0.9327
Cardiometabolic	HDL_Cholesterol_1	mQTL_cg23346716	17	rs3794766	0.8247	0.9946
Cardiometabolic	HDL_Cholesterol_1	mQTL_cg26672776	6	rs4678	0.7465	0.9041
Cardiometabolic	HDL_Cholesterol_1	mQTL_cg21195638	4	rs1471251	0.6966	1
Cardiometabolic	HDL_Cholesterol_2	mQTL_cg23303369	20	rs2868346	0.9214	0.9834
Cardiometabolic	HDL_Cholesterol_2	mQTL_cg04639761	1	rs61805076	0.8046	0.6652
Cardiometabolic	HDL_Cholesterol_2	mQTL_cg11747499	12	rs4964278	0.8014	0.6721
Cardiometabolic	HDL_Cholesterol_2	mQTL_cg12741170	12	rs11837547	0.632	1
Cardiometabolic	HDL_Cholesterol_2	mQTL_cg17530337	12	rs4076775	0.5844	0.5203
Cardiometabolic	Heart_Attack	mQTL_cg11375145	6	rs6940254	0.9394	0.7312
Cardiometabolic	Heart_Attack	mQTL_cg11574174	6	rs9266076	0.5778	0.9186
Cardiometabolic	Heart_Rate	mQTL_cg19008168	7	rs13245899	0.9483	0.7315
Cardiometabolic	Heart_Rate	mQTL_cg13689252	3	rs9862371	0.9252	1
Cardiometabolic	Heart_Rate	mQTL_cg05853187	17	rs482409	0.6922	0.5884
Cardiometabolic	Heart_Rate	mQTL_cg23511870	17	rs482409	0.691	0.585
Cardiometabolic	Heart_Rate	mQTL_cg21284822	3	rs12487771	0.6853	1
Cardiometabolic	Heart_Rate	mQTL_cg08186447	15	rs11070297	0.6224	0.5475
Cardiometabolic	Heart_Rate	mQTL_cg25498107	15	rs11070297	0.6163	0.3927
Cardiometabolic	Heart_Rate	mQTL_cg18901371	10	rs74148719	0.6068	0.7074
Cardiometabolic	Heart_Rate	mQTL_cg13045913	15	rs11070297	0.578	0.3782
Cardiometabolic	Heart_Rate	mQTL_cg05475416	2	rs2369271	0.5566	0.6879
Cardiometabolic	Heart_Rate	mQTL_cg01097406	16	rs8059821	0.5559	1
Cardiometabolic	Heart_Rate	mQTL_cg20592836	20	rs910869	0.5348	1
Cardiometabolic	High_Cholesterol	mQTL_cg26034919	2	rs1260326	0.9916	1
Cardiometabolic	High_Cholesterol	mQTL_cg05030953	6	rs9266244	0.9826	0.4843
Cardiometabolic	High_Cholesterol	mQTL_cg05383619	6	rs3135384	0.8547	1
Cardiometabolic	High_Cholesterol	mQTL_cg20978680	6	rs11759553	0.804	0.77
Cardiometabolic	High_Cholesterol	mQTL_cg12867728	6	rs3135384	0.765	0.999
Cardiometabolic	High_Cholesterol	mQTL_cg00699601	6	rs2857104	0.6474	0.3445
Cardiometabolic	High_Cholesterol	mQTL_cg05724777	6	rs9391858	0.6226	0.7977
Cardiometabolic	High_Cholesterol	mQTL_cg07689907	11	rs174575	0.559	1
Cardiometabolic	High_Cholesterol	mQTL_cg16467921	8	rs13270593	0.5294	0.4737
Cardiometabolic	High_Cholesterol	mQTL_cg10382533	19	rs371404	0.5235	0.5299
Cardiometabolic	Hypertension	mQTL_cg16793592	5	rs34296591	0.9919	0.6752
Cardiometabolic	Hypertension	mQTL_cg05283184	6	rs10943585	0.9797	0.7614
Cardiometabolic	Hypertension	mQTL_cg09015861	11	rs1945211	0.9768	0.1796
Cardiometabolic	Hypertension	mQTL_cg12867728	6	rs3135384	0.9722	0.9992
Cardiometabolic	Hypertension	mQTL_cg27663642	11	rs1532754	0.9686	0.7254
Cardiometabolic	Hypertension	mQTL_cg05383619	6	rs3135384	0.9661	1
Cardiometabolic	Hypertension	mQTL_cg10370574	19	rs12460791	0.9611	0.6495
Cardiometabolic	Hypertension	mQTL_cg12766011	19	rs12460791	0.9558	0.4768
Cardiometabolic	Hypertension	mQTL_cg15598217	17	rs34356467	0.9479	0.9529
Cardiometabolic	Hypertension	mQTL_cg09918394	12	rs7967844	0.9017	0.1969
Cardiometabolic	Hypertension	mQTL_cg06844213	16	rs9925915	0.9007	0.6987
Cardiometabolic	Hypertension	mQTL_cg24267699	9	rs554833	0.8988	0.3886
Cardiometabolic	Hypertension	mQTL_cg26343358	6	rs9267293	0.8941	0.6391
Cardiometabolic	Hypertension	mQTL_cg24126361	8	rs7814821	0.8898	0.1902
Cardiometabolic	Hypertension	mQTL_cg26655361	6	rs2232430	0.8826	0.9892
Cardiometabolic	Hypertension	mQTL_cg26359133	12	rs6490162	0.852	0.263
Cardiometabolic	Hypertension	mQTL_cg10191240	8	rs28615068	0.8466	1
Cardiometabolic	Hypertension	mQTL_cg21267652	5	rs6556309	0.8449	0.6581
Cardiometabolic	Hypertension	mQTL_cg19180348	1	rs56153133	0.8321	0.9923
Cardiometabolic	Hypertension	mQTL_cg10509046	12	rs7296313	0.81	1
Cardiometabolic	Hypertension	mQTL_cg13725458	3	rs72977381	0.7771	0.9997
Cardiometabolic	Hypertension	mQTL_cg00812236	16	rs9935429	0.7423	1
Cardiometabolic	Hypertension	mQTL_cg05716726	6	rs72838262	0.7259	0.1728
Cardiometabolic	Hypertension	mQTL_cg01472075	16	rs62051317	0.7237	0.1048
Cardiometabolic	Hypertension	mQTL_cg20473420	12	rs4143175	0.7225	0.8223
Cardiometabolic	Hypertension	mQTL_cg11990488	12	rs58619945	0.7013	0.6129
Cardiometabolic	Hypertension	mQTL_cg01072550	1	rs7530739	0.6654	0.2144
Cardiometabolic	Hypertension	mQTL_cg00339695	16	rs71391580	0.6633	0.3932
Cardiometabolic	Hypertension	mQTL_cg09015861	11	rs12418343	0.6609	0.0726
Cardiometabolic	Hypertension	mQTL_cg00122779	6	rs17201588	0.642	0.9504
Cardiometabolic	Hypertension	mQTL_cg16133310	16	rs6497759	0.6231	0.1702
Cardiometabolic	Hypertension	mQTL_cg27259320	11	rs11031784	0.5479	1
Cardiometabolic	Hypertension	mQTL_cg01528832	10	rs4633333	0.5232	0.3282
Cardiometabolic	Hypertension	mQTL_cg12063124	12	rs58278271	0.5185	0.9827
Cardiometabolic	Hypertension	mQTL_cg12592723	15	rs11072509	0.5144	0.4122
Cardiometabolic	LDL_Cholesterol_1	mQTL_cg04567659	4	rs6818397	0.9996	1
Cardiometabolic	LDL_Cholesterol_1	mQTL_cg05724777	6	rs9391858	0.9994	1
Cardiometabolic	LDL_Cholesterol_1	mQTL_cg06961873	1	rs7541095	0.9888	1
Cardiometabolic	LDL_Cholesterol_1	mQTL_cg27003765	6	rs437179	0.9819	0.534
Cardiometabolic	LDL_Cholesterol_1	mQTL_cg00699601	6	rs2621321	0.9585	0.9981
Cardiometabolic	LDL_Cholesterol_1	mQTL_cg19455396	6	rs241440	0.8921	0.4506
Cardiometabolic	LDL_Cholesterol_1	mQTL_cg26034919	2	rs1260326	0.8501	0.8555
Cardiometabolic	LDL_Cholesterol_1	mQTL_cg05724777	6	rs3177928	0.7567	0.9337
Cardiometabolic	LDL_Cholesterol_1	mQTL_cg26359133	12	rs616559	0.628	0.855
Cardiometabolic	LDL_Cholesterol_1	mQTL_cg06243866	13	rs9559780	0.6125	0.1812
Cardiometabolic	LDL_Cholesterol_1	mQTL_cg10509046	12	rs7296313	0.5646	1
Cardiometabolic	LDL_Cholesterol_1	mQTL_cg22640510	16	rs1345442	0.5554	0.9999
Cardiometabolic	LDL_Cholesterol_2	mQTL_cg06961873	1	rs7541095	0.9157	0.3194
Cardiometabolic	LDL_Cholesterol_2	mQTL_cg11187460	14	rs12587622	0.6336	1
Cardiometabolic	LDL_Cholesterol_2	mQTL_cg26034919	2	rs1260326	0.5963	0.9883
Cardiometabolic	LDL_Cholesterol_2	mQTL_cg01324264	19	rs4802790	0.5859	0.501
Cardiometabolic	LDL_Cholesterol_2	mQTL_cg10509046	12	rs7296313	0.5203	1
Cardiometabolic	Methylene	mQTL_cg26034919	2	rs1260326	0.8113	0.9923
Cardiometabolic	Methylene	mQTL_cg00153919	16	rs551118	0.6778	1
Cardiometabolic	Methylene	mQTL_cg03874222	3	rs7632486	0.6184	1
Cardiometabolic	Methylene	mQTL_cg21195638	4	rs1471251	0.5389	1
Cardiometabolic	Methylene	mQTL_cg05567646	6	rs9321534	0.5315	0.9999
Cardiometabolic	Methylene	mQTL_cg00871487	5	rs1366293	0.5099	0.9978
Cardiometabolic	Stroke	mQTL_cg24267699	9	rs687289	0.6342	0.4738
Cardiometabolic	Systolic_Blood_Pressure	mQTL_cg07186602	3	rs6806067	0.8831	0.9953
Cardiometabolic	Systolic_Blood_Pressure	mQTL_cg16128096	1	rs783622	0.8151	0.4007
Cardiometabolic	Systolic_Blood_Pressure	mQTL_cg01465596	1	rs783622	0.797	0.4008
Cardiometabolic	Systolic_Blood_Pressure	mQTL_cg10509046	12	rs7296313	0.6591	1
Cardiometabolic	Systolic_Blood_Pressure	mQTL_cg23172480	6	rs13218378	0.6212	0.675
Cardiometabolic	Systolic_Blood_Pressure	mQTL_cg26359133	12	rs6490162	0.5597	0.682
Cardiometabolic	Systolic_Blood_Pressure	mQTL_cg14611402	6	rs13192511	0.5463	0.3611
Cardiometabolic	Systolic_Blood_Pressure	mQTL_cg09918394	12	rs7297421	0.5009	0.1992
Cardiometabolic	Triglycerides_1	mQTL_cg06871764	6	rs62404579	1	1
Cardiometabolic	Triglycerides_1	mQTL_cg18060330	6	rs62404579	1	1
Cardiometabolic	Triglycerides_1	mQTL_cg11920449	6	rs2395655	0.996	1
Cardiometabolic	Triglycerides_1	mQTL_cg24425727	6	rs2395655	0.996	1
Cardiometabolic	Triglycerides_1	mQTL_cg26034919	2	rs1260326	0.9916	1
Cardiometabolic	Triglycerides_1	mQTL_cg12166018	15	rs11634608	0.8188	0.7686
Cardiometabolic	Triglycerides_1	mQTL_cg27003765	6	rs419788	0.8166	0.5597
Cardiometabolic	Triglycerides_1	mQTL_cg04674780	15	rs4777239	0.6683	1
Cardiometabolic	Triglycerides_1	mQTL_cg21566177	5	rs67909753	0.6595	0.2857
Cardiometabolic	Triglycerides_1	mQTL_cg13263947	2	rs7608180	0.6168	0.8305
Cardiometabolic	Triglycerides_1	mQTL_cg05341252	6	rs6936204	0.5597	0.9998
Cardiometabolic	Triglycerides_1	mQTL_cg04349084	8	rs7830933	0.5017	0.9588
Cardiometabolic	Triglycerides_2	mQTL_cg06961873	1	rs7541095	0.9749	0.3447
Cardiometabolic	Triglycerides_2	mQTL_cg15167603	19	rs1109368	0.8178	0.2496
Cardiometabolic	Triglycerides_2	mQTL_cg08159493	6	rs7761859	0.5102	1
Cardiometabolic	Type_2_Diabetes_1	mQTL_cg05791256	9	rs10761209	0.9413	0.9426
Cardiometabolic	Type_2_Diabetes_1	mQTL_cg05279330	13	rs10507349	0.9107	0.8439
Cardiometabolic	Type_2_Diabetes_1	mQTL_cg24277247	21	rs6518305	0.8508	1
Cardiometabolic	Type_2_Diabetes_1	mQTL_cg05182265	7	rs1003373	0.6836	0.9999
Cardiometabolic	Type_2_Diabetes_1	mQTL_cg12838385	8	rs12541990	0.6485	0.9527
Cardiometabolic	Type_2_Diabetes_1	mQTL_cg26034919	2	rs1260326	0.6473	0.9876
Cardiometabolic	Type_2_Diabetes_1	mQTL_cg25713128	14	rs2231811	0.6023	1
Cardiometabolic	Type_2_Diabetes_1	mQTL_cg08219099	4	rs61073965	0.5456	0.3346
Cardiometabolic	Type_2_Diabetes_1	mQTL_cg24425727	6	rs2395655	0.5345	1
Cardiometabolic	Type_2_Diabetes_1	mQTL_cg11920449	6	rs2395655	0.5343	1
Cardiometabolic	Type_2_Diabetes_1	mQTL_cg13319446	15	rs2414498	0.5334	1
Immune	Ankylosing_Spondylitis	mQTL_cg18321037	6	rs2394250	0.9197	1
Immune	Ankylosing_Spondylitis	mQTL_cg18741404	6	rs2248162	0.8012	1
Immune	Ankylosing_Spondylitis	mQTL_cg10556520	6	rs111266158	0.7887	0.4882
Immune	Ankylosing_Spondylitis	mQTL_cg02793323	6	rs34330585	0.7731	0.5948
Immune	Ankylosing_Spondylitis	mQTL_cg13831136	6	rs1610660	0.6075	0.7683
Immune	Chronic_Kidney_Disease	mQTL_cg10176692	11	rs4356181	0.957	0.9995
Immune	Chronic_Kidney_Disease	mQTL_cg14582100	15	rs4627277	0.8316	0.1181
Immune	Chronic_Kidney_Disease	mQTL_cg13000015	17	rs7501527	0.8268	0.266
Immune	Chronic_Kidney_Disease	mQTL_cg22313821	15	rs16943246	0.8059	0.7923
Immune	Chronic_Kidney_Disease	mQTL_cg16049864	8	rs2678829	0.8033	0.992
Immune	Chronic_Kidney_Disease	mQTL_cg26837952	17	rs4789721	0.7288	0.2762
Immune	Chronic_Kidney_Disease	mQTL_cg26450240	11	rs11040147	0.7048	0.9662
Immune	Chronic_Kidney_Disease	mQTL_cg04682772	11	rs7114011	0.6438	0.5602
Immune	Chronic_Kidney_Disease	mQTL_cg09887804	16	rs149583466	0.5761	0.1568
Immune	Crohns_Disease_1	mQTL_cg13289132	10	rs10763787	0.9641	0.9972
Immune	Crohns_Disease_1	mQTL_cg02070205	10	rs10763787	0.9515	0.6782
Immune	Crohns_Disease_1	mQTL_cg24839871	15	rs72743477	0.9395	0.7641
Immune	Crohns_Disease_1	mQTL_cg22000984	5	rs9324660	0.8398	0.4307
Immune	Crohns_Disease_1	mQTL_cg05157171	6	rs3094178	0.8248	1
Immune	Crohns_Disease_1	mQTL_cg03390472	9	rs12352214	0.8235	0.2007
Immune	Crohns_Disease_1	mQTL_cg08175413	5	rs716848	0.8233	0.2738
Immune	Crohns_Disease_1	mQTL_cg10106388	1	rs12047127	0.8198	0.2359
Immune	Crohns_Disease_1	mQTL_cg01426208	6	rs9259694	0.8032	0.9494
Immune	Crohns_Disease_1	mQTL_cg22029157	1	rs846808	0.7783	0.9997
Immune	Crohns_Disease_1	mQTL_cg23283495	1	rs846808	0.7766	0.9964
Immune	Crohns_Disease_1	mQTL_cg18740968	6	rs6904446	0.7639	0.4201
Immune	Crohns_Disease_1	mQTL_cg08742290	6	rs2769355	0.7181	0.0349
Immune	Crohns_Disease_1	mQTL_cg08742290	6	rs443570	0.7148	0.0783
Immune	Crohns_Disease_1	mQTL_cg05460996	6	rs2757039	0.6945	0.6161
Immune	Crohns_Disease_1	mQTL_cg25258033	6	rs443570	0.6914	0.1102
Immune	Crohns_Disease_1	mQTL_cg00699601	6	rs2621321	0.6397	0.5816
Immune	Crohns_Disease_1	mQTL_cg16402757	10	rs113128150	0.6354	0.2094
Immune	Crohns_Disease_1	mQTL_cg16976594	18	rs72982298	0.626	0.9999
Immune	Crohns_Disease_1	mQTL_cg25112848	3	rs35086961	0.5744	1
Immune	Crohns_Disease_1	mQTL_cg01528321	10	rs7098414	0.5387	0.6388
Immune	Crohns_Disease_1	mQTL_cg19746982	18	rs526260	0.5353	0.7595
Immune	Crohns_Disease_1	mQTL_cg18321037	6	rs2743926	0.528	0.3943
Immune	Crohns_Disease_1	mQTL_cg26334826	20	rs7361098	0.5159	0.1852
Immune	Crohns_Disease_1	mQTL_cg01884057	2	rs6749422	0.5131	1
Immune	Crohns_Disease_1	mQTL_cg15423357	2	rs6749422	0.5078	0.9998
Immune	Hayfever	mQTL_cg05385718	2	rs1106639	1	1
Immune	Hayfever	mQTL_cg02157827	6	rs2097775	0.9983	1
Immune	Hayfever	mQTL_cg18695689	8	rs4410871	0.9855	0.9853
Immune	Hayfever	mQTL_cg11920595	10	rs12784963	0.9766	0.9155
Immune	Hayfever	mQTL_cg22509179	1	rs1005733	0.9743	0.9214
Immune	Hayfever	mQTL_cg19214707	7	rs6955702	0.9693	1
Immune	Hayfever	mQTL_cg10140454	17	rs62064075	0.9556	1
Immune	Hayfever	mQTL_cg08575823	17	rs647397	0.9439	0.9971
Immune	Hayfever	mQTL_cg00115458	6	rs3130159	0.8765	0.5874
Immune	Hayfever	mQTL_cg04768958	2	rs829623	0.8722	0.1936
Immune	Hayfever	mQTL_cg26334826	20	rs6062490	0.8619	0.3069
Immune	Hayfever	mQTL_cg12161349	13	rs11839996	0.859	0.9777
Immune	Hayfever	mQTL_cg24910161	17	rs4795401	0.8426	0.9117
Immune	Hayfever	mQTL_cg05006030	5	rs6890483	0.7982	0.4232
Immune	Hayfever	mQTL_cg00598125	6	rs2857114	0.7579	0.4147
Immune	Hayfever	mQTL_cg17749961	2	rs1723175	0.7532	0.9394
Immune	Hayfever	mQTL_cg17284124	3	rs9829070	0.7523	0.0264
Immune	Hayfever	mQTL_cg12454169	2	rs1723175	0.7475	0.9847
Immune	Hayfever	mQTL_cg10326673	2	rs1723175	0.7467	0.9904
Immune	Hayfever	mQTL_cg15652532	2	rs1723175	0.7464	0.9928
Immune	Hayfever	mQTL_cg06609049	19	rs1736193	0.7169	1
Immune	Hayfever	mQTL_cg01579765	21	rs2838336	0.7112	0.2451
Immune	Hayfever	mQTL_cg15436429	3	rs9860612	0.6413	0.4059
Immune	Hayfever	mQTL_cg22337151	22	rs202639	0.5832	0.2711
Immune	Hayfever	mQTL_cg20356878	3	rs9816720	0.5395	1
Immune	Hayfever	mQTL_cg13440692	1	rs6603785	0.5097	0.9919
Immune	Inflammatory_Bowel_Disease	mQTL_cg16553272	6	rs1048709	0.9691	1
Immune	Inflammatory_Bowel_Disease	mQTL_cg01884057	2	rs6749422	0.949	1
Immune	Inflammatory_Bowel_Disease	mQTL_cg15423357	2	rs6749422	0.9481	1
Immune	Inflammatory_Bowel_Disease	mQTL_cg13289132	10	rs10763787	0.9461	0.9965
Immune	Inflammatory_Bowel_Disease	mQTL_cg03396347	1	rs2748971	0.9357	0.3908
Immune	Inflammatory_Bowel_Disease	mQTL_cg04085571	11	rs907613	0.9343	0.3077
Immune	Inflammatory_Bowel_Disease	mQTL_cg02070205	10	rs10763787	0.9336	0.6231
Immune	Inflammatory_Bowel_Disease	mQTL_cg24839871	15	rs72743477	0.9222	0.8298
Immune	Inflammatory_Bowel_Disease	mQTL_cg21282015	16	rs9806836	0.9222	1
Immune	Inflammatory_Bowel_Disease	mQTL_cg14304326	16	rs9934775	0.9158	0.6209
Immune	Inflammatory_Bowel_Disease	mQTL_cg27079289	16	rs9930290	0.9062	0.4435
Immune	Inflammatory_Bowel_Disease	mQTL_cg02844892	6	rs3828906	0.855	0.2581
Immune	Inflammatory_Bowel_Disease	mQTL_cg03122926	7	rs798563	0.8482	0.3954
Immune	Inflammatory_Bowel_Disease	mQTL_cg17747265	1	rs2748982	0.8058	0.6182
Immune	Inflammatory_Bowel_Disease	mQTL_cg22000984	5	rs9324660	0.7754	0.2708
Immune	Inflammatory_Bowel_Disease	mQTL_cg11920595	10	rs12784963	0.7644	0.861
Immune	Inflammatory_Bowel_Disease	mQTL_cg10106388	1	rs61803263	0.7514	0.2598
Immune	Inflammatory_Bowel_Disease	mQTL_cg23934075	6	rs4713276	0.7402	0.9982
Immune	Inflammatory_Bowel_Disease	mQTL_cg06188439	6	rs68057028	0.715	0.8709
Immune	Inflammatory_Bowel_Disease	mQTL_cg19926531	4	rs28744674	0.6739	0.2406
Immune	Inflammatory_Bowel_Disease	mQTL_cg19524238	7	rs1182176	0.6591	0.4683
Immune	Inflammatory_Bowel_Disease	mQTL_cg03459839	7	rs2644312	0.6166	0.2982
Immune	Inflammatory_Bowel_Disease	mQTL_cg20884522	7	rs2644312	0.6154	0.4931
Immune	Inflammatory_Bowel_Disease	mQTL_cg27467552	22	rs36138276	0.6084	0.4857
Immune	Inflammatory_Bowel_Disease	mQTL_cg05793240	7	rs2644307	0.5939	0.961
Immune	Inflammatory_Bowel_Disease	mQTL_cg16402757	10	rs113128150	0.5786	0.176
Immune	Inflammatory_Bowel_Disease	mQTL_cg21951975	1	rs17015250	0.5707	0.3804
Immune	Inflammatory_Bowel_Disease	mQTL_cg19236794	1	rs7515488	0.5562	0.9935
Immune	Inflammatory_Bowel_Disease	mQTL_cg00095626	7	rs2533878	0.5516	0.7476
Immune	Inflammatory_Bowel_Disease	mQTL_cg00699601	6	rs2621321	0.5478	0.6755
Immune	Inflammatory_Bowel_Disease	mQTL_cg21364723	22	rs36138276	0.5362	0.4424
Immune	Inflammatory_Bowel_Disease	mQTL_cg25192855	1	rs7552506	0.5109	0.8181
Immune	Inflammatory_Bowel_Disease	mQTL_cg26331067	6	rs28366288	0.502	0.3924
Immune	Psoriasis	mQTL_cg08986950	5	rs27044	0.9243	0.7421
Immune	Rheumatoid_Arthritis_1	mQTL_cg20156679	4	rs28534734	0.9844	0.4092
Immune	Rheumatoid_Arthritis_1	mQTL_cg21473142	3	rs2887944	0.9799	0.9961
Immune	Rheumatoid_Arthritis_1	mQTL_cg02735423	6	rs9268521	0.9557	0.5002
Immune	Rheumatoid_Arthritis_1	mQTL_cg08119527	7	rs34012949	0.9099	0.3386
Immune	Rheumatoid_Arthritis_1	mQTL_cg22142142	15	rs1839972	0.9039	0.3612
Immune	Rheumatoid_Arthritis_1	mQTL_cg20045882	14	rs1465788	0.8948	0.309
Immune	Rheumatoid_Arthritis_1	mQTL_cg15659132	6	rs6912292	0.8746	0.4372
Immune	Rheumatoid_Arthritis_1	mQTL_cg01528321	10	rs7098414	0.8745	0.8098
Immune	Rheumatoid_Arthritis_1	mQTL_cg23586821	6	rs2341768	0.8427	1
Immune	Rheumatoid_Arthritis_1	mQTL_cg21407040	16	rs7203803	0.8381	0.9942
Immune	Rheumatoid_Arthritis_1	mQTL_cg12058843	20	rs259966	0.8335	0.9866
Immune	Rheumatoid_Arthritis_1	mQTL_cg18111114	6	rs2073044	0.7602	0.9999
Immune	Rheumatoid_Arthritis_1	mQTL_cg20564521	21	rs7283827	0.6804	0.2861
Immune	Rheumatoid_Arthritis_1	mQTL_cg17318406	10	rs1937408	0.6361	0.8507
Immune	Rheumatoid_Arthritis_1	mQTL_cg09364338	6	rs2021719	0.5922	0.2725
Immune	Rheumatoid_Arthritis_1	mQTL_cg24910161	17	rs4795401	0.5363	0.9625
Immune	Rheumatoid_Arthritis_1	mQTL_cg16349876	19	rs73932232	0.5298	0.5047
Immune	Rheumatoid_Arthritis_1	mQTL_cg19205850	3	rs9875958	0.5254	0.1434
Immune	Rheumatoid_Arthritis_1	mQTL_cg19964325	2	rs4851538	0.5221	0.3703
Immune	Rheumatoid_Arthritis_1	mQTL_cg22531183	19	rs73932232	0.5137	0.5039
Immune	Rheumatoid_Arthritis_2	mQTL_cg24283019	6	rs9268362	0.9964	1
Immune	Rheumatoid_Arthritis_2	mQTL_cg16058990	6	rs3130378	0.9957	1
Immune	Rheumatoid_Arthritis_2	mQTL_cg13052034	1	rs17129065	0.8428	0.6836
Immune	Systemic_Lupus_Erythematosus	mQTL_cg07520074	17	rs61759532	0.9108	1
Immune	Systemic_Lupus_Erythematosus	mQTL_cg07148458	17	rs61759532	0.9107	0.9999
Immune	Systemic_Lupus_Erythematosus	mQTL_cg09035930	12	rs35907548	0.903	0.3512
Immune	Systemic_Lupus_Erythematosus	mQTL_cg24910161	17	rs4795401	0.8739	0.9465
Immune	Systemic_Lupus_Erythematosus	mQTL_cg11344164	10	rs4606421	0.8721	0.4683
Immune	Systemic_Lupus_Erythematosus	mQTL_cg04146137	1	rs11485996	0.8674	0.9865
Immune	Systemic_Lupus_Erythematosus	mQTL_cg20356878	3	rs9816720	0.8277	1
Immune	Systemic_Lupus_Erythematosus	mQTL_cg25124966	11	rs61913687	0.8131	0.9379
Immune	Systemic_Lupus_Erythematosus	mQTL_cg15412446	2	rs11694824	0.8068	0.6694
Immune	Systemic_Lupus_Erythematosus	mQTL_cg16099169	2	rs17032699	0.7751	0.3651
Immune	Systemic_Lupus_Erythematosus	mQTL_cg19769557	8	rs10503416	0.769	0.9514
Immune	Systemic_Lupus_Erythematosus	mQTL_cg16004814	10	rs57248513	0.69	0.6488
Immune	Systemic_Lupus_Erythematosus	mQTL_cg02271943	10	rs4746277	0.657	0.3139
Immune	Systemic_Lupus_Erythematosus	mQTL_cg06113708	10	rs4746277	0.6566	0.3199
Immune	Systemic_Lupus_Erythematosus	mQTL_cg04944931	10	rs4746277	0.6558	0.3375
Immune	Systemic_Lupus_Erythematosus	mQTL_cg00645579	11	rs7943546	0.652	0.9388
Immune	Systemic_Lupus_Erythematosus	mQTL_cg17284124	3	rs79662374	0.6516	0.0154
Immune	Systemic_Lupus_Erythematosus	mQTL_cg05593559	10	rs79044409	0.6236	0.9966
Immune	Systemic_Lupus_Erythematosus	mQTL_cg16597280	14	rs1957983	0.6204	0.9996
Immune	Systemic_Lupus_Erythematosus	mQTL_cg19584674	14	rs2273630	0.6118	0.5507
Immune	Systemic_Lupus_Erythematosus	mQTL_cg19248961	1	rs6604966	0.5862	0.9999
Immune	Systemic_Lupus_Erythematosus	mQTL_cg15052665	6	rs9496130	0.58	0.7344
Immune	Systemic_Lupus_Erythematosus	mQTL_cg11724461	2	rs2702080	0.568	0.9895
Immune	Systemic_Lupus_Erythematosus	mQTL_cg16004814	10	rs4746277	0.5505	0.1846
Immune	Systemic_Lupus_Erythematosus	mQTL_cg27060340	17	rs56168933	0.5144	0.3657
Immune	Systemic_Lupus_Erythematosus	mQTL_cg02603861	14	rs11624912	0.5005	0.1762
Immune	Type_1_Diabetes	mQTL_cg21204522	6	rs200485	0.6511	0.9953
Immune	Type_1_Diabetes	mQTL_cg08798685	6	rs200954	0.5012	0.6522
Immune	Ulcerative_Colitis_1	mQTL_cg04085571	11	rs907613	0.9764	0.2084
Immune	Ulcerative_Colitis_1	mQTL_cg03122926	7	rs798563	0.9728	0.4348
Immune	Ulcerative_Colitis_1	mQTL_cg24839871	15	rs72743477	0.9584	0.8121
Immune	Ulcerative_Colitis_1	mQTL_cg16553272	6	rs1048709	0.9452	1
Immune	Ulcerative_Colitis_1	mQTL_cg27467552	22	rs36138276	0.9154	0.5844
Immune	Ulcerative_Colitis_1	mQTL_cg27079289	16	rs9930290	0.8992	0.5721
Immune	Ulcerative_Colitis_1	mQTL_cg21364723	22	rs36138276	0.8904	0.5402
Immune	Ulcerative_Colitis_1	mQTL_cg14304326	16	rs9934775	0.8864	0.3378
Immune	Ulcerative_Colitis_1	mQTL_cg02844892	6	rs3828906	0.8712	0.3201
Immune	Ulcerative_Colitis_1	mQTL_cg19524238	7	rs1182176	0.8687	0.6582
Immune	Ulcerative_Colitis_1	mQTL_cg26016432	7	rs12700705	0.8417	0.5502
Immune	Ulcerative_Colitis_1	mQTL_cg00598125	6	rs2857114	0.8335	0.1262
Immune	Ulcerative_Colitis_1	mQTL_cg23704085	6	rs3130212	0.8325	0.9999
Immune	Ulcerative_Colitis_1	mQTL_cg01002857	8	rs1296023	0.8196	1
Immune	Ulcerative_Colitis_1	mQTL_cg21282015	16	rs9806836	0.8055	0.9999
Immune	Ulcerative_Colitis_1	mQTL_cg20884522	7	rs2644312	0.775	0.4348
Immune	Ulcerative_Colitis_1	mQTL_cg10536999	7	rs916963	0.7711	0.2996
Immune	Ulcerative_Colitis_1	mQTL_cg03459839	7	rs2644312	0.7656	0.2784
Immune	Ulcerative_Colitis_1	mQTL_cg21619702	7	rs35929923	0.7518	0.2733
Immune	Ulcerative_Colitis_1	mQTL_cg11920595	10	rs12784963	0.6759	0.9266
Immune	Ulcerative_Colitis_1	mQTL_cg10181330	6	rs2975038	0.6579	0.9954
Immune	Ulcerative_Colitis_1	mQTL_cg00095626	7	rs2533878	0.6403	0.6557
Immune	Ulcerative_Colitis_1	mQTL_cg12102607	7	rs13230946	0.6269	0.5844
Immune	Ulcerative_Colitis_1	mQTL_cg06188439	6	rs68057028	0.5994	0.8202
Immune	Ulcerative_Colitis_1	mQTL_cg05793240	7	rs2644307	0.5949	0.9256
Immune	Ulcerative_Colitis_1	mQTL_cg26662672	22	rs9616810	0.5906	0.997
Immune	Ulcerative_Colitis_1	mQTL_cg16402757	10	rs9794325	0.5875	0.1672
Immune	Ulcerative_Colitis_1	mQTL_cg13205059	1	rs76999445	0.5221	0.5001
Immune	Ulcerative_Colitis_2	mQTL_cg02793323	6	rs17496307	0.9316	0.5675
Immune	Ulcerative_Colitis_2	mQTL_cg00699601	6	rs2857104	0.92	0.909
Immune	Ulcerative_Colitis_2	mQTL_cg16553272	6	rs1048709	0.9173	1
Immune	Ulcerative_Colitis_2	mQTL_cg19455396	6	rs241456	0.8101	0.5906
Immune	Ulcerative_Colitis_2	mQTL_cg12976581	6	rs2530388	0.634	0.6802
Allergy	Asthma_1	mQTL_cg18111114	6	rs2073044	0.9983	1
Allergy	Asthma_1	mQTL_cg02735423	6	rs2395163	0.9978	1
Allergy	Asthma_1	mQTL_cg24283019	6	rs9268362	0.9933	1
Allergy	Asthma_1	mQTL_cg01202455	2	rs13388873	0.9134	1
Allergy	Asthma_1	mQTL_cg15411272	6	rs1233493	0.9085	0.9997
Allergy	Asthma_1	mQTL_cg19455396	6	rs241447	0.9016	0.2939
Allergy	Asthma_1	mQTL_cg08798685	6	rs200981	0.858	0.4067
Allergy	Asthma_1	mQTL_cg00699601	6	rs2621321	0.854	0.8104
Allergy	Asthma_1	mQTL_cg02246922	6	rs4598109	0.8507	0.2593
Allergy	Asthma_1	mQTL_cg15377409	6	rs200483	0.8299	0.5202
Allergy	Asthma_1	mQTL_cg06745783	7	rs451593	0.8251	0.4783
Allergy	Asthma_1	mQTL_cg18091165	6	rs1055388	0.81	0.6827
Allergy	Asthma_1	mQTL_cg09844470	7	rs451593	0.7806	0.4623
Allergy	Asthma_1	mQTL_cg26587870	6	rs200995	0.7392	0.7094
Allergy	Asthma_1	mQTL_cg05855489	10	rs3818708	0.7311	0.6918
Allergy	Asthma_1	mQTL_cg21204522	6	rs200485	0.726	0.7154
Allergy	Asthma_1	mQTL_cg09419670	9	rs10760117	0.7053	0.8697
Allergy	Asthma_1	mQTL_cg02157827	6	rs3130981	0.6309	0.4477
Allergy	Asthma_1	mQTL_cg14255062	9	rs10760117	0.613	0.7604
Allergy	Asthma_1	mQTL_cg16553272	6	rs1048709	0.6071	0.9992
Allergy	Asthma_1	mQTL_cg13104385	7	rs6963591	0.6065	0.3311
Allergy	Asthma_1	mQTL_cg03515999	9	rs10760117	0.6036	0.7108
Allergy	Asthma_1	mQTL_cg08798685	6	rs200954	0.5996	0.3398
Allergy	Asthma_1	mQTL_cg18837035	15	rs2683260	0.5864	0.5293
Allergy	Asthma_1	mQTL_cg21717724	9	rs10760117	0.5753	0.5539
Allergy	Asthma_1	mQTL_cg27136994	15	rs2683260	0.5486	1
Allergy	Asthma_1	mQTL_cg25029264	15	rs2683260	0.5463	0.6084
Allergy	Asthma_1	mQTL_cg27045999	15	rs2683260	0.5392	0.8836
Allergy	Asthma_1	mQTL_cg22933800	6	rs9273441	0.5388	0.6516
Allergy	Asthma_1	mQTL_cg03499324	9	rs4837796	0.5205	0.7861
Allergy	Asthma_1	mQTL_cg02023276	7	rs366355	0.507	0.6939
Allergy	Asthma_2	mQTL_cg05385718	2	rs1106639	1	1
Allergy	Asthma_2	mQTL_cg15411272	6	rs1233493	0.9975	0.9999
Allergy	Asthma_2	mQTL_cg00699601	6	rs2857104	0.9617	0.7009
Allergy	Asthma_2	mQTL_cg08575823	17	rs647397	0.8687	0.9984
Allergy	Asthma_2	mQTL_cg08551019	9	rs10758558	0.8266	0.4214
Allergy	Asthma_2	mQTL_cg26334826	20	rs6062490	0.8165	0.296
Allergy	Asthma_2	mQTL_cg07689907	11	rs174575	0.7993	0.9999
Allergy	Asthma_2	mQTL_cg17425144	1	rs17397129	0.7922	1
Allergy	Asthma_2	mQTL_cg24131442	6	rs11155657	0.7622	0.0667
Allergy	Asthma_2	mQTL_cg22337151	22	rs202639	0.7215	0.2789
Allergy	Asthma_2	mQTL_cg01528321	10	rs7098414	0.7011	0.7646
Allergy	Asthma_2	mQTL_cg03115093	3	rs11706455	0.6842	0.1717
Allergy	Asthma_2	mQTL_cg11863430	9	rs3124495	0.6775	0.113
Allergy	Asthma_2	mQTL_cg18303589	2	rs13419662	0.5956	0.4796
Allergy	Asthma_2	mQTL_cg00147627	1	rs17401588	0.5665	0.3626
Allergy	Asthma_3	mQTL_cg05385718	2	rs1106639	1	1
Allergy	Asthma_3	mQTL_cg15411272	6	rs1233493	0.9973	0.9999
Allergy	Asthma_3	mQTL_cg00699601	6	rs2857104	0.9589	0.7011
Allergy	Asthma_3	mQTL_cg08551019	9	rs10758558	0.8811	0.4329
Allergy	Asthma_3	mQTL_cg26334826	20	rs6062490	0.8647	0.2917
Allergy	Asthma_3	mQTL_cg07689907	11	rs174575	0.8475	0.9999
Allergy	Asthma_3	mQTL_cg22337151	22	rs202639	0.7555	0.3045
Allergy	Asthma_3	mQTL_cg18303589	2	rs13419662	0.7082	0.577
Allergy	Asthma_3	mQTL_cg24131442	6	rs11155657	0.6954	0.064
Allergy	Asthma_3	mQTL_cg11863430	9	rs7023900	0.6731	0.0963
Allergy	Asthma_3	mQTL_cg03115093	3	rs11706455	0.673	0.1716
Allergy	Asthma_3	mQTL_cg17425144	1	rs17397129	0.6485	1
Allergy	Asthma_3	mQTL_cg24101643	3	rs6788856	0.5653	0.5057
Allergy	Asthma_3	mQTL_cg23118464	2	rs2118281	0.5343	0.9249
Allergy	Asthma_4	mQTL_cg02735423	6	rs2395163	0.9434	1
Allergy	Asthma_4	mQTL_cg22933800	6	rs9273441	0.937	0.6512
Allergy	Asthma_4	mQTL_cg24910161	17	rs4795401	0.9323	0.943
Allergy	Asthma_4	mQTL_cg23785275	6	rs3828806	0.8888	0.1596
Allergy	Asthma_4	mQTL_cg02157827	6	rs3130981	0.7619	0.882
Allergy	Asthma_4	mQTL_cg23868571	6	rs2922996	0.7335	0.9999
Allergy	Asthma_4	mQTL_cg24969496	6	rs9270911	0.533	0.1006
Allergy	Eczema_1	mQTL_cg18303589	2	rs13419662	0.9766	0.942
Allergy	Eczema_1	mQTL_cg14130272	6	rs2516403	0.9662	1
Allergy	Eczema_1	mQTL_cg26334826	20	rs3787090	0.787	0.8807
Allergy	Eczema_1	mQTL_cg25117092	3	rs1980143	0.6867	1
Allergy	Eczema_1	mQTL_cg08019690	17	rs16948664	0.656	0.9812
Allergy	Eczema_1	mQTL_cg11863430	9	rs3124496	0.6069	0.2145
Allergy	Eczema_1	mQTL_cg26033510	6	rs1127775	0.5991	0.7223
Allergy	Eczema_1	mQTL_cg20201270	2	rs12712938	0.5861	0.6592
Allergy	Eczema_1	mQTL_cg25716691	2	rs12712938	0.5148	0.5356
Allergy	Eczema_2	mQTL_cg08160477	6	rs3093662	0.7935	0.6984
Allergy	Eczema_2	mQTL_cg26334826	20	rs6062490	0.577	0.5203
Allergy	Eczema_2	mQTL_cg02735423	6	rs2395163	0.541	0.9999

## Sheet: S5B
Table S5B: GWAS-meQTL colocalizations in CD8T cells. PPFC: posterior probability of colocalization in the region; PPE: proportion of PPFC explained by the SNP
Category	Trait 1 (GWAS)	Trait2 (CpG)	Chr	Colocalized SNP	Posterior probability (PPFC)	posterior explained by SNP (PPE)
Blood	Eosinophil_Count	mQTL_cg05385718	2	rs1106639	0.9937	1
Blood	Eosinophil_Count	mQTL_cg04317648	1	rs301805	0.9901	0.9997
Blood	Eosinophil_Count	mQTL_cg19465883	1	rs301807	0.9892	0.8468
Blood	Eosinophil_Count	mQTL_cg06871764	6	rs6938337	0.9793	0.762
Blood	Eosinophil_Count	mQTL_cg14644387	6	rs9276582	0.9793	0.9997
Blood	Eosinophil_Count	mQTL_cg18734877	8	rs4733063	0.9761	0.9974
Blood	Eosinophil_Count	mQTL_cg22550277	10	rs2998286	0.972	0.9999
Blood	Eosinophil_Count	mQTL_cg18447909	20	rs13041200	0.9575	0.5495
Blood	Eosinophil_Count	mQTL_cg07302471	3	rs60123882	0.936	0.8297
Blood	Eosinophil_Count	mQTL_cg10115873	22	rs6002169	0.9265	0.5642
Blood	Eosinophil_Count	mQTL_cg10115985	19	rs75528314	0.9251	0.4939
Blood	Eosinophil_Count	mQTL_cg17117718	17	rs62054802	0.8567	0.1804
Blood	Eosinophil_Count	mQTL_cg10556198	17	rs62054802	0.8546	0.1711
Blood	Eosinophil_Count	mQTL_cg16731452	19	rs73555124	0.8308	0.6576
Blood	Eosinophil_Count	mQTL_cg16247817	1	rs61803567	0.8063	0.6457
Blood	Eosinophil_Count	mQTL_cg07392590	11	rs174592	0.7945	0.9976
Blood	Eosinophil_Count	mQTL_cg12167880	12	rs2741159	0.7243	0.9313
Blood	Eosinophil_Count	mQTL_cg25460859	1	rs4615861	0.6975	0.9453
Blood	Eosinophil_Count	mQTL_cg25459280	12	rs7958691	0.6414	0.341
Blood	Eosinophil_Count	mQTL_cg07368061	17	rs1819040	0.618	0.9957
Blood	Eosinophil_Count	mQTL_cg14373797	6	rs9461839	0.5797	0.3408
Blood	Eosinophil_Count	mQTL_cg14887410	3	rs9857035	0.5722	0.5618
Blood	Eosinophil_Count	mQTL_cg10181818	4	rs113206472	0.5196	0.9328
Blood	Granulocyte_Count	mQTL_cg14644387	6	rs9276582	0.9982	1
Blood	Granulocyte_Count	mQTL_cg11577329	5	rs4580814	0.9952	0.9982
Blood	Granulocyte_Count	mQTL_cg24402667	17	rs57841966	0.9909	0.9736
Blood	Granulocyte_Count	mQTL_cg06871764	6	rs6938337	0.9728	0.514
Blood	Granulocyte_Count	mQTL_cg22550277	10	rs2998286	0.9663	0.9999
Blood	Granulocyte_Count	mQTL_cg22525895	1	rs7551724	0.9565	0.515
Blood	Granulocyte_Count	mQTL_cg17266123	21	rs4599209	0.9273	0.6773
Blood	Granulocyte_Count	mQTL_cg00106564	9	rs9406914	0.9171	1
Blood	Granulocyte_Count	mQTL_cg06042012	13	rs2265152	0.9121	0.616
Blood	Granulocyte_Count	mQTL_cg02343652	21	rs4599209	0.9114	0.219
Blood	Granulocyte_Count	mQTL_cg17851021	5	rs4502870	0.8701	1
Blood	Granulocyte_Count	mQTL_cg11294950	6	rs5020944	0.8588	0.5295
Blood	Granulocyte_Count	mQTL_cg10327440	1	rs1186	0.816	0.1519
Blood	Granulocyte_Count	mQTL_cg10556198	17	rs62057061	0.812	0.054
Blood	Granulocyte_Count	mQTL_cg17117718	17	rs62057061	0.8069	0.0598
Blood	Granulocyte_Count	mQTL_cg17738052	17	rs1968014	0.8035	1
Blood	Granulocyte_Count	mQTL_cg07392590	11	rs174592	0.7997	1
Blood	Granulocyte_Count	mQTL_cg19928198	1	rs1282281	0.797	1
Blood	Granulocyte_Count	mQTL_cg00620824	6	rs2844622	0.7145	1
Blood	Granulocyte_Count	mQTL_cg07368061	17	rs1819040	0.675	0.9968
Blood	Granulocyte_Count	mQTL_cg24565820	22	rs62241124	0.6537	0.4573
Blood	Granulocyte_Count	mQTL_cg03914820	20	rs561059	0.6522	0.998
Blood	Granulocyte_Count	mQTL_cg22762813	7	rs1723272	0.6342	0.9327
Blood	Granulocyte_Count	mQTL_cg08660495	2	rs10205859	0.6059	0.5102
Blood	Granulocyte_Count	mQTL_cg07368061	17	rs62054426	0.6039	0.2181
Blood	Granulocyte_Count	mQTL_cg10556198	17	rs62061725	0.5884	0.9986
Blood	Granulocyte_Count	mQTL_cg05136329	7	rs6970963	0.5653	0.1624
Blood	Granulocyte_Count	mQTL_cg12615916	1	rs11580229	0.5508	0.921
Blood	Granulocyte_Count	mQTL_cg17688768	11	rs4752856	0.5176	0.1678
Blood	Granulocyte_Count	mQTL_cg19666514	2	rs4491736	0.5085	0.9423
Blood	High_Light_Scatter_Reticulocyte_Count	mQTL_cg07302471	3	rs60123882	0.9998	1
Blood	High_Light_Scatter_Reticulocyte_Count	mQTL_cg14644387	6	rs9276582	0.9448	0.788
Blood	High_Light_Scatter_Reticulocyte_Count	mQTL_cg25459280	12	rs11833002	0.9412	0.3342
Blood	High_Light_Scatter_Reticulocyte_Count	mQTL_cg02735423	6	rs9272069	0.9321	0.8696
Blood	High_Light_Scatter_Reticulocyte_Count	mQTL_cg07368061	17	rs75022332	0.9286	0.3769
Blood	High_Light_Scatter_Reticulocyte_Count	mQTL_cg20638675	10	rs7082489	0.9074	1
Blood	High_Light_Scatter_Reticulocyte_Count	mQTL_cg02258175	12	rs80338227	0.848	0.3655
Blood	High_Light_Scatter_Reticulocyte_Count	mQTL_cg25411627	16	rs34832141	0.8008	1
Blood	High_Light_Scatter_Reticulocyte_Count	mQTL_cg06012872	10	rs1570985	0.7752	1
Blood	High_Light_Scatter_Reticulocyte_Count	mQTL_cg10556198	17	rs368673667	0.7306	0.0628
Blood	High_Light_Scatter_Reticulocyte_Count	mQTL_cg17117718	17	rs368673667	0.7263	0.0688
Blood	High_Light_Scatter_Reticulocyte_Count	mQTL_cg06871764	6	rs4502931	0.7206	0.8427
Blood	High_Light_Scatter_Reticulocyte_Count	mQTL_cg24147543	6	rs9270620	0.6967	0.9873
Blood	High_Light_Scatter_Reticulocyte_Count	mQTL_cg07578313	16	rs12596260	0.5966	0.4832
Blood	High_Light_Scatter_Reticulocyte_Count	mQTL_cg17291423	7	rs56391295	0.5521	1
Blood	High_Light_Scatter_Reticulocyte_Count	mQTL_cg23806751	3	rs807810	0.5483	0.1931
Blood	High_Light_Scatter_Reticulocyte_Count	mQTL_cg03141007	12	rs2019562	0.5395	0.7766
Blood	Lymphocyte_Count	mQTL_cg22122400	8	rs17339850	0.9736	0.8378
Blood	Lymphocyte_Count	mQTL_cg19465883	1	rs301807	0.9636	0.6712
Blood	Lymphocyte_Count	mQTL_cg02694810	3	rs4680838	0.9536	0.4774
Blood	Lymphocyte_Count	mQTL_cg00598125	6	rs3129959	0.9504	1
Blood	Lymphocyte_Count	mQTL_cg17977304	6	rs1655899	0.9482	0.4027
Blood	Lymphocyte_Count	mQTL_cg07107105	17	rs9897420	0.9437	0.9274
Blood	Lymphocyte_Count	mQTL_cg02286380	17	rs147867504	0.9419	1
Blood	Lymphocyte_Count	mQTL_cg04317648	1	rs301805	0.9414	0.9978
Blood	Lymphocyte_Count	mQTL_cg09234474	17	rs8064314	0.9313	0.1548
Blood	Lymphocyte_Count	mQTL_cg13466002	17	rs55999196	0.9158	0.1781
Blood	Lymphocyte_Count	mQTL_cg26470868	1	rs6685892	0.9044	0.3824
Blood	Lymphocyte_Count	mQTL_cg13894535	5	rs3822733	0.8836	0.5726
Blood	Lymphocyte_Count	mQTL_cg19214707	7	rs6955702	0.8804	1
Blood	Lymphocyte_Count	mQTL_cg11294950	6	rs12194148	0.8677	0.1937
Blood	Lymphocyte_Count	mQTL_cg25460859	1	rs4615861	0.8652	0.9519
Blood	Lymphocyte_Count	mQTL_cg12396237	8	rs11135865	0.8244	0.9995
Blood	Lymphocyte_Count	mQTL_cg20188733	22	rs6002539	0.7468	0.3326
Blood	Lymphocyte_Count	mQTL_cg04890266	3	rs62265765	0.7431	0.9998
Blood	Lymphocyte_Count	mQTL_cg09547564	11	rs7104976	0.719	0.7258
Blood	Lymphocyte_Count	mQTL_cg18447909	20	rs13041200	0.6923	0.5286
Blood	Lymphocyte_Count	mQTL_cg27559562	16	rs57910835	0.6863	1
Blood	Lymphocyte_Count	mQTL_cg26279829	17	rs4790589	0.6689	0.9432
Blood	Lymphocyte_Count	mQTL_cg12655416	17	rs12939832	0.5869	0.8017
Blood	Lymphocyte_Count	mQTL_cg06205333	1	rs1359414	0.5844	0.9999
Blood	Lymphocyte_Count	mQTL_cg12882572	17	rs7215774	0.5365	0.4498
Blood	Monocyte_Count	mQTL_cg14644387	6	rs9276582	0.9982	1
Blood	Monocyte_Count	mQTL_cg17977304	6	rs439935	0.9764	0.4157
Blood	Monocyte_Count	mQTL_cg06297863	6	rs439935	0.9623	0.3255
Blood	Monocyte_Count	mQTL_cg12217369	18	rs113570367	0.959	1
Blood	Monocyte_Count	mQTL_cg00598125	6	rs3129959	0.9504	1
Blood	Monocyte_Count	mQTL_cg25459280	12	rs12296259	0.9009	0.3078
Blood	Monocyte_Count	mQTL_cg05136329	7	rs6970963	0.8997	0.348
Blood	Monocyte_Count	mQTL_cg10195814	12	rs2460740	0.8842	0.5167
Blood	Monocyte_Count	mQTL_cg06166515	10	rs1243188	0.8719	0.9149
Blood	Monocyte_Count	mQTL_cg10115985	19	rs35493131	0.8251	0.9334
Blood	Monocyte_Count	mQTL_cg07368061	17	rs62054426	0.8037	0.1921
Blood	Monocyte_Count	mQTL_cg04602696	16	rs9932423	0.77	0.9835
Blood	Monocyte_Count	mQTL_cg17117718	17	rs56167344	0.7684	0.0564
Blood	Monocyte_Count	mQTL_cg10556198	17	rs56167344	0.7647	0.0534
Blood	Monocyte_Count	mQTL_cg22525895	1	rs4844621	0.7613	0.4277
Blood	Monocyte_Count	mQTL_cg09234474	17	rs853214	0.7505	0.1354
Blood	Monocyte_Count	mQTL_cg22995867	4	rs35024704	0.6749	0.0976
Blood	Monocyte_Count	mQTL_cg17923541	7	rs3801860	0.5547	0.0792
Blood	Monocyte_Count	mQTL_cg03887787	11	rs596002	0.5061	0.1808
Blood	Monocyte_Count	mQTL_cg22337151	22	rs169365	0.5021	0.0746
Blood	Myeloid_White_Cell_Count	mQTL_cg14644387	6	rs9276582	0.9982	1
Blood	Myeloid_White_Cell_Count	mQTL_cg11577329	5	rs4580814	0.995	0.9982
Blood	Myeloid_White_Cell_Count	mQTL_cg24402667	17	rs57841966	0.9915	0.9732
Blood	Myeloid_White_Cell_Count	mQTL_cg06871764	6	rs6938337	0.973	0.5224
Blood	Myeloid_White_Cell_Count	mQTL_cg22550277	10	rs2998286	0.9726	1
Blood	Myeloid_White_Cell_Count	mQTL_cg22525895	1	rs7551724	0.9576	0.513
Blood	Myeloid_White_Cell_Count	mQTL_cg17851021	5	rs4502870	0.9335	1
Blood	Myeloid_White_Cell_Count	mQTL_cg17266123	21	rs4599209	0.9325	0.6723
Blood	Myeloid_White_Cell_Count	mQTL_cg02343652	21	rs4599209	0.9198	0.2115
Blood	Myeloid_White_Cell_Count	mQTL_cg00106564	9	rs9406914	0.9135	1
Blood	Myeloid_White_Cell_Count	mQTL_cg06042012	13	rs2265152	0.8937	0.6107
Blood	Myeloid_White_Cell_Count	mQTL_cg17738052	17	rs1968014	0.873	1
Blood	Myeloid_White_Cell_Count	mQTL_cg11294950	6	rs5020944	0.8595	0.4694
Blood	Myeloid_White_Cell_Count	mQTL_cg19928198	1	rs1282281	0.8534	1
Blood	Myeloid_White_Cell_Count	mQTL_cg10327440	1	rs1186	0.8277	0.1563
Blood	Myeloid_White_Cell_Count	mQTL_cg10556198	17	rs62057061	0.8173	0.0536
Blood	Myeloid_White_Cell_Count	mQTL_cg17117718	17	rs62057061	0.8129	0.0592
Blood	Myeloid_White_Cell_Count	mQTL_cg07392590	11	rs174592	0.7856	0.9999
Blood	Myeloid_White_Cell_Count	mQTL_cg05136329	7	rs6970963	0.7471	0.1585
Blood	Myeloid_White_Cell_Count	mQTL_cg03914820	20	rs561059	0.6777	0.998
Blood	Myeloid_White_Cell_Count	mQTL_cg10115985	19	rs35493131	0.6594	0.8185
Blood	Myeloid_White_Cell_Count	mQTL_cg07368061	17	rs1819040	0.6498	0.9964
Blood	Myeloid_White_Cell_Count	mQTL_cg07368061	17	rs62054426	0.6148	0.2257
Blood	Myeloid_White_Cell_Count	mQTL_cg12615916	1	rs11580229	0.6026	0.9322
Blood	Myeloid_White_Cell_Count	mQTL_cg10556198	17	rs62061725	0.6019	0.9987
Blood	Myeloid_White_Cell_Count	mQTL_cg24565820	22	rs62241124	0.5959	0.4526
Blood	Myeloid_White_Cell_Count	mQTL_cg22762813	7	rs1723272	0.5631	0.9311
Blood	Myeloid_White_Cell_Count	mQTL_cg20180105	2	rs4525638	0.5287	1
Blood	Myeloid_White_Cell_Count	mQTL_cg15816464	17	rs7217687	0.5217	0.1815
Blood	Myeloid_White_Cell_Count	mQTL_cg08660495	2	rs10205859	0.5177	0.5047
Blood	Myeloid_White_Cell_Count	mQTL_cg13299762	11	rs174579	0.5096	0.3111
Blood	Neutrophil_Count	mQTL_cg14644387	6	rs9276582	0.9981	1
Blood	Neutrophil_Count	mQTL_cg11577329	5	rs4580814	0.993	0.9982
Blood	Neutrophil_Count	mQTL_cg24402667	17	rs57841966	0.9907	0.9741
Blood	Neutrophil_Count	mQTL_cg06871764	6	rs6938337	0.9728	0.5142
Blood	Neutrophil_Count	mQTL_cg06042012	13	rs2265152	0.9651	0.6643
Blood	Neutrophil_Count	mQTL_cg22525895	1	rs7551724	0.9558	0.5013
Blood	Neutrophil_Count	mQTL_cg17851021	5	rs4502870	0.9434	1
Blood	Neutrophil_Count	mQTL_cg00106564	9	rs9406914	0.9266	1
Blood	Neutrophil_Count	mQTL_cg22550277	10	rs2998286	0.9255	0.9998
Blood	Neutrophil_Count	mQTL_cg17266123	21	rs4599209	0.9152	0.6682
Blood	Neutrophil_Count	mQTL_cg02343652	21	rs4599209	0.8995	0.2102
Blood	Neutrophil_Count	mQTL_cg07392590	11	rs174592	0.8794	1
Blood	Neutrophil_Count	mQTL_cg11294950	6	rs5020944	0.8582	0.6088
Blood	Neutrophil_Count	mQTL_cg19928198	1	rs1282281	0.8356	1
Blood	Neutrophil_Count	mQTL_cg10556198	17	rs62057061	0.8237	0.058
Blood	Neutrophil_Count	mQTL_cg17117718	17	rs62057061	0.819	0.0642
Blood	Neutrophil_Count	mQTL_cg10327440	1	rs1186	0.8071	0.1408
Blood	Neutrophil_Count	mQTL_cg07368061	17	rs1819040	0.7216	0.9973
Blood	Neutrophil_Count	mQTL_cg12615916	1	rs11580229	0.6932	0.9172
Blood	Neutrophil_Count	mQTL_cg22762813	7	rs1723272	0.6838	0.9413
Blood	Neutrophil_Count	mQTL_cg03914820	20	rs561059	0.6253	0.9978
Blood	Neutrophil_Count	mQTL_cg19666514	2	rs4491736	0.6032	0.9331
Blood	Neutrophil_Count	mQTL_cg13299762	11	rs174579	0.6023	0.5117
Blood	Neutrophil_Count	mQTL_cg08660495	2	rs10205859	0.5902	0.5164
Blood	Neutrophil_Count	mQTL_cg10556198	17	rs62061725	0.5868	0.9984
Blood	Neutrophil_Count	mQTL_cg17738052	17	rs1968014	0.5779	1
Blood	Neutrophil_Count	mQTL_cg24565820	22	rs62241124	0.5519	0.4583
Blood	Neutrophil_Count	mQTL_cg15816464	17	rs7217687	0.5421	0.2028
Blood	Neutrophil_Count	mQTL_cg17688768	11	rs4752856	0.5254	0.1662
Blood	Neutrophil_Count	mQTL_cg07368061	17	rs62054426	0.511	0.2275
Blood	Platelet_Count	mQTL_cg05785149	14	rs10131298	0.9851	1
Blood	Platelet_Count	mQTL_cg21143587	14	rs2297067	0.9826	0.5945
Blood	Platelet_Count	mQTL_cg06533319	4	rs3135170	0.9596	1
Blood	Platelet_Count	mQTL_cg14440550	9	rs79343853	0.952	0.5036
Blood	Platelet_Count	mQTL_cg15816464	17	rs2169357	0.9388	0.9441
Blood	Platelet_Count	mQTL_cg00598125	6	rs3129959	0.9315	1
Blood	Platelet_Count	mQTL_cg09234474	17	rs8064314	0.8715	0.1497
Blood	Platelet_Count	mQTL_cg05136329	7	rs1182180	0.8662	0.1066
Blood	Platelet_Count	mQTL_cg04170623	19	rs12980907	0.7224	0.2228
Blood	Platelet_Count	mQTL_cg13772086	22	rs2016623	0.7081	0.0907
Blood	Platelet_Count	mQTL_cg00577578	1	rs4971073	0.7069	0.9969
Blood	Platelet_Count	mQTL_cg02964385	6	rs78413663	0.7001	0.5802
Blood	Platelet_Count	mQTL_cg20311333	1	rs4971073	0.6943	0.9824
Blood	Platelet_Count	mQTL_cg06378142	19	rs12459840	0.6134	1
Blood	Platelet_Count	mQTL_cg14240646	10	rs1755401	0.5948	0.9988
Blood	Platelet_Count	mQTL_cg10006828	3	rs9861774	0.5053	0.0095
Blood	Red_Blood_Cell_Count	mQTL_cg21124310	5	rs10213692	0.9962	0.9996
Blood	Red_Blood_Cell_Count	mQTL_cg11577329	5	rs4580814	0.9858	0.9971
Blood	Red_Blood_Cell_Count	mQTL_cg03377939	16	rs17708638	0.9798	1
Blood	Red_Blood_Cell_Count	mQTL_cg14644387	6	rs9276582	0.9797	0.9596
Blood	Red_Blood_Cell_Count	mQTL_cg18423635	6	rs72843681	0.9606	0.3817
Blood	Red_Blood_Cell_Count	mQTL_cg26649688	6	rs76723605	0.96	1
Blood	Red_Blood_Cell_Count	mQTL_cg00598125	6	rs3129959	0.9444	0.9998
Blood	Red_Blood_Cell_Count	mQTL_cg07368061	17	rs17649162	0.8607	0.185
Blood	Red_Blood_Cell_Count	mQTL_cg04843568	5	rs193707	0.8541	0.3722
Blood	Red_Blood_Cell_Count	mQTL_cg17851021	5	rs4502870	0.8526	1
Blood	Red_Blood_Cell_Count	mQTL_cg17117718	17	rs62054814	0.8321	0.1014
Blood	Red_Blood_Cell_Count	mQTL_cg00740474	14	rs28454985	0.8307	0.576
Blood	Red_Blood_Cell_Count	mQTL_cg10556198	17	rs62054814	0.8275	0.0977
Blood	Red_Blood_Cell_Count	mQTL_cg08721026	1	rs6695091	0.7677	0.9991
Blood	Red_Blood_Cell_Count	mQTL_cg26217827	15	rs11631030	0.7502	0.5442
Blood	Red_Blood_Cell_Count	mQTL_cg07700233	4	rs6531691	0.7245	1
Blood	Red_Blood_Cell_Count	mQTL_cg11730195	3	rs705219	0.7207	1
Blood	Red_Blood_Cell_Count	mQTL_cg10973622	2	rs6749218	0.6766	0.3399
Blood	Red_Blood_Cell_Count	mQTL_cg18815120	1	rs2486733	0.6635	0.0242
Blood	Red_Blood_Cell_Count	mQTL_cg14606352	12	rs11171884	0.5932	0.0984
Blood	Red_Blood_Cell_Count	mQTL_cg09899008	2	rs10183939	0.5824	0.7007
Blood	Red_Blood_Cell_Count	mQTL_cg20503657	10	rs11253487	0.5511	0.8712
Blood	Red_Blood_Cell_Count	mQTL_cg20620484	1	rs542203305	0.53	0.163
Blood	Red_Blood_Cell_Count	mQTL_cg11344148	14	rs2224541	0.5218	0.9987
Blood	Reticulocyte_Count	mQTL_cg07302471	3	rs60123882	0.9997	1
Blood	Reticulocyte_Count	mQTL_cg14644387	6	rs9276582	0.9971	0.9744
Blood	Reticulocyte_Count	mQTL_cg02258175	12	rs80338227	0.9648	0.4073
Blood	Reticulocyte_Count	mQTL_cg12893780	6	rs2294477	0.961	1
Blood	Reticulocyte_Count	mQTL_cg06871764	6	rs4502931	0.9507	0.9616
Blood	Reticulocyte_Count	mQTL_cg25459280	12	rs11833002	0.943	0.3504
Blood	Reticulocyte_Count	mQTL_cg07368061	17	rs75022332	0.9413	0.3915
Blood	Reticulocyte_Count	mQTL_cg14105551	8	rs59027521	0.9407	0.9221
Blood	Reticulocyte_Count	mQTL_cg02735423	6	rs9272069	0.9397	0.8485
Blood	Reticulocyte_Count	mQTL_cg14440550	9	rs79343853	0.9382	0.5326
Blood	Reticulocyte_Count	mQTL_cg09234582	6	rs2294477	0.9278	1
Blood	Reticulocyte_Count	mQTL_cg00598125	6	rs3129959	0.9183	0.9994
Blood	Reticulocyte_Count	mQTL_cg13299762	11	rs174579	0.8996	0.8733
Blood	Reticulocyte_Count	mQTL_cg16896911	19	rs3786900	0.8885	0.7162
Blood	Reticulocyte_Count	mQTL_cg19481605	11	rs174579	0.8781	0.9487
Blood	Reticulocyte_Count	mQTL_cg07392590	11	rs174592	0.8627	0.9998
Blood	Reticulocyte_Count	mQTL_cg27541892	1	rs4648624	0.842	0.9998
Blood	Reticulocyte_Count	mQTL_cg10556198	17	rs55763795	0.7509	0.0506
Blood	Reticulocyte_Count	mQTL_cg17117718	17	rs55763795	0.7483	0.055
Blood	Reticulocyte_Count	mQTL_cg21709803	11	rs174589	0.7357	0.2898
Blood	Reticulocyte_Count	mQTL_cg05917273	7	rs8713	0.7143	0.3093
Blood	Reticulocyte_Count	mQTL_cg09293122	7	rs11978967	0.6728	0.1468
Blood	Reticulocyte_Count	mQTL_cg25411627	16	rs34832141	0.6606	1
Blood	Reticulocyte_Count	mQTL_cg21409469	11	rs174573	0.6283	0.5468
Blood	Reticulocyte_Count	mQTL_cg07578313	16	rs12596260	0.6199	0.4837
Blood	Reticulocyte_Count	mQTL_cg17623587	1	rs10796944	0.5763	1
Blood	Reticulocyte_Count	mQTL_cg25324164	11	rs174575	0.5698	0.9972
Blood	Reticulocyte_Count	mQTL_cg12615916	1	rs11580229	0.5283	0.9292
Blood	Reticulocyte_Count	mQTL_cg21507367	12	rs34973872	0.5278	0.9992
Blood	Sum_Basophil_Neutrophil_Count	mQTL_cg14644387	6	rs9276582	0.9981	1
Blood	Sum_Basophil_Neutrophil_Count	mQTL_cg11577329	5	rs4580814	0.9927	0.9982
Blood	Sum_Basophil_Neutrophil_Count	mQTL_cg24402667	17	rs57841966	0.9904	0.9728
Blood	Sum_Basophil_Neutrophil_Count	mQTL_cg06871764	6	rs6938337	0.973	0.5205
Blood	Sum_Basophil_Neutrophil_Count	mQTL_cg06042012	13	rs2265152	0.9605	0.6583
Blood	Sum_Basophil_Neutrophil_Count	mQTL_cg22525895	1	rs7551724	0.954	0.4996
Blood	Sum_Basophil_Neutrophil_Count	mQTL_cg17851021	5	rs4502870	0.9533	1
Blood	Sum_Basophil_Neutrophil_Count	mQTL_cg22550277	10	rs2998286	0.9457	0.9999
Blood	Sum_Basophil_Neutrophil_Count	mQTL_cg17266123	21	rs4599209	0.9239	0.6693
Blood	Sum_Basophil_Neutrophil_Count	mQTL_cg00106564	9	rs9406914	0.9205	1
Blood	Sum_Basophil_Neutrophil_Count	mQTL_cg02343652	21	rs4599209	0.9099	0.2102
Blood	Sum_Basophil_Neutrophil_Count	mQTL_cg07392590	11	rs174592	0.8775	1
Blood	Sum_Basophil_Neutrophil_Count	mQTL_cg11294950	6	rs5020944	0.8586	0.5805
Blood	Sum_Basophil_Neutrophil_Count	mQTL_cg10556198	17	rs62057061	0.8228	0.0607
Blood	Sum_Basophil_Neutrophil_Count	mQTL_cg17117718	17	rs62057061	0.8157	0.0682
Blood	Sum_Basophil_Neutrophil_Count	mQTL_cg10327440	1	rs1186	0.8104	0.1365
Blood	Sum_Basophil_Neutrophil_Count	mQTL_cg19928198	1	rs1282281	0.8099	1
Blood	Sum_Basophil_Neutrophil_Count	mQTL_cg07368061	17	rs1819040	0.7412	0.9976
Blood	Sum_Basophil_Neutrophil_Count	mQTL_cg22762813	7	rs1723272	0.6689	0.9373
Blood	Sum_Basophil_Neutrophil_Count	mQTL_cg12615916	1	rs11580229	0.6523	0.9113
Blood	Sum_Basophil_Neutrophil_Count	mQTL_cg13299762	11	rs174579	0.6221	0.4975
Blood	Sum_Basophil_Neutrophil_Count	mQTL_cg03914820	20	rs561059	0.6135	0.998
Blood	Sum_Basophil_Neutrophil_Count	mQTL_cg10556198	17	rs62061725	0.5937	0.9985
Blood	Sum_Basophil_Neutrophil_Count	mQTL_cg08660495	2	rs10205859	0.5864	0.5186
Blood	Sum_Basophil_Neutrophil_Count	mQTL_cg17738052	17	rs1968014	0.5808	1
Blood	Sum_Basophil_Neutrophil_Count	mQTL_cg15816464	17	rs7217687	0.5559	0.1966
Blood	Sum_Basophil_Neutrophil_Count	mQTL_cg22534898	3	rs1139106	0.5074	0.3262
Blood	Sum_Basophil_Neutrophil_Count	mQTL_cg17688768	11	rs4752856	0.5021	0.168
Blood	Sum_Eosinophil_Basophil_Count	mQTL_cg05385718	2	rs1106639	0.9936	1
Blood	Sum_Eosinophil_Basophil_Count	mQTL_cg19465883	1	rs301807	0.9911	0.8799
Blood	Sum_Eosinophil_Basophil_Count	mQTL_cg04317648	1	rs301805	0.9901	0.9998
Blood	Sum_Eosinophil_Basophil_Count	mQTL_cg22550277	10	rs2998286	0.9824	1
Blood	Sum_Eosinophil_Basophil_Count	mQTL_cg06871764	6	rs6938337	0.9759	0.6312
Blood	Sum_Eosinophil_Basophil_Count	mQTL_cg18447909	20	rs13041200	0.9585	0.5429
Blood	Sum_Eosinophil_Basophil_Count	mQTL_cg18734877	8	rs4733063	0.9143	0.9895
Blood	Sum_Eosinophil_Basophil_Count	mQTL_cg16247817	1	rs61803567	0.8946	0.6316
Blood	Sum_Eosinophil_Basophil_Count	mQTL_cg07392590	11	rs174592	0.8797	0.9992
Blood	Sum_Eosinophil_Basophil_Count	mQTL_cg17117718	17	rs62054802	0.8588	0.1777
Blood	Sum_Eosinophil_Basophil_Count	mQTL_cg10556198	17	rs62054802	0.8553	0.1705
Blood	Sum_Eosinophil_Basophil_Count	mQTL_cg10115985	19	rs75528314	0.7898	0.4295
Blood	Sum_Eosinophil_Basophil_Count	mQTL_cg02694810	3	rs4680838	0.7822	0.3405
Blood	Sum_Eosinophil_Basophil_Count	mQTL_cg25460859	1	rs4615861	0.7193	0.9435
Blood	Sum_Eosinophil_Basophil_Count	mQTL_cg14644387	6	rs9276582	0.6571	0.9993
Blood	Sum_Eosinophil_Basophil_Count	mQTL_cg10181818	4	rs113206472	0.6464	0.9601
Blood	Sum_Eosinophil_Basophil_Count	mQTL_cg12167880	12	rs2741159	0.6194	0.9482
Blood	Sum_Eosinophil_Basophil_Count	mQTL_cg25459280	12	rs7958691	0.5753	0.3415
Blood	Sum_Eosinophil_Basophil_Count	mQTL_cg14373797	6	rs9461839	0.5456	0.3279
Blood	Sum_Eosinophil_Basophil_Count	mQTL_cg22337151	22	rs169365	0.5106	0.0606
Blood	Sum_Neutrophil_Eosinophil_Count	mQTL_cg14644387	6	rs9276582	0.9982	1
Blood	Sum_Neutrophil_Eosinophil_Count	mQTL_cg11577329	5	rs4580814	0.9953	0.9982
Blood	Sum_Neutrophil_Eosinophil_Count	mQTL_cg24402667	17	rs57841966	0.991	0.9739
Blood	Sum_Neutrophil_Eosinophil_Count	mQTL_cg06871764	6	rs6938337	0.9728	0.5113
Blood	Sum_Neutrophil_Eosinophil_Count	mQTL_cg22525895	1	rs7551724	0.9587	0.5189
Blood	Sum_Neutrophil_Eosinophil_Count	mQTL_cg22550277	10	rs2998286	0.958	0.9999
Blood	Sum_Neutrophil_Eosinophil_Count	mQTL_cg06042012	13	rs2265152	0.9366	0.6168
Blood	Sum_Neutrophil_Eosinophil_Count	mQTL_cg00106564	9	rs9406914	0.9207	1
Blood	Sum_Neutrophil_Eosinophil_Count	mQTL_cg17266123	21	rs4599209	0.9173	0.6765
Blood	Sum_Neutrophil_Eosinophil_Count	mQTL_cg02343652	21	rs4599209	0.8997	0.2184
Blood	Sum_Neutrophil_Eosinophil_Count	mQTL_cg11294950	6	rs5020944	0.8585	0.5779
Blood	Sum_Neutrophil_Eosinophil_Count	mQTL_cg17851021	5	rs4502870	0.8452	1
Blood	Sum_Neutrophil_Eosinophil_Count	mQTL_cg19928198	1	rs1282281	0.8258	1
Blood	Sum_Neutrophil_Eosinophil_Count	mQTL_cg10327440	1	rs1186	0.8119	0.1562
Blood	Sum_Neutrophil_Eosinophil_Count	mQTL_cg10556198	17	rs62057061	0.8112	0.0521
Blood	Sum_Neutrophil_Eosinophil_Count	mQTL_cg17117718	17	rs62057061	0.8074	0.0572
Blood	Sum_Neutrophil_Eosinophil_Count	mQTL_cg07392590	11	rs174592	0.7988	1
Blood	Sum_Neutrophil_Eosinophil_Count	mQTL_cg17738052	17	rs1968014	0.7982	1
Blood	Sum_Neutrophil_Eosinophil_Count	mQTL_cg00620824	6	rs2844622	0.7162	1
Blood	Sum_Neutrophil_Eosinophil_Count	mQTL_cg03914820	20	rs561059	0.6655	0.9978
Blood	Sum_Neutrophil_Eosinophil_Count	mQTL_cg24565820	22	rs62241124	0.6608	0.4579
Blood	Sum_Neutrophil_Eosinophil_Count	mQTL_cg22762813	7	rs1723272	0.6591	0.9369
Blood	Sum_Neutrophil_Eosinophil_Count	mQTL_cg07368061	17	rs1819040	0.6469	0.9963
Blood	Sum_Neutrophil_Eosinophil_Count	mQTL_cg19666514	2	rs4491736	0.6464	0.9534
Blood	Sum_Neutrophil_Eosinophil_Count	mQTL_cg08660495	2	rs10205859	0.6453	0.5105
Blood	Sum_Neutrophil_Eosinophil_Count	mQTL_cg12615916	1	rs11580229	0.592	0.9275
Blood	Sum_Neutrophil_Eosinophil_Count	mQTL_cg10556198	17	rs62061725	0.5781	0.9985
Blood	Sum_Neutrophil_Eosinophil_Count	mQTL_cg07368061	17	rs62054426	0.5725	0.2201
Blood	Sum_Neutrophil_Eosinophil_Count	mQTL_cg17688768	11	rs4752856	0.5385	0.1664
Blood	Sum_Neutrophil_Eosinophil_Count	mQTL_cg05136329	7	rs6970963	0.5203	0.1604
Blood	White_Blood_Cell_Count	mQTL_cg14644387	6	rs9276582	0.9982	1
Blood	White_Blood_Cell_Count	mQTL_cg11577329	5	rs4580814	0.994	0.9984
Blood	White_Blood_Cell_Count	mQTL_cg24402667	17	rs57841966	0.9917	0.9758
Blood	White_Blood_Cell_Count	mQTL_cg12893780	6	rs2294477	0.9863	0.9882
Blood	White_Blood_Cell_Count	mQTL_cg22550277	10	rs2998286	0.9744	1
Blood	White_Blood_Cell_Count	mQTL_cg09234582	6	rs2294477	0.9699	1
Blood	White_Blood_Cell_Count	mQTL_cg00106564	9	rs9406914	0.9621	1
Blood	White_Blood_Cell_Count	mQTL_cg06871764	6	rs6938337	0.9594	0.6442
Blood	White_Blood_Cell_Count	mQTL_cg17266123	21	rs4599209	0.941	0.6716
Blood	White_Blood_Cell_Count	mQTL_cg06297863	6	rs2508036	0.9383	0.556
Blood	White_Blood_Cell_Count	mQTL_cg22525895	1	rs7551724	0.9379	0.504
Blood	White_Blood_Cell_Count	mQTL_cg17977304	6	rs1655899	0.9279	0.4665
Blood	White_Blood_Cell_Count	mQTL_cg02343652	21	rs4599209	0.9276	0.2179
Blood	White_Blood_Cell_Count	mQTL_cg06042012	13	rs2265152	0.9271	0.7361
Blood	White_Blood_Cell_Count	mQTL_cg06216090	4	rs337605	0.9113	1
Blood	White_Blood_Cell_Count	mQTL_cg13894535	5	rs3822733	0.8882	0.4795
Blood	White_Blood_Cell_Count	mQTL_cg00598125	6	rs3129959	0.8803	0.9986
Blood	White_Blood_Cell_Count	mQTL_cg11294950	6	rs5020944	0.8648	0.478
Blood	White_Blood_Cell_Count	mQTL_cg17738052	17	rs1968014	0.8446	1
Blood	White_Blood_Cell_Count	mQTL_cg05136329	7	rs798503	0.8316	0.1776
Blood	White_Blood_Cell_Count	mQTL_cg13349035	6	rs3130164	0.82	0.9421
Blood	White_Blood_Cell_Count	mQTL_cg10115985	19	rs35493131	0.8066	0.9211
Blood	White_Blood_Cell_Count	mQTL_cg10327440	1	rs12024326	0.8028	0.2706
Blood	White_Blood_Cell_Count	mQTL_cg09234474	17	rs853214	0.7098	0.133
Blood	White_Blood_Cell_Count	mQTL_cg25459280	12	rs11833002	0.6908	0.274
Blood	White_Blood_Cell_Count	mQTL_cg00752969	2	rs13423375	0.6763	0.3519
Blood	White_Blood_Cell_Count	mQTL_cg16287373	21	rs2253436	0.6264	0.9997
Blood	White_Blood_Cell_Count	mQTL_cg21689511	21	rs12627084	0.6144	0.1262
Blood	White_Blood_Cell_Count	mQTL_cg20180105	2	rs4525638	0.5679	1
Blood	White_Blood_Cell_Count	mQTL_cg03141007	12	rs2019562	0.5542	0.748
Blood	White_Blood_Cell_Count	mQTL_cg12615916	1	rs11580229	0.5519	0.8868
Blood	White_Blood_Cell_Count	mQTL_cg02286380	17	rs147867504	0.5272	1
Blood	White_Blood_Cell_Count	mQTL_cg13299762	11	rs174579	0.5224	0.7468
Blood	White_Blood_Cell_Count	mQTL_cg07392590	11	rs174592	0.5143	0.9991
Blood	White_Blood_Cell_Count	mQTL_cg19481605	11	rs174579	0.504	0.7052
Cardiometabolic	Adiponectin	mQTL_cg25459280	12	rs12296259	0.8204	0.2502
Cardiometabolic	Adiponectin	mQTL_cg25022611	12	rs10467028	0.6338	0.2387
Cardiometabolic	Adiponectin	mQTL_cg01757206	17	rs5412	0.6185	1
Cardiometabolic	Celiac_Disease	mQTL_cg24737193	18	rs34920518	0.8394	0.9822
Cardiometabolic	Celiac_Disease	mQTL_cg25411627	16	rs34832141	0.5661	1
Cardiometabolic	Coronary_Artery_Disease	mQTL_cg08048252	8	rs28645241	0.7992	1
Cardiometabolic	Coronary_Artery_Disease	mQTL_cg06321045	6	rs9262633	0.7983	0.8618
Cardiometabolic	Coronary_Artery_Disease	mQTL_cg19620758	11	rs12577227	0.7849	0.847
Cardiometabolic	Coronary_Artery_Disease	mQTL_cg15816464	17	rs2169357	0.7228	0.3274
Cardiometabolic	Coronary_Artery_Disease	mQTL_cg11785056	4	rs13134624	0.6096	0.4869
Cardiometabolic	Coronary_Artery_Disease	mQTL_cg22122400	8	rs17339850	0.5857	0.8307
Cardiometabolic	Diastolic_Blood_Pressure	mQTL_cg17514528	1	rs17037390	0.8243	0.9113
Cardiometabolic	Diastolic_Blood_Pressure	mQTL_cg22550277	10	rs332144	0.5527	0.9987
Cardiometabolic	Fasting_Glucose	mQTL_cg01146875	3	rs61791106	0.8341	0.7389
Cardiometabolic	Fasting_Glucose	mQTL_cg20447485	5	rs30512	0.5353	0.4245
Cardiometabolic	HDL_Cholesterol_1	mQTL_cg00598125	6	rs1980493	0.9205	0.9995
Cardiometabolic	HDL_Cholesterol_1	mQTL_cg03141007	12	rs2019562	0.6057	0.6127
Cardiometabolic	HDL_Cholesterol_2	mQTL_cg07392590	11	rs174592	0.9585	0.9991
Cardiometabolic	HDL_Cholesterol_2	mQTL_cg02250002	6	rs9449649	0.8496	0.9957
Cardiometabolic	HDL_Cholesterol_2	mQTL_cg10608169	9	rs10733491	0.7706	0.0891
Cardiometabolic	HDL_Cholesterol_2	mQTL_cg15036442	15	rs74554429	0.5196	1
Cardiometabolic	Heart_Rate	mQTL_cg25022611	12	rs1882542	0.8504	0.3929
Cardiometabolic	High_Cholesterol	mQTL_cg17909433	11	rs2276153	0.9252	0.9912
Cardiometabolic	High_Cholesterol	mQTL_cg20620484	1	rs574742772	0.8665	0.1417
Cardiometabolic	High_Cholesterol	mQTL_cg10108402	17	rs11868308	0.8049	0.8929
Cardiometabolic	High_Cholesterol	mQTL_cg25980042	22	rs113101219	0.7753	0.4502
Cardiometabolic	High_Cholesterol	mQTL_cg08578320	6	rs3130279	0.6882	0.5162
Cardiometabolic	High_Cholesterol	mQTL_cg01259132	1	rs9438626	0.6438	0.4912
Cardiometabolic	High_Cholesterol	mQTL_cg25324164	11	rs174575	0.5588	1
Cardiometabolic	Hypertension	mQTL_cg10108402	17	rs11868308	0.9864	0.7634
Cardiometabolic	Hypertension	mQTL_cg20620484	1	rs574742772	0.9381	0.1394
Cardiometabolic	Hypertension	mQTL_cg06844213	16	rs9925915	0.8292	0.6941
Cardiometabolic	Hypertension	mQTL_cg15708909	6	rs3135359	0.7753	0.9916
Cardiometabolic	Hypertension	mQTL_cg17909433	11	rs2276153	0.7413	0.5439
Cardiometabolic	Hypertension	mQTL_cg10632894	6	rs3135359	0.6774	0.7151
Cardiometabolic	Hypertension	mQTL_cg19465883	1	rs301802	0.6674	0.6505
Cardiometabolic	Hypertension	mQTL_cg13431688	9	rs7043624	0.6599	0.9851
Cardiometabolic	Hypertension	mQTL_cg22581874	22	rs35905502	0.6363	0.5228
Cardiometabolic	Hypertension	mQTL_cg06116806	19	rs10411574	0.5376	0.9852
Cardiometabolic	Hypertension	mQTL_cg07007382	6	rs4496841	0.5313	0.9971
Cardiometabolic	Hypertension	mQTL_cg14853347	10	rs7083703	0.5143	0.198
Cardiometabolic	LDL_Cholesterol_1	mQTL_cg04276750	6	rs3815081	0.6536	0.6999
Cardiometabolic	LDL_Cholesterol_1	mQTL_cg06961873	1	rs7541095	0.5781	0.9994
Cardiometabolic	LDL_Cholesterol_2	mQTL_cg02865636	3	rs2090853	0.6458	0.5129
Cardiometabolic	LDL_Cholesterol_2	mQTL_cg26873754	1	rs61778217	0.5091	1
Cardiometabolic	Pulmonary_Embolism	mQTL_cg06918359	4	rs6852303	0.5512	0.5282
Cardiometabolic	Systolic_Blood_Pressure	mQTL_cg17514528	1	rs17037390	0.8377	0.9041
Cardiometabolic	Systolic_Blood_Pressure	mQTL_cg07524413	5	rs2530239	0.5135	0.7771
Cardiometabolic	Triglycerides_1	mQTL_cg25978138	6	rs2517861	0.939	0.9999
Cardiometabolic	Triglycerides_1	mQTL_cg25553128	8	rs13260325	0.5332	0.9974
Cardiometabolic	Triglycerides_1	mQTL_cg11721507	15	rs57085979	0.5117	0.9999
Cardiometabolic	Triglycerides_1	mQTL_cg13263947	2	rs7608180	0.5042	0.7149
Cardiometabolic	Triglycerides_2	mQTL_cg07392590	11	rs174592	0.9265	0.9999
Cardiometabolic	Triglycerides_2	mQTL_cg02865636	3	rs2090853	0.5361	0.464
Cardiometabolic	Type_2_Diabetes_1	mQTL_cg18123613	9	rs10821101	0.801	1
Immune	Ankylosing_Spondylitis	mQTL_cg26265820	6	rs112947199	0.9498	0.438
Immune	Ankylosing_Spondylitis	mQTL_cg26228476	6	rs72849247	0.7638	0.4984
Immune	Ankylosing_Spondylitis	mQTL_cg11533881	6	rs3016021	0.7142	0.9999
Immune	Ankylosing_Spondylitis	mQTL_cg20198768	6	rs1610660	0.5644	0.9606
Immune	Crohns_Disease_1	mQTL_cg07392590	11	rs174592	0.9792	1
Immune	Crohns_Disease_1	mQTL_cg18503207	10	rs17547917	0.9421	0.3059
Immune	Crohns_Disease_1	mQTL_cg24737193	18	rs34920518	0.9232	0.984
Immune	Crohns_Disease_1	mQTL_cg01371896	2	rs35062652	0.9175	0.532
Immune	Crohns_Disease_1	mQTL_cg00422975	5	rs2910687	0.8813	0.2214
Immune	Crohns_Disease_1	mQTL_cg08397993	6	rs3094178	0.8266	1
Immune	Crohns_Disease_1	mQTL_cg12655416	17	rs12939832	0.814	0.9499
Immune	Crohns_Disease_1	mQTL_cg03639929	6	rs13501	0.7924	0.4446
Immune	Crohns_Disease_1	mQTL_cg26470868	1	rs2934387	0.7717	0.1347
Immune	Crohns_Disease_1	mQTL_cg16166968	1	rs2934387	0.76	0.8359
Immune	Crohns_Disease_1	mQTL_cg13209388	1	rs77561556	0.7425	1
Immune	Crohns_Disease_1	mQTL_cg05335423	5	rs7734434	0.704	0.8398
Immune	Crohns_Disease_1	mQTL_cg12749226	17	rs62067034	0.6768	0.278
Immune	Crohns_Disease_1	mQTL_cg21402844	6	rs9489372	0.6343	1
Immune	Crohns_Disease_1	mQTL_cg16976594	18	rs72982298	0.6281	0.9447
Immune	Crohns_Disease_1	mQTL_cg16402757	10	rs113128150	0.6131	0.0758
Immune	Crohns_Disease_1	mQTL_cg07578313	16	rs12596260	0.5246	0.5565
Immune	Crohns_Disease_1	mQTL_cg06297863	6	rs2747430	0.5136	0.3511
Immune	Hayfever	mQTL_cg15708909	6	rs3135359	0.9999	1
Immune	Hayfever	mQTL_cg10632894	6	rs3135359	0.9969	1
Immune	Hayfever	mQTL_cg05385718	2	rs1106639	0.9937	1
Immune	Hayfever	mQTL_cg19465883	1	rs301807	0.9475	0.7013
Immune	Hayfever	mQTL_cg12454169	2	rs1662944	0.8826	0.0768
Immune	Hayfever	mQTL_cg10326673	2	rs1662944	0.8774	0.0717
Immune	Hayfever	mQTL_cg15652532	2	rs1662944	0.8735	0.0719
Immune	Hayfever	mQTL_cg04317648	1	rs301805	0.8656	0.996
Immune	Hayfever	mQTL_cg12749226	17	rs883770	0.7161	0.259
Immune	Hayfever	mQTL_cg00204512	16	rs56209193	0.6705	0.2045
Immune	Hayfever	mQTL_cg02551532	17	rs2290400	0.6384	0.9998
Immune	Hayfever	mQTL_cg24912473	19	rs1076448	0.6244	0.5705
Immune	Hayfever	mQTL_cg05634118	9	rs593924	0.6146	0.9676
Immune	Hayfever	mQTL_cg01371896	2	rs35062652	0.6106	0.6651
Immune	Inflammatory_Bowel_Disease	mQTL_cg18503207	10	rs17547917	0.9342	0.3151
Immune	Inflammatory_Bowel_Disease	mQTL_cg24737193	18	rs34920518	0.9267	0.9807
Immune	Inflammatory_Bowel_Disease	mQTL_cg05335423	5	rs7734434	0.8387	0.7277
Immune	Inflammatory_Bowel_Disease	mQTL_cg21959034	6	rs9271441	0.7783	0.9706
Immune	Inflammatory_Bowel_Disease	mQTL_cg12396237	8	rs11135865	0.7365	0.9838
Immune	Inflammatory_Bowel_Disease	mQTL_cg13209388	1	rs77561556	0.5986	1
Immune	Inflammatory_Bowel_Disease	mQTL_cg07392590	11	rs174592	0.5786	0.9995
Immune	Inflammatory_Bowel_Disease	mQTL_cg16402757	10	rs113128150	0.5456	0.0653
Immune	Inflammatory_Bowel_Disease	mQTL_cg00422975	5	rs1216567	0.5423	0.1523
Immune	Inflammatory_Bowel_Disease	mQTL_cg02286380	17	rs147867504	0.5329	1
Immune	Inflammatory_Bowel_Disease	mQTL_cg13466002	17	rs7216467	0.5267	0.1625
Immune	Psoriasis	mQTL_cg22809408	6	rs12189871	0.9202	0.9778
Immune	Psoriasis	mQTL_cg01172310	6	rs12189871	0.5751	0.9778
Immune	Rheumatoid_Arthritis_1	mQTL_cg21124310	5	rs10213692	0.9972	0.9997
Immune	Rheumatoid_Arthritis_1	mQTL_cg09397044	6	rs2856822	0.9959	1
Immune	Rheumatoid_Arthritis_1	mQTL_cg02694810	3	rs4680838	0.9853	0.5027
Immune	Rheumatoid_Arthritis_1	mQTL_cg03818172	11	rs73005426	0.9374	0.1934
Immune	Rheumatoid_Arthritis_1	mQTL_cg22142142	15	rs1839972	0.9	0.3603
Immune	Rheumatoid_Arthritis_1	mQTL_cg12655416	17	rs12939832	0.8494	0.9334
Immune	Rheumatoid_Arthritis_1	mQTL_cg01371896	2	rs35062652	0.828	0.6179
Immune	Rheumatoid_Arthritis_1	mQTL_cg02551532	17	rs2290400	0.7919	0.1861
Immune	Rheumatoid_Arthritis_1	mQTL_cg04793911	6	rs4321864	0.7436	0.9985
Immune	Rheumatoid_Arthritis_1	mQTL_cg06871764	6	rs6938337	0.7434	0.3345
Immune	Rheumatoid_Arthritis_1	mQTL_cg21236576	15	rs60107275	0.7128	0.5199
Immune	Rheumatoid_Arthritis_1	mQTL_cg11225089	5	rs27748	0.6596	0.9991
Immune	Rheumatoid_Arthritis_1	mQTL_cg18675951	4	rs56354365	0.6537	1
Immune	Rheumatoid_Arthritis_1	mQTL_cg07534554	11	rs10891261	0.5286	0.6666
Immune	Rheumatoid_Arthritis_2	mQTL_cg21124310	5	rs10213692	0.934	0.9996
Immune	Systemic_Lupus_Erythematosus	mQTL_cg11825829	6	rs1150755	0.9954	0.9885
Immune	Systemic_Lupus_Erythematosus	mQTL_cg22015766	6	rs9462003	0.8187	0.1636
Immune	Systemic_Lupus_Erythematosus	mQTL_cg03111135	10	rs588279	0.8187	0.1049
Immune	Systemic_Lupus_Erythematosus	mQTL_cg05210364	6	rs9469843	0.8175	0.1031
Immune	Systemic_Lupus_Erythematosus	mQTL_cg12932008	5	rs1833862	0.7888	0.0962
Immune	Systemic_Lupus_Erythematosus	mQTL_cg21124310	5	rs10213692	0.7252	0.9997
Immune	Systemic_Lupus_Erythematosus	mQTL_cg02551532	17	rs2290400	0.6762	0.9998
Immune	Systemic_Lupus_Erythematosus	mQTL_cg09956718	2	rs10174867	0.6665	1
Immune	Systemic_Lupus_Erythematosus	mQTL_cg08714407	2	rs76453654	0.6663	0.1247
Immune	Systemic_Lupus_Erythematosus	mQTL_cg19584674	14	rs2273632	0.6338	0.6109
Immune	Systemic_Lupus_Erythematosus	mQTL_cg12749226	17	rs62067034	0.6018	0.2631
Immune	Type_1_Diabetes	mQTL_cg23785275	6	rs9273367	0.9919	0.9358
Immune	Type_1_Diabetes	mQTL_cg00886432	6	rs2395178	0.9802	0.3099
Immune	Type_1_Diabetes	mQTL_cg09059466	6	rs2395360	0.9528	0.9992
Immune	Type_1_Diabetes	mQTL_cg07187855	6	rs3130650	0.7268	0.314
Immune	Type_1_Diabetes	mQTL_cg22627029	6	rs3129867	0.5019	1
Immune	Ulcerative_Colitis_1	mQTL_cg02041677	10	rs10886591	0.8937	0.5045
Immune	Ulcerative_Colitis_1	mQTL_cg24947106	5	rs56230617	0.8738	0.7909
Immune	Ulcerative_Colitis_1	mQTL_cg15829535	6	rs9277374	0.8687	0.2058
Immune	Ulcerative_Colitis_1	mQTL_cg05335423	5	rs7734434	0.7056	0.6064
Immune	Ulcerative_Colitis_1	mQTL_cg01815645	6	rs9271718	0.686	0.8437
Immune	Ulcerative_Colitis_1	mQTL_cg08968830	12	rs11615276	0.6631	0.9999
Immune	Ulcerative_Colitis_1	mQTL_cg24737193	18	rs34920518	0.6111	0.984
Immune	Ulcerative_Colitis_1	mQTL_cg11503550	14	rs3784008	0.606	0.564
Immune	Ulcerative_Colitis_1	mQTL_cg20408074	6	rs9378247	0.5725	0.9981
Immune	Ulcerative_Colitis_1	mQTL_cg19133594	16	rs12929568	0.5443	1
Immune	Ulcerative_Colitis_1	mQTL_cg16402757	10	rs9794325	0.5437	0.0649
Immune	Ulcerative_Colitis_1	mQTL_cg12655416	17	rs12939832	0.5207	0.8765
Immune	Ulcerative_Colitis_2	mQTL_cg21959034	6	rs9271420	0.965	0.7273
Immune	Ulcerative_Colitis_2	mQTL_cg02774073	6	rs2530388	0.894	0.7957
Allergy	Asthma_1	mQTL_cg02551532	17	rs2290400	0.9906	1
Allergy	Asthma_1	mQTL_cg12749226	17	rs2305479	0.9453	0.9948
Allergy	Asthma_1	mQTL_cg13299762	11	rs174579	0.896	0.6249
Allergy	Asthma_1	mQTL_cg21709803	11	rs174587	0.858	0.3818
Allergy	Asthma_1	mQTL_cg19481605	11	rs174579	0.8396	0.884
Allergy	Asthma_1	mQTL_cg11823142	6	rs7745603	0.7612	0.999
Allergy	Asthma_1	mQTL_cg04793911	6	rs4321864	0.747	0.9986
Allergy	Asthma_1	mQTL_cg21409469	11	rs174573	0.6885	0.5793
Allergy	Asthma_1	mQTL_cg27080195	8	rs7844014	0.6415	0.3172
Allergy	Asthma_1	mQTL_cg26622952	11	rs593982	0.6278	0.8125
Allergy	Asthma_1	mQTL_cg16030869	4	rs17582830	0.5802	0.9902
Allergy	Asthma_1	mQTL_cg09518851	6	rs2523663	0.578	0.9999
Allergy	Asthma_2	mQTL_cg05385718	2	rs1106639	0.9937	1
Allergy	Asthma_2	mQTL_cg12655416	17	rs12939832	0.9765	0.9459
Allergy	Asthma_2	mQTL_cg11344533	11	rs2850247	0.9625	0.9995
Allergy	Asthma_2	mQTL_cg11785056	4	rs17303543	0.8736	0.5759
Allergy	Asthma_2	mQTL_cg19465883	1	rs301807	0.8423	0.5302
Allergy	Asthma_2	mQTL_cg10108402	17	rs11868308	0.8007	0.6762
Allergy	Asthma_2	mQTL_cg25324164	11	rs174575	0.7994	0.9992
Allergy	Asthma_2	mQTL_cg04317648	1	rs301805	0.7757	0.9981
Allergy	Asthma_2	mQTL_cg04771084	6	rs3130063	0.7106	1
Allergy	Asthma_2	mQTL_cg21409469	11	rs174572	0.6653	0.5436
Allergy	Asthma_2	mQTL_cg18666982	5	rs80056740	0.6613	1
Allergy	Asthma_2	mQTL_cg21709803	11	rs174572	0.6155	0.5398
Allergy	Asthma_2	mQTL_cg03469862	11	rs72930621	0.6086	1
Allergy	Asthma_3	mQTL_cg05385718	2	rs1106639	0.9937	1
Allergy	Asthma_3	mQTL_cg12655416	17	rs12939832	0.9791	0.9528
Allergy	Asthma_3	mQTL_cg11344533	11	rs2850247	0.9771	0.9998
Allergy	Asthma_3	mQTL_cg11785056	4	rs17303543	0.8881	0.5309
Allergy	Asthma_3	mQTL_cg25324164	11	rs174575	0.8476	0.9994
Allergy	Asthma_3	mQTL_cg19465883	1	rs301807	0.8082	0.5524
Allergy	Asthma_3	mQTL_cg04317648	1	rs301805	0.7355	0.9981
Allergy	Asthma_3	mQTL_cg21409469	11	rs174572	0.7354	0.5461
Allergy	Asthma_3	mQTL_cg21709803	11	rs174572	0.6915	0.5411
Allergy	Asthma_3	mQTL_cg04771084	6	rs3130063	0.6892	1
Allergy	Asthma_4	mQTL_cg02551532	17	rs2290400	0.983	0.9986
Allergy	Asthma_4	mQTL_cg12749226	17	rs2305479	0.9008	0.2492
Allergy	Asthma_4	mQTL_cg21959034	6	rs3828798	0.8143	0.0904
Allergy	Asthma_4	mQTL_cg09518851	6	rs2523663	0.7018	1
Allergy	Asthma_4	mQTL_cg04793911	6	rs4321864	0.5756	0.9988
Allergy	Asthma_4	mQTL_cg10320911	7	rs13243957	0.5023	0.9714
Allergy	Eczema_1	mQTL_cg03607220	6	rs12208101	0.9106	1
Allergy	Eczema_1	mQTL_cg03500977	6	rs2844623	0.8416	1
Allergy	Eczema_1	mQTL_cg19481605	11	rs174579	0.8073	0.3487
Allergy	Eczema_1	mQTL_cg12006217	14	rs61982432	0.7391	0.9845
Allergy	Eczema_1	mQTL_cg13299762	11	rs174579	0.6679	0.7922
Allergy	Eczema_1	mQTL_cg24160569	10	rs7071548	0.6456	0.5431
Allergy	Eczema_1	mQTL_cg21429687	10	rs7071548	0.6316	0.6099
Allergy	Eczema_1	mQTL_cg25747596	3	rs7640525	0.6201	0.9984
Allergy	Eczema_1	mQTL_cg03818172	11	rs73005426	0.5939	0.2223
Allergy	Eczema_1	mQTL_cg26033510	6	rs1127775	0.568	0.289
Allergy	Eczema_2	mQTL_cg03607220	6	rs12208101	0.8011	0.9999
Allergy	Eczema_2	mQTL_cg04793911	6	rs4321864	0.6654	0.9993

## Sheet: S5C
Table S5C: GWAS-meQTL colocalizations in B cells. PPFC: posterior probability of colocalization in the region; PPE: proportion of PPFC explained by the SNP
Category	Trait 1 (GWAS)	Trait2 (CpG)	Chr	Colocalized SNP	Posterior probability (PPFC)	posterior explained by SNP (PPE)
Blood	Eosinophil_Count	mQTL_cg06203079	20	rs6080761	0.9928	0.7616
Blood	Eosinophil_Count	mQTL_cg26417985	20	rs3790315	0.9917	0.3561
Blood	Eosinophil_Count	mQTL_cg10878529	20	rs6034875	0.9889	0.9121
Blood	Eosinophil_Count	mQTL_cg09825575	6	rs3130631	0.9873	0.9999
Blood	Eosinophil_Count	mQTL_cg02056751	11	rs734095	0.9833	0.9994
Blood	Eosinophil_Count	mQTL_cg24049301	3	rs13069742	0.925	0.3443
Blood	Eosinophil_Count	mQTL_cg01723420	16	rs9938890	0.6928	0.1655
Blood	Eosinophil_Count	mQTL_cg24846343	22	rs5751763	0.5716	0.9991
Blood	Eosinophil_Count	mQTL_cg02524754	21	rs2838341	0.5538	0.3534
Blood	Granulocyte_Count	mQTL_cg06721232	17	rs61759532	0.995	0.9999
Blood	Granulocyte_Count	mQTL_cg06408355	17	rs12150564	0.9812	0.5274
Blood	Granulocyte_Count	mQTL_cg09825575	6	rs3130631	0.9669	0.9995
Blood	Granulocyte_Count	mQTL_cg10698654	6	rs2621396	0.9261	0.9997
Blood	Granulocyte_Count	mQTL_cg14960989	1	rs7526787	0.9248	0.2039
Blood	Granulocyte_Count	mQTL_cg12892471	12	rs11169523	0.8519	0.4438
Blood	Granulocyte_Count	mQTL_cg07895437	6	rs462093	0.8334	1
Blood	Granulocyte_Count	mQTL_cg24846343	22	rs5751763	0.8052	0.9895
Blood	Granulocyte_Count	mQTL_cg02229607	7	rs7777484	0.7324	0.8619
Blood	Granulocyte_Count	mQTL_cg08311656	19	rs28620146	0.7197	1
Blood	Granulocyte_Count	mQTL_cg06338664	17	rs7210990	0.686	0.2391
Blood	Granulocyte_Count	mQTL_cg00403202	7	rs35111158	0.6812	0.0387
Blood	Granulocyte_Count	mQTL_cg17129871	17	rs2034946	0.6756	0.9433
Blood	Granulocyte_Count	mQTL_cg12463550	7	rs160648	0.5394	0.2695
Blood	High_Light_Scatter_Reticulocyte_Count	mQTL_cg10511985	1	rs2179395	0.8859	0.9943
Blood	High_Light_Scatter_Reticulocyte_Count	mQTL_cg17129871	17	rs2034946	0.869	0.9757
Blood	High_Light_Scatter_Reticulocyte_Count	mQTL_cg15370339	1	rs2982390	0.8614	0.9875
Blood	High_Light_Scatter_Reticulocyte_Count	mQTL_cg09825575	6	rs3130631	0.8446	0.9968
Blood	High_Light_Scatter_Reticulocyte_Count	mQTL_cg23240473	1	rs12121387	0.774	0.3116
Blood	High_Light_Scatter_Reticulocyte_Count	mQTL_cg07161061	12	rs11610659	0.6415	0.9999
Blood	High_Light_Scatter_Reticulocyte_Count	mQTL_cg09825575	6	rs3094012	0.5298	0.8394
Blood	High_Light_Scatter_Reticulocyte_Count	mQTL_cg00353789	16	rs12925649	0.5196	0.5678
Blood	Lymphocyte_Count	mQTL_cg23526676	6	rs9265831	0.9861	0.6058
Blood	Lymphocyte_Count	mQTL_cg00833393	9	rs741917	0.9647	0.9548
Blood	Lymphocyte_Count	mQTL_cg20747577	7	rs213524	0.9383	0.9999
Blood	Lymphocyte_Count	mQTL_cg21140145	8	rs1384804	0.9176	0.2728
Blood	Lymphocyte_Count	mQTL_cg04145025	11	rs72851191	0.6853	0.6593
Blood	Lymphocyte_Count	mQTL_cg25368099	11	rs4939384	0.6754	0.3122
Blood	Lymphocyte_Count	mQTL_cg06408355	17	rs9910148	0.6389	0.4952
Blood	Monocyte_Count	mQTL_cg01766301	13	rs9579079	0.9847	0.9999
Blood	Monocyte_Count	mQTL_cg02229607	7	rs7777484	0.9589	0.9542
Blood	Monocyte_Count	mQTL_cg03848831	11	rs962903	0.9356	0.8463
Blood	Monocyte_Count	mQTL_cg23651704	10	rs7073128	0.9231	1
Blood	Monocyte_Count	mQTL_cg03516004	18	rs12458462	0.9025	0.4059
Blood	Monocyte_Count	mQTL_cg27572158	22	rs2110412	0.7931	1
Blood	Monocyte_Count	mQTL_cg10547057	6	rs74689501	0.7199	0.3365
Blood	Monocyte_Count	mQTL_cg04820159	14	rs2498788	0.6115	1
Blood	Monocyte_Count	mQTL_cg06781135	6	rs190945449	0.6086	0.5292
Blood	Monocyte_Count	mQTL_cg09825575	6	rs3130631	0.5366	0.9859
Blood	Monocyte_Count	mQTL_cg04659247	2	rs3731900	0.5315	0.9989
Blood	Myeloid_White_Cell_Count	mQTL_cg06721232	17	rs61759532	0.9888	0.9998
Blood	Myeloid_White_Cell_Count	mQTL_cg06408355	17	rs12150564	0.9792	0.5197
Blood	Myeloid_White_Cell_Count	mQTL_cg09825575	6	rs3130631	0.9572	0.9993
Blood	Myeloid_White_Cell_Count	mQTL_cg07895437	6	rs462093	0.9203	1
Blood	Myeloid_White_Cell_Count	mQTL_cg14960989	1	rs7526787	0.919	0.2182
Blood	Myeloid_White_Cell_Count	mQTL_cg02229607	7	rs7777484	0.8614	0.8482
Blood	Myeloid_White_Cell_Count	mQTL_cg12892471	12	rs11169523	0.8446	0.3997
Blood	Myeloid_White_Cell_Count	mQTL_cg24846343	22	rs5751763	0.8032	0.9913
Blood	Myeloid_White_Cell_Count	mQTL_cg08311656	19	rs28620146	0.7487	1
Blood	Myeloid_White_Cell_Count	mQTL_cg06338664	17	rs7210990	0.6822	0.2182
Blood	Myeloid_White_Cell_Count	mQTL_cg17129871	17	rs2034946	0.6115	0.9391
Blood	Myeloid_White_Cell_Count	mQTL_cg05332525	7	rs778728	0.5761	0.8616
Blood	Myeloid_White_Cell_Count	mQTL_cg18050740	10	rs28846970	0.5605	1
Blood	Neutrophil_Count	mQTL_cg06721232	17	rs61759532	0.9922	0.9999
Blood	Neutrophil_Count	mQTL_cg06408355	17	rs12150564	0.9819	0.5276
Blood	Neutrophil_Count	mQTL_cg09825575	6	rs3130631	0.9564	0.9993
Blood	Neutrophil_Count	mQTL_cg10698654	6	rs2621396	0.9398	0.9993
Blood	Neutrophil_Count	mQTL_cg14960989	1	rs1039997	0.9314	0.1616
Blood	Neutrophil_Count	mQTL_cg12892471	12	rs11169523	0.8658	0.4322
Blood	Neutrophil_Count	mQTL_cg07895437	6	rs462093	0.8559	0.9999
Blood	Neutrophil_Count	mQTL_cg08311656	19	rs28620146	0.8389	1
Blood	Neutrophil_Count	mQTL_cg00403202	7	rs35111158	0.7646	0.0403
Blood	Neutrophil_Count	mQTL_cg06511276	1	rs71636778	0.7505	0.5197
Blood	Neutrophil_Count	mQTL_cg17129871	17	rs2034946	0.7167	0.9407
Blood	Neutrophil_Count	mQTL_cg24846343	22	rs5751763	0.6788	0.9849
Blood	Neutrophil_Count	mQTL_cg06338664	17	rs7210990	0.6629	0.2763
Blood	Neutrophil_Count	mQTL_cg02229607	7	rs7777484	0.5157	0.8661
Blood	Neutrophil_Count	mQTL_cg13336249	6	rs506219	0.5131	0.481
Blood	Neutrophil_Count	mQTL_cg12463550	7	rs160648	0.5077	0.2646
Blood	Platelet_Count	mQTL_cg00833393	9	rs741917	0.9738	0.8795
Blood	Platelet_Count	mQTL_cg15472170	1	rs1540923	0.9684	0.2227
Blood	Platelet_Count	mQTL_cg13114125	14	rs56263609	0.9109	0.4468
Blood	Platelet_Count	mQTL_cg07341220	16	rs17135407	0.8322	0.7885
Blood	Platelet_Count	mQTL_cg06565913	16	rs56342298	0.8093	0.4568
Blood	Platelet_Count	mQTL_cg02229607	7	rs7777484	0.8021	0.7401
Blood	Platelet_Count	mQTL_cg12568425	15	rs10518743	0.6928	0.9929
Blood	Platelet_Count	mQTL_cg23127000	2	rs35826668	0.6517	1
Blood	Platelet_Count	mQTL_cg10682254	10	rs9888005	0.6402	0.2305
Blood	Platelet_Count	mQTL_cg01808756	9	rs10992404	0.6372	0.2489
Blood	Platelet_Count	mQTL_cg06430495	10	rs7919989	0.6372	0.3344
Blood	Platelet_Count	mQTL_cg06378142	19	rs12459840	0.6016	0.9997
Blood	Platelet_Count	mQTL_cg09848508	16	rs60937866	0.5751	1
Blood	Platelet_Count	mQTL_cg23499642	5	rs7706158	0.5269	0.0203
Blood	Platelet_Count	mQTL_cg15564226	16	rs2294445	0.5131	0.5152
Blood	Red_Blood_Cell_Count	mQTL_cg05862812	7	rs551238	0.9848	0.7375
Blood	Red_Blood_Cell_Count	mQTL_cg09825575	6	rs3130631	0.96	0.9994
Blood	Red_Blood_Cell_Count	mQTL_cg20556361	7	rs9800958	0.9521	0.3948
Blood	Red_Blood_Cell_Count	mQTL_cg03377939	16	rs17708638	0.9315	0.9989
Blood	Red_Blood_Cell_Count	mQTL_cg27165867	14	rs11624880	0.9314	0.5543
Blood	Red_Blood_Cell_Count	mQTL_cg19927508	16	rs72789314	0.9303	0.9998
Blood	Red_Blood_Cell_Count	mQTL_cg25019378	6	rs80083535	0.9282	0.242
Blood	Red_Blood_Cell_Count	mQTL_cg22239852	6	rs72838607	0.8272	0.1188
Blood	Red_Blood_Cell_Count	mQTL_cg02056751	11	rs734095	0.593	0.9988
Blood	Red_Blood_Cell_Count	mQTL_cg13114125	14	rs2142190	0.5242	0.234
Blood	Reticulocyte_Count	mQTL_cg23526676	6	rs9265831	0.9819	0.5986
Blood	Reticulocyte_Count	mQTL_cg09825575	6	rs3094012	0.9733	0.9574
Blood	Reticulocyte_Count	mQTL_cg10511985	1	rs2179395	0.853	0.9918
Blood	Reticulocyte_Count	mQTL_cg15370339	1	rs2982390	0.8502	0.9857
Blood	Reticulocyte_Count	mQTL_cg23240473	1	rs12121387	0.8309	0.3633
Blood	Reticulocyte_Count	mQTL_cg17129871	17	rs2034946	0.6997	0.9587
Blood	Reticulocyte_Count	mQTL_cg26293570	7	rs2406243	0.6758	0.185
Blood	Reticulocyte_Count	mQTL_cg09825575	6	rs3130631	0.6725	0.9916
Blood	Reticulocyte_Count	mQTL_cg00353789	16	rs12925649	0.5866	0.5851
Blood	Sum_Basophil_Neutrophil_Count	mQTL_cg06721232	17	rs61759532	0.9913	0.9998
Blood	Sum_Basophil_Neutrophil_Count	mQTL_cg06408355	17	rs12150564	0.982	0.5268
Blood	Sum_Basophil_Neutrophil_Count	mQTL_cg09825575	6	rs3130631	0.9564	0.9993
Blood	Sum_Basophil_Neutrophil_Count	mQTL_cg10698654	6	rs2621396	0.9426	0.9995
Blood	Sum_Basophil_Neutrophil_Count	mQTL_cg14960989	1	rs1039997	0.9263	0.1589
Blood	Sum_Basophil_Neutrophil_Count	mQTL_cg12892471	12	rs11169523	0.8663	0.4397
Blood	Sum_Basophil_Neutrophil_Count	mQTL_cg08311656	19	rs28620146	0.8332	1
Blood	Sum_Basophil_Neutrophil_Count	mQTL_cg07895437	6	rs462093	0.812	0.9999
Blood	Sum_Basophil_Neutrophil_Count	mQTL_cg00403202	7	rs35111158	0.7488	0.0399
Blood	Sum_Basophil_Neutrophil_Count	mQTL_cg17129871	17	rs2034946	0.7386	0.9402
Blood	Sum_Basophil_Neutrophil_Count	mQTL_cg06511276	1	rs71636778	0.7335	0.5166
Blood	Sum_Basophil_Neutrophil_Count	mQTL_cg06338664	17	rs7210990	0.6499	0.3009
Blood	Sum_Basophil_Neutrophil_Count	mQTL_cg24846343	22	rs5751763	0.5835	0.984
Blood	Sum_Basophil_Neutrophil_Count	mQTL_cg02229607	7	rs7777484	0.5367	0.8574
Blood	Sum_Basophil_Neutrophil_Count	mQTL_cg12463550	7	rs160648	0.5282	0.2653
Blood	Sum_Eosinophil_Basophil_Count	mQTL_cg02056751	11	rs734095	0.9914	0.9995
Blood	Sum_Eosinophil_Basophil_Count	mQTL_cg09825575	6	rs3130631	0.9869	0.9999
Blood	Sum_Eosinophil_Basophil_Count	mQTL_cg06203079	20	rs6080761	0.9535	0.7713
Blood	Sum_Eosinophil_Basophil_Count	mQTL_cg26417985	20	rs6034875	0.9492	0.3776
Blood	Sum_Eosinophil_Basophil_Count	mQTL_cg10878529	20	rs6034875	0.9403	0.9214
Blood	Sum_Eosinophil_Basophil_Count	mQTL_cg21160290	9	rs600038	0.9104	0.9984
Blood	Sum_Eosinophil_Basophil_Count	mQTL_cg24049301	3	rs13069742	0.8944	0.3418
Blood	Sum_Eosinophil_Basophil_Count	mQTL_cg16047147	8	rs3019173	0.7774	1
Blood	Sum_Eosinophil_Basophil_Count	mQTL_cg01723420	16	rs9938890	0.6864	0.1608
Blood	Sum_Eosinophil_Basophil_Count	mQTL_cg06511276	1	rs34502618	0.5734	0.4873
Blood	Sum_Eosinophil_Basophil_Count	mQTL_cg07143623	5	rs17169373	0.5284	0.9991
Blood	Sum_Eosinophil_Basophil_Count	mQTL_cg02836519	19	rs190104612	0.523	1
Blood	Sum_Eosinophil_Basophil_Count	mQTL_cg21042333	19	rs190104612	0.523	1
Blood	Sum_Neutrophil_Eosinophil_Count	mQTL_cg06721232	17	rs61759532	0.9956	0.9999
Blood	Sum_Neutrophil_Eosinophil_Count	mQTL_cg06408355	17	rs12150564	0.9812	0.5275
Blood	Sum_Neutrophil_Eosinophil_Count	mQTL_cg09825575	6	rs3130631	0.9652	0.9995
Blood	Sum_Neutrophil_Eosinophil_Count	mQTL_cg14960989	1	rs7526787	0.9288	0.1926
Blood	Sum_Neutrophil_Eosinophil_Count	mQTL_cg10698654	6	rs2621396	0.9037	0.9996
Blood	Sum_Neutrophil_Eosinophil_Count	mQTL_cg07895437	6	rs462093	0.8828	1
Blood	Sum_Neutrophil_Eosinophil_Count	mQTL_cg24846343	22	rs5751763	0.8597	0.9904
Blood	Sum_Neutrophil_Eosinophil_Count	mQTL_cg12892471	12	rs11169523	0.8547	0.4464
Blood	Sum_Neutrophil_Eosinophil_Count	mQTL_cg02229607	7	rs7777484	0.7194	0.8708
Blood	Sum_Neutrophil_Eosinophil_Count	mQTL_cg08311656	19	rs28620146	0.719	1
Blood	Sum_Neutrophil_Eosinophil_Count	mQTL_cg00403202	7	rs35111158	0.7034	0.039
Blood	Sum_Neutrophil_Eosinophil_Count	mQTL_cg06338664	17	rs7210990	0.6994	0.2237
Blood	Sum_Neutrophil_Eosinophil_Count	mQTL_cg17129871	17	rs2034946	0.6654	0.9442
Blood	Sum_Neutrophil_Eosinophil_Count	mQTL_cg12463550	7	rs160648	0.5442	0.2685
Blood	White_Blood_Cell_Count	mQTL_cg06721232	17	rs61759532	0.9885	0.9998
Blood	White_Blood_Cell_Count	mQTL_cg06408355	17	rs12150564	0.9568	0.5234
Blood	White_Blood_Cell_Count	mQTL_cg02229607	7	rs7777484	0.8929	0.8084
Blood	White_Blood_Cell_Count	mQTL_cg12892471	12	rs11169523	0.8823	0.4361
Blood	White_Blood_Cell_Count	mQTL_cg06338664	17	rs11651578	0.8734	0.2826
Blood	White_Blood_Cell_Count	mQTL_cg04549228	17	rs34622003	0.8062	0.9999
Blood	White_Blood_Cell_Count	mQTL_cg16375691	17	rs3785622	0.7977	1
Blood	White_Blood_Cell_Count	mQTL_cg18050740	10	rs28846970	0.7947	0.9999
Blood	White_Blood_Cell_Count	mQTL_cg23289794	7	rs4721657	0.7855	0.6559
Blood	White_Blood_Cell_Count	mQTL_cg14960989	1	rs7526787	0.6594	0.2075
Blood	White_Blood_Cell_Count	mQTL_cg09825575	6	rs3094012	0.6569	0.8428
Blood	White_Blood_Cell_Count	mQTL_cg05332525	7	rs778728	0.6438	0.8753
Blood	White_Blood_Cell_Count	mQTL_cg07895437	6	rs462093	0.6047	0.9999
Blood	White_Blood_Cell_Count	mQTL_cg23499642	5	rs7706158	0.5204	0.0213
Cardiometabolic	Celiac_Disease	mQTL_cg11128458	3	rs34158148	0.8797	0.9595
Cardiometabolic	Celiac_Disease	mQTL_cg22446208	2	rs2441466	0.5838	0.8493
Cardiometabolic	Coronary_Artery_Disease	mQTL_cg21160290	9	rs600038	0.914	0.9982
Cardiometabolic	Coronary_Artery_Disease	mQTL_cg04146137	1	rs4360494	0.6515	0.8481
Cardiometabolic	Coronary_Artery_Disease	mQTL_cg16087430	6	rs12208556	0.6305	0.5133
Cardiometabolic	Coronary_Artery_Disease	mQTL_cg04913681	15	rs12439298	0.5979	0.4744
Cardiometabolic	Coronary_Artery_Disease	mQTL_cg04940435	20	rs3827066	0.574	0.9987
Cardiometabolic	Coronary_Artery_Disease	mQTL_cg21750785	6	rs9489220	0.5658	1
Cardiometabolic	Coronary_Artery_Disease	mQTL_cg23422036	7	rs12671332	0.5085	0.2765
Cardiometabolic	Diastolic_Blood_Pressure	mQTL_cg13391621	20	rs236719	0.8566	0.4802
Cardiometabolic	Diastolic_Blood_Pressure	mQTL_cg14631114	2	rs11124894	0.6528	0.7794
Cardiometabolic	Diastolic_Blood_Pressure	mQTL_cg17955093	11	rs7396552	0.6212	0.7495
Cardiometabolic	Fasting_Glucose	mQTL_cg06122234	11	rs34228231	0.9874	0.9972
Cardiometabolic	Fasting_Glucose	mQTL_cg26265339	8	rs73216715	0.7804	0.1692
Cardiometabolic	Fasting_Insulin	mQTL_cg02238943	11	rs10742340	0.6472	0.3597
Cardiometabolic	HDL_Cholesterol_1	mQTL_cg13561028	6	rs4678	0.7079	0.9034
Cardiometabolic	Heart_Rate	mQTL_cg07570687	10	rs11190581	0.5121	0.4538
Cardiometabolic	High_Cholesterol	mQTL_cg03646740	13	rs7334688	0.9629	1
Cardiometabolic	High_Cholesterol	mQTL_cg12938556	13	rs7334688	0.9627	0.9988
Cardiometabolic	High_Cholesterol	mQTL_cg26228476	6	rs28895026	0.8156	0.9991
Cardiometabolic	High_Cholesterol	mQTL_cg17129871	17	rs2034946	0.7743	0.9113
Cardiometabolic	High_Cholesterol	mQTL_cg20589873	22	rs6008625	0.7259	0.9995
Cardiometabolic	Hypertension	mQTL_cg16973208	20	rs79044887	0.9562	0.6776
Cardiometabolic	Hypertension	mQTL_cg13866093	6	rs28382602	0.9369	1
Cardiometabolic	Hypertension	mQTL_cg25212457	6	rs2905722	0.9338	0.9844
Cardiometabolic	Hypertension	mQTL_cg10698654	6	rs2621396	0.8481	0.7033
Cardiometabolic	Hypertension	mQTL_cg05169828	16	rs2115401	0.8472	0.981
Cardiometabolic	Hypertension	mQTL_cg21160290	9	rs600038	0.7982	0.991
Cardiometabolic	Hypertension	mQTL_cg03513101	15	rs11247274	0.7532	1
Cardiometabolic	Hypertension	mQTL_cg06511276	1	rs71636778	0.7167	0.3986
Cardiometabolic	Hypertension	mQTL_cg23372576	22	rs11703414	0.6703	0.5538
Cardiometabolic	Hypertension	mQTL_cg21026144	12	rs17813953	0.6506	0.9985
Cardiometabolic	Hypertension	mQTL_cg21198844	22	rs4821905	0.6081	0.944
Cardiometabolic	Hypertension	mQTL_cg06795643	19	rs10420430	0.5817	0.0655
Cardiometabolic	Hypertension	mQTL_cg07838230	6	rs829812	0.5733	0.1598
Cardiometabolic	LDL_Cholesterol_1	mQTL_cg20037328	11	rs901105	0.5564	0.4999
Cardiometabolic	LDL_Cholesterol_1	mQTL_cg19901956	11	rs2511158	0.5158	0.4952
Cardiometabolic	LDL_Cholesterol_2	mQTL_cg21160290	9	rs600038	0.9434	0.9985
Cardiometabolic	LDL_Cholesterol_2	mQTL_cg21950807	11	rs7481902	0.6454	0.9945
Cardiometabolic	Methylene	mQTL_cg16950941	11	rs801738	0.7908	1
Cardiometabolic	Systolic_Blood_Pressure	mQTL_cg13391621	20	rs236717	0.5297	0.4878
Cardiometabolic	Triglycerides_1	mQTL_cg17974398	6	rs2247056	0.7853	0.9999
Cardiometabolic	Triglycerides_1	mQTL_cg22703284	5	rs59755656	0.7798	0.0694
Cardiometabolic	Triglycerides_1	mQTL_cg13263947	2	rs7608180	0.5466	0.7893
Cardiometabolic	Triglycerides_2	mQTL_cg21160290	9	rs600038	0.9445	0.9986
Cardiometabolic	Type_2_Diabetes_1	mQTL_cg05279330	13	rs10507349	0.6486	0.794
Cardiometabolic	Type_2_Diabetes_2	mQTL_cg07053536	2	rs56881028	0.7295	1
Immune	Ankylosing_Spondylitis	mQTL_cg15978899	6	rs1264368	0.9889	0.7643
Immune	Ankylosing_Spondylitis	mQTL_cg21543081	6	rs111359823	0.7782	0.9974
Immune	Ankylosing_Spondylitis	mQTL_cg10848828	6	rs1419675	0.641	1
Immune	Chronic_Kidney_Disease	mQTL_cg10381488	15	rs4627277	0.8092	0.1174
Immune	Chronic_Kidney_Disease	mQTL_cg27663642	11	rs1566733	0.561	0.937
Immune	Chronic_Kidney_Disease	mQTL_cg17688768	11	rs12803857	0.5238	0.9754
Immune	Crohns_Disease_1	mQTL_cg08188698	6	rs9348883	0.9996	1
Immune	Crohns_Disease_1	mQTL_cg17741809	10	rs11594137	0.9617	1
Immune	Crohns_Disease_1	mQTL_cg16466260	12	rs7301871	0.7706	0.2411
Immune	Crohns_Disease_1	mQTL_cg00353789	16	rs12925649	0.5554	0.6081
Immune	Hayfever	mQTL_cg21160290	9	rs600038	0.8895	0.9986
Immune	Hayfever	mQTL_cg19199204	6	rs2735076	0.8314	1
Immune	Hayfever	mQTL_cg04039414	16	rs3024608	0.7884	0.5395
Immune	Hayfever	mQTL_cg27145699	16	rs3024608	0.7867	0.5384
Immune	Hayfever	mQTL_cg02524754	21	rs2838341	0.7069	0.3676
Immune	Hayfever	mQTL_cg07521723	16	rs3024608	0.6808	0.5369
Immune	Hayfever	mQTL_cg03154412	1	rs9726385	0.5428	0.3401
Immune	Hayfever	mQTL_cg19693284	19	rs1640265	0.5408	0.3975
Immune	Inflammatory_Bowel_Disease	mQTL_cg15752756	6	rs9271176	0.8621	0.9968
Immune	Inflammatory_Bowel_Disease	mQTL_cg04804643	6	rs17184549	0.8604	0.8967
Immune	Inflammatory_Bowel_Disease	mQTL_cg13599441	4	rs34221933	0.8549	0.5207
Immune	Inflammatory_Bowel_Disease	mQTL_cg11920999	22	rs6000684	0.7593	0.9992
Immune	Inflammatory_Bowel_Disease	mQTL_cg26842280	20	rs4810485	0.7126	0.9993
Immune	Inflammatory_Bowel_Disease	mQTL_cg26167301	22	rs1807509	0.6886	0.1715
Immune	Psoriasis	mQTL_cg08188698	6	rs9348883	0.9997	1
Immune	Psoriasis	mQTL_cg08188698	6	rs6936656	0.9742	0.3492
Immune	Psoriasis	mQTL_cg20997632	2	rs72832868	0.5161	0.6525
Immune	Rheumatoid_Arthritis_1	mQTL_cg26842280	20	rs4810485	0.9891	1
Immune	Rheumatoid_Arthritis_1	mQTL_cg22100175	6	rs1571878	0.9723	0.3874
Immune	Rheumatoid_Arthritis_1	mQTL_cg02634327	6	rs1571878	0.9384	0.9991
Immune	Rheumatoid_Arthritis_1	mQTL_cg05733931	6	rs9399689	0.9341	0.3475
Immune	Rheumatoid_Arthritis_1	mQTL_cg20997632	2	rs13396472	0.8724	0.3739
Immune	Rheumatoid_Arthritis_1	mQTL_cg04804643	6	rs9357094	0.8533	0.9916
Immune	Rheumatoid_Arthritis_1	mQTL_cg06287548	21	rs9974603	0.835	0.7523
Immune	Rheumatoid_Arthritis_1	mQTL_cg15472170	1	rs1540923	0.7068	0.1991
Immune	Rheumatoid_Arthritis_1	mQTL_cg09657337	1	rs1041161	0.6607	1
Immune	Rheumatoid_Arthritis_2	mQTL_cg19116197	6	rs3094055	0.9716	1
Immune	Rheumatoid_Arthritis_2	mQTL_cg10848828	6	rs1419675	0.8253	1
Immune	Rheumatoid_Arthritis_2	mQTL_cg20408505	6	rs28749130	0.5471	0.9993
Immune	Systemic_Lupus_Erythematosus	mQTL_cg23526676	6	rs3134792	0.9686	0.9935
Immune	Systemic_Lupus_Erythematosus	mQTL_cg06721232	17	rs61759532	0.9105	0.9996
Immune	Systemic_Lupus_Erythematosus	mQTL_cg17574785	13	rs944014	0.5073	0.5074
Immune	Type_1_Diabetes	mQTL_cg09825575	6	rs3094012	0.8233	0.885
Immune	Type_1_Diabetes	mQTL_cg23526676	6	rs2394979	0.6593	0.093
Immune	Type_1_Diabetes	mQTL_cg09825575	6	rs3130631	0.5798	0.9167
Immune	Ulcerative_Colitis_1	mQTL_cg04804643	6	rs17184549	0.8808	0.7622
Immune	Ulcerative_Colitis_1	mQTL_cg26167301	22	rs1807509	0.7819	0.1653
Immune	Ulcerative_Colitis_1	mQTL_cg08968830	12	rs11615276	0.6352	0.9953
Immune	Ulcerative_Colitis_1	mQTL_cg13205059	1	rs76999445	0.5204	0.5001
Immune	Ulcerative_Colitis_1	mQTL_cg23779604	7	rs798500	0.5043	0.2775
Immune	Ulcerative_Colitis_2	mQTL_cg21543081	6	rs111359823	0.9562	0.9995
Immune	Ulcerative_Colitis_2	mQTL_cg05279622	6	rs2246555	0.6163	0.4993
Allergy	Asthma_1	mQTL_cg22110654	6	rs2855812	0.999	1
Allergy	Asthma_1	mQTL_cg09423413	6	rs2523716	0.9774	0.7561
Allergy	Asthma_1	mQTL_cg26482585	6	rs2395004	0.7452	0.4923
Allergy	Asthma_1	mQTL_cg10547057	6	rs74689501	0.7203	0.3307
Allergy	Asthma_1	mQTL_cg06781135	6	rs13215879	0.6577	0.2818
Allergy	Asthma_2	mQTL_cg22110654	6	rs2855812	1	1
Allergy	Asthma_2	mQTL_cg09423413	6	rs2523716	0.9544	0.5825
Allergy	Asthma_2	mQTL_cg02895666	22	rs202656	0.7087	0.0872
Allergy	Asthma_2	mQTL_cg27571230	1	rs622623	0.7028	0.447
Allergy	Asthma_2	mQTL_cg10547057	6	rs74689501	0.6565	0.4775
Allergy	Asthma_2	mQTL_cg26482585	6	rs2395004	0.5873	0.8024
Allergy	Asthma_2	mQTL_cg17422824	10	rs1134777	0.5643	0.8488
Allergy	Asthma_3	mQTL_cg22110654	6	rs2855812	1	1
Allergy	Asthma_3	mQTL_cg09423413	6	rs2523716	0.9541	0.6233
Allergy	Asthma_3	mQTL_cg27571230	1	rs622623	0.8247	0.4522
Allergy	Asthma_3	mQTL_cg02895666	22	rs202656	0.7077	0.0963
Allergy	Asthma_3	mQTL_cg17422824	10	rs1134777	0.6978	0.8486
Allergy	Asthma_3	mQTL_cg26482585	6	rs2395004	0.6545	0.8068
Allergy	Asthma_3	mQTL_cg10547057	6	rs74689501	0.6341	0.4801
Allergy	Eczema_2	mQTL_cg08188698	6	rs7762370	0.9519	0.2217
Allergy	Eczema_2	mQTL_cg08188698	6	rs9348883	0.7701	0.9996

## Sheet: S5D
Table S5D: GWAS-meQTL colocalizations in natural killer cells. PPFC: posterior probability of colocalization in the region; PPE: proportion of PPFC explained by the SNP
Category	Trait 1 (GWAS)	Trait2 (CpG)	Chr	Colocalized SNP	Posterior probability (PPFC)	posterior explained by SNP (PPE)
Blood	Eosinophil_Count	mQTL_cg10440521	6	rs7753017	0.9086	0.9813
Blood	Eosinophil_Count	mQTL_cg17117718	17	rs62054802	0.8556	0.178
Blood	Eosinophil_Count	mQTL_cg14187965	16	rs28526575	0.8166	0.9998
Blood	Eosinophil_Count	mQTL_cg04993975	17	rs2242308	0.8071	0.6483
Blood	Eosinophil_Count	mQTL_cg12916349	16	rs2074524	0.7788	0.2813
Blood	Eosinophil_Count	mQTL_cg02508848	16	rs2008570	0.7284	0.0242
Blood	Eosinophil_Count	mQTL_cg16113483	17	rs62054802	0.6539	0.1631
Blood	Eosinophil_Count	mQTL_cg05385718	2	rs1106639	0.5694	1
Blood	Eosinophil_Count	mQTL_cg23710748	7	rs10230610	0.5382	0.4761
Blood	Eosinophil_Count	mQTL_cg24096358	2	rs6753926	0.5024	1
Blood	Granulocyte_Count	mQTL_cg05164926	17	rs61759532	0.995	1
Blood	Granulocyte_Count	mQTL_cg07639694	17	rs61759532	0.995	0.9997
Blood	Granulocyte_Count	mQTL_cg26213438	5	rs4314449	0.9028	0.9999
Blood	Granulocyte_Count	mQTL_cg14955151	17	rs1105917	0.8221	0.9996
Blood	Granulocyte_Count	mQTL_cg17117718	17	rs62057061	0.8062	0.0587
Blood	Granulocyte_Count	mQTL_cg04225089	17	rs1105917	0.788	0.9316
Blood	Granulocyte_Count	mQTL_cg23760778	17	rs12935890	0.7486	0.7837
Blood	Granulocyte_Count	mQTL_cg14284952	8	rs80346003	0.6773	1
Blood	Granulocyte_Count	mQTL_cg24764114	7	rs2222575	0.669	0.7982
Blood	Granulocyte_Count	mQTL_cg26020603	15	rs67538199	0.6602	1
Blood	Granulocyte_Count	mQTL_cg16113483	17	rs62057061	0.5884	0.05
Blood	Granulocyte_Count	mQTL_cg12589538	6	rs3130018	0.5655	1
Blood	Granulocyte_Count	mQTL_cg24764114	7	rs62469554	0.5519	0.8758
Blood	Granulocyte_Count	mQTL_cg08377331	7	rs1182199	0.5239	0.4749
Blood	Granulocyte_Count	mQTL_cg12682972	2	rs7607688	0.5127	1
Blood	Granulocyte_Count	mQTL_cg02031975	2	rs7607688	0.503	0.7985
Blood	High_Light_Scatter_Reticulocyte_Count	mQTL_cg02319972	15	rs12442296	0.9783	0.8623
Blood	High_Light_Scatter_Reticulocyte_Count	mQTL_cg12526693	1	rs10910028	0.9175	0.9969
Blood	High_Light_Scatter_Reticulocyte_Count	mQTL_cg05844871	6	rs9270620	0.8328	0.9932
Blood	High_Light_Scatter_Reticulocyte_Count	mQTL_cg08113562	17	rs56015792	0.7833	0.4806
Blood	High_Light_Scatter_Reticulocyte_Count	mQTL_cg17117718	17	rs368673667	0.7243	0.068
Blood	High_Light_Scatter_Reticulocyte_Count	mQTL_cg16247465	1	rs867635	0.6912	0.3973
Blood	High_Light_Scatter_Reticulocyte_Count	mQTL_cg14557669	17	rs62067167	0.5856	0.9997
Blood	Lymphocyte_Count	mQTL_cg17688768	11	rs7924699	0.993	0.9999
Blood	Lymphocyte_Count	mQTL_cg02990289	19	rs3745453	0.9787	0.9476
Blood	Lymphocyte_Count	mQTL_cg17688768	11	rs7121264	0.9599	0.4071
Blood	Lymphocyte_Count	mQTL_cg10440521	6	rs7753017	0.8808	0.9739
Blood	Lymphocyte_Count	mQTL_cg23356141	20	rs6062168	0.8773	0.3901
Blood	Lymphocyte_Count	mQTL_cg02950621	16	rs55768314	0.7382	0.2426
Blood	Lymphocyte_Count	mQTL_cg04924334	16	rs77985244	0.7186	0.9635
Blood	Lymphocyte_Count	mQTL_cg02814877	6	rs910044	0.7185	0.3437
Blood	Lymphocyte_Count	mQTL_cg08983429	16	rs758748	0.685	0.5742
Blood	Lymphocyte_Count	mQTL_cg00897404	16	rs8054035	0.6769	0.5782
Blood	Lymphocyte_Count	mQTL_cg25460859	1	rs4615861	0.6237	0.6409
Blood	Lymphocyte_Count	mQTL_cg13728529	16	rs55768314	0.5225	0.3191
Blood	Monocyte_Count	mQTL_cg21913528	1	rs10489481	0.9174	0.5241
Blood	Monocyte_Count	mQTL_cg02990289	19	rs3745453	0.9099	0.9904
Blood	Monocyte_Count	mQTL_cg24237609	12	rs2583283	0.8911	0.9972
Blood	Monocyte_Count	mQTL_cg03383056	17	rs2587507	0.8863	0.3989
Blood	Monocyte_Count	mQTL_cg17117718	17	rs56167344	0.7662	0.0558
Blood	Monocyte_Count	mQTL_cg08680598	22	rs5769709	0.7603	0.845
Blood	Monocyte_Count	mQTL_cg08880347	22	rs5769709	0.6994	0.4483
Blood	Monocyte_Count	mQTL_cg00853264	12	rs2583284	0.6797	0.1093
Blood	Monocyte_Count	mQTL_cg22178971	11	rs585557	0.6185	0.6318
Blood	Monocyte_Count	mQTL_cg00436914	4	rs6834587	0.6147	0.7186
Blood	Monocyte_Count	mQTL_cg15901949	17	rs12951376	0.5602	0.722
Blood	Monocyte_Count	mQTL_cg19369070	10	rs7094463	0.5582	0.8636
Blood	Monocyte_Count	mQTL_cg00457495	22	rs2018467	0.5113	0.5959
Blood	Myeloid_White_Cell_Count	mQTL_cg05164926	17	rs61759532	0.9888	1
Blood	Myeloid_White_Cell_Count	mQTL_cg07639694	17	rs61759532	0.9888	0.9996
Blood	Myeloid_White_Cell_Count	mQTL_cg26213438	5	rs4314449	0.953	1
Blood	Myeloid_White_Cell_Count	mQTL_cg17117718	17	rs62057061	0.812	0.0582
Blood	Myeloid_White_Cell_Count	mQTL_cg14955151	17	rs1105917	0.8113	0.9996
Blood	Myeloid_White_Cell_Count	mQTL_cg04225089	17	rs1105917	0.7755	0.9371
Blood	Myeloid_White_Cell_Count	mQTL_cg14284952	8	rs80346003	0.7291	1
Blood	Myeloid_White_Cell_Count	mQTL_cg12589538	6	rs3130018	0.7057	1
Blood	Myeloid_White_Cell_Count	mQTL_cg23093090	10	rs943037	0.6476	0.0776
Blood	Myeloid_White_Cell_Count	mQTL_cg24764114	7	rs2222575	0.6351	0.8276
Blood	Myeloid_White_Cell_Count	mQTL_cg23760778	17	rs12935890	0.6046	0.7414
Blood	Myeloid_White_Cell_Count	mQTL_cg12682972	2	rs7607688	0.5951	1
Blood	Myeloid_White_Cell_Count	mQTL_cg24764114	7	rs62469554	0.5945	0.8783
Blood	Myeloid_White_Cell_Count	mQTL_cg16113483	17	rs62057061	0.5921	0.0502
Blood	Myeloid_White_Cell_Count	mQTL_cg02031975	2	rs7607688	0.5837	0.8029
Blood	Myeloid_White_Cell_Count	mQTL_cg26020603	15	rs67538199	0.5702	1
Blood	Myeloid_White_Cell_Count	mQTL_cg08377331	7	rs1182199	0.558	0.4407
Blood	Myeloid_White_Cell_Count	mQTL_cg08242665	3	rs4682837	0.5431	0.1755
Blood	Myeloid_White_Cell_Count	mQTL_cg23782616	18	rs55831713	0.5201	0.9886
Blood	Neutrophil_Count	mQTL_cg05164926	17	rs61759532	0.9922	1
Blood	Neutrophil_Count	mQTL_cg07639694	17	rs61759532	0.9922	0.9997
Blood	Neutrophil_Count	mQTL_cg26213438	5	rs4314449	0.9615	1
Blood	Neutrophil_Count	mQTL_cg14955151	17	rs1105917	0.8727	0.9996
Blood	Neutrophil_Count	mQTL_cg04225089	17	rs1105917	0.8458	0.9361
Blood	Neutrophil_Count	mQTL_cg17117718	17	rs62057061	0.8184	0.063
Blood	Neutrophil_Count	mQTL_cg24764114	7	rs2222575	0.6486	0.8404
Blood	Neutrophil_Count	mQTL_cg16113483	17	rs62066085	0.6032	0.0537
Blood	Neutrophil_Count	mQTL_cg12589538	6	rs3130018	0.5501	1
Blood	Neutrophil_Count	mQTL_cg24764114	7	rs62469554	0.545	0.8744
Blood	Neutrophil_Count	mQTL_cg26020603	15	rs67538199	0.5437	1
Blood	Neutrophil_Count	mQTL_cg14284952	8	rs80346003	0.5286	1
Blood	Neutrophil_Count	mQTL_cg17688768	11	rs3781624	0.5129	0.493
Blood	Neutrophil_Count	mQTL_cg23782616	18	rs55831713	0.5056	0.983
Blood	Platelet_Count	mQTL_cg14255062	9	rs10760117	0.9759	0.7195
Blood	Platelet_Count	mQTL_cg26166817	4	rs111856038	0.9548	0.6736
Blood	Platelet_Count	mQTL_cg03515999	9	rs10760117	0.9532	0.5043
Blood	Platelet_Count	mQTL_cg11093459	9	rs3758253	0.9246	0.2474
Blood	Platelet_Count	mQTL_cg26020603	15	rs67538199	0.9137	1
Blood	Platelet_Count	mQTL_cg14955151	17	rs1105917	0.8576	0.9971
Blood	Platelet_Count	mQTL_cg04225089	17	rs1105917	0.8474	0.822
Blood	Platelet_Count	mQTL_cg02082929	2	rs2718755	0.825	0.1591
Blood	Platelet_Count	mQTL_cg07983955	15	rs4886608	0.7978	0.3209
Blood	Platelet_Count	mQTL_cg11181330	17	rs7503939	0.6327	0.9991
Blood	Platelet_Count	mQTL_cg06378142	19	rs12459840	0.6134	1
Blood	Platelet_Count	mQTL_cg05272587	13	rs9555695	0.6044	0.6706
Blood	Platelet_Count	mQTL_cg14598846	8	rs56207135	0.513	0.8813
Blood	Platelet_Count	mQTL_cg07520717	22	rs9611672	0.5005	0.7088
Blood	Red_Blood_Cell_Count	mQTL_cg09721423	6	rs72845150	0.9302	0.6082
Blood	Red_Blood_Cell_Count	mQTL_cg21181210	14	rs2816616	0.9256	0.9951
Blood	Red_Blood_Cell_Count	mQTL_cg03377939	16	rs17708638	0.9143	0.9988
Blood	Red_Blood_Cell_Count	mQTL_cg25630601	17	rs546508934	0.9078	0.9055
Blood	Red_Blood_Cell_Count	mQTL_cg22191125	4	rs13115193	0.8907	0.1513
Blood	Red_Blood_Cell_Count	mQTL_cg26213438	5	rs4314449	0.8698	0.9996
Blood	Red_Blood_Cell_Count	mQTL_cg17117718	17	rs62054814	0.8301	0.1006
Blood	Red_Blood_Cell_Count	mQTL_cg21742876	3	rs7646741	0.7534	0.97
Blood	Red_Blood_Cell_Count	mQTL_cg02641676	8	rs2923405	0.7211	0.6409
Blood	Red_Blood_Cell_Count	mQTL_cg04132264	11	rs498217	0.6897	0.4711
Blood	Red_Blood_Cell_Count	mQTL_cg03579872	1	rs10788944	0.68	0.5793
Blood	Red_Blood_Cell_Count	mQTL_cg17619655	15	rs17235575	0.6117	0.5117
Blood	Red_Blood_Cell_Count	mQTL_cg16113483	17	rs62054814	0.5988	0.0941
Blood	Red_Blood_Cell_Count	mQTL_cg10472759	6	rs9375140	0.5569	0.0593
Blood	Red_Blood_Cell_Count	mQTL_cg26217827	15	rs11631030	0.5536	0.5163
Blood	Red_Blood_Cell_Count	mQTL_cg15901949	17	rs12951376	0.5122	0.7416
Blood	Reticulocyte_Count	mQTL_cg02319972	15	rs12442296	0.9824	0.8075
Blood	Reticulocyte_Count	mQTL_cg25630601	17	rs546508934	0.8989	0.9954
Blood	Reticulocyte_Count	mQTL_cg12526693	1	rs10910028	0.8856	0.9956
Blood	Reticulocyte_Count	mQTL_cg21742876	3	rs7646741	0.872	0.9516
Blood	Reticulocyte_Count	mQTL_cg16042379	2	rs1399626	0.8211	0.7236
Blood	Reticulocyte_Count	mQTL_cg16247465	1	rs867635	0.7912	0.3833
Blood	Reticulocyte_Count	mQTL_cg17117718	17	rs55763795	0.746	0.0544
Blood	Reticulocyte_Count	mQTL_cg24764622	16	rs2051546	0.6428	0.1601
Blood	Reticulocyte_Count	mQTL_cg08113562	17	rs56015792	0.6077	0.4857
Blood	Sum_Basophil_Neutrophil_Count	mQTL_cg05164926	17	rs61759532	0.9914	1
Blood	Sum_Basophil_Neutrophil_Count	mQTL_cg07639694	17	rs61759532	0.9913	0.9995
Blood	Sum_Basophil_Neutrophil_Count	mQTL_cg26213438	5	rs4314449	0.9682	1
Blood	Sum_Basophil_Neutrophil_Count	mQTL_cg14955151	17	rs1105917	0.8854	0.9996
Blood	Sum_Basophil_Neutrophil_Count	mQTL_cg04225089	17	rs1105917	0.8596	0.941
Blood	Sum_Basophil_Neutrophil_Count	mQTL_cg17117718	17	rs62057061	0.8156	0.0668
Blood	Sum_Basophil_Neutrophil_Count	mQTL_cg16113483	17	rs62066085	0.6042	0.0628
Blood	Sum_Basophil_Neutrophil_Count	mQTL_cg24764114	7	rs2222575	0.5983	0.7774
Blood	Sum_Basophil_Neutrophil_Count	mQTL_cg26020603	15	rs67538199	0.5692	1
Blood	Sum_Basophil_Neutrophil_Count	mQTL_cg18626958	8	rs12542075	0.5294	0.857
Blood	Sum_Basophil_Neutrophil_Count	mQTL_cg14284952	8	rs80346003	0.5273	1
Blood	Sum_Eosinophil_Basophil_Count	mQTL_cg10440521	6	rs7753017	0.9325	0.9883
Blood	Sum_Eosinophil_Basophil_Count	mQTL_cg17117718	17	rs62054802	0.8582	0.1747
Blood	Sum_Eosinophil_Basophil_Count	mQTL_cg12340503	11	rs4937321	0.8419	0.2316
Blood	Sum_Eosinophil_Basophil_Count	mQTL_cg12916349	16	rs2074524	0.6721	0.2666
Blood	Sum_Eosinophil_Basophil_Count	mQTL_cg06864863	6	rs1570649	0.666	0.9991
Blood	Sum_Eosinophil_Basophil_Count	mQTL_cg16113483	17	rs62054802	0.655	0.1627
Blood	Sum_Eosinophil_Basophil_Count	mQTL_cg14187965	16	rs28526575	0.6416	0.9998
Blood	Sum_Eosinophil_Basophil_Count	mQTL_cg04993975	17	rs2242308	0.6309	0.6098
Blood	Sum_Eosinophil_Basophil_Count	mQTL_cg08008741	11	rs4758463	0.593	0.9997
Blood	Sum_Eosinophil_Basophil_Count	mQTL_cg24096358	2	rs6753926	0.5719	1
Blood	Sum_Eosinophil_Basophil_Count	mQTL_cg05385718	2	rs1106639	0.5675	1
Blood	Sum_Neutrophil_Eosinophil_Count	mQTL_cg05164926	17	rs61759532	0.9956	1
Blood	Sum_Neutrophil_Eosinophil_Count	mQTL_cg07639694	17	rs61759532	0.9956	0.9997
Blood	Sum_Neutrophil_Eosinophil_Count	mQTL_cg26213438	5	rs4314449	0.8846	0.9999
Blood	Sum_Neutrophil_Eosinophil_Count	mQTL_cg14955151	17	rs1105917	0.8086	0.9996
Blood	Sum_Neutrophil_Eosinophil_Count	mQTL_cg17117718	17	rs62057061	0.8065	0.0563
Blood	Sum_Neutrophil_Eosinophil_Count	mQTL_cg04225089	17	rs1105917	0.7746	0.9235
Blood	Sum_Neutrophil_Eosinophil_Count	mQTL_cg23760778	17	rs12935890	0.7743	0.7928
Blood	Sum_Neutrophil_Eosinophil_Count	mQTL_cg24764114	7	rs2222575	0.7369	0.8481
Blood	Sum_Neutrophil_Eosinophil_Count	mQTL_cg12589538	6	rs3130018	0.6762	1
Blood	Sum_Neutrophil_Eosinophil_Count	mQTL_cg14284952	8	rs80346003	0.666	1
Blood	Sum_Neutrophil_Eosinophil_Count	mQTL_cg24764114	7	rs62469554	0.6423	0.8755
Blood	Sum_Neutrophil_Eosinophil_Count	mQTL_cg26020603	15	rs67538199	0.6218	1
Blood	Sum_Neutrophil_Eosinophil_Count	mQTL_cg16113483	17	rs62057061	0.5873	0.0484
Blood	Sum_Neutrophil_Eosinophil_Count	mQTL_cg12682972	2	rs7607688	0.5484	1
Blood	Sum_Neutrophil_Eosinophil_Count	mQTL_cg02031975	2	rs7607688	0.5402	0.7972
Blood	Sum_Neutrophil_Eosinophil_Count	mQTL_cg23782616	18	rs55831713	0.5374	0.9866
Blood	Sum_Neutrophil_Eosinophil_Count	mQTL_cg18626958	8	rs12542075	0.5039	0.8519
Blood	White_Blood_Cell_Count	mQTL_cg02990289	19	rs3745453	0.9924	0.9884
Blood	White_Blood_Cell_Count	mQTL_cg05164926	17	rs61759532	0.9885	1
Blood	White_Blood_Cell_Count	mQTL_cg07639694	17	rs61759532	0.9885	0.9996
Blood	White_Blood_Cell_Count	mQTL_cg17688768	11	rs7924699	0.9549	0.9923
Blood	White_Blood_Cell_Count	mQTL_cg17688768	11	rs7121264	0.91	0.3542
Blood	White_Blood_Cell_Count	mQTL_cg02031975	2	rs7607688	0.8892	0.801
Blood	White_Blood_Cell_Count	mQTL_cg12682972	2	rs7607688	0.8882	1
Blood	White_Blood_Cell_Count	mQTL_cg24764114	7	rs62469554	0.8059	0.8805
Blood	White_Blood_Cell_Count	mQTL_cg23760778	17	rs12935890	0.8051	0.7274
Blood	White_Blood_Cell_Count	mQTL_cg26020603	15	rs67538199	0.7647	1
Blood	White_Blood_Cell_Count	mQTL_cg24764114	7	rs2222575	0.7463	0.7984
Blood	White_Blood_Cell_Count	mQTL_cg08242665	3	rs4682837	0.6486	0.1767
Blood	White_Blood_Cell_Count	mQTL_cg08377331	7	rs1182199	0.5511	0.4445
Blood	White_Blood_Cell_Count	mQTL_cg23093090	10	rs943037	0.5315	0.1039
Blood	White_Blood_Cell_Count	mQTL_cg26213438	5	rs4314449	0.5256	0.9997
Blood	White_Blood_Cell_Count	mQTL_cg14955151	17	rs1105917	0.5141	0.9993
Cardiometabolic	Adiponectin	mQTL_cg21742876	3	rs7646741	0.9245	0.9612
Cardiometabolic	Adiponectin	mQTL_cg16042379	2	rs1399626	0.7139	0.6988
Cardiometabolic	Adiponectin	mQTL_cg01757206	17	rs5412	0.6184	1
Cardiometabolic	Adiponectin	mQTL_cg08242665	3	rs4682837	0.55	0.1419
Cardiometabolic	Coronary_Artery_Disease	mQTL_cg14865394	2	rs16852064	0.7622	1
Cardiometabolic	Coronary_Artery_Disease	mQTL_cg20978380	12	rs11057783	0.7269	0.8656
Cardiometabolic	Coronary_Artery_Disease	mQTL_cg05351220	5	rs2279654	0.585	0.5292
Cardiometabolic	Deep_Venous_Thrombosis_2	mQTL_cg17751646	2	rs12991762	0.5302	0.1566
Cardiometabolic	Diastolic_Blood_Pressure	mQTL_cg23093090	10	rs11191557	0.6085	0.1751
Cardiometabolic	Fasting_Insulin	mQTL_cg06269281	1	rs11206236	0.5004	0.2819
Cardiometabolic	HDL_Cholesterol_1	mQTL_cg10846853	6	rs2647003	0.7767	0.5043
Cardiometabolic	High_Cholesterol	mQTL_cg06864863	6	rs1570649	0.8691	0.9998
Cardiometabolic	High_Cholesterol	mQTL_cg16042379	2	rs1399626	0.7994	0.8766
Cardiometabolic	High_Cholesterol	mQTL_cg12435725	3	rs7618604	0.7133	0.3583
Cardiometabolic	High_Cholesterol	mQTL_cg14598846	8	rs56207135	0.5253	0.2924
Cardiometabolic	High_Cholesterol	mQTL_cg14955151	17	rs1105917	0.5144	0.8
Cardiometabolic	Hypertension	mQTL_cg19108771	6	rs1061807	0.9834	0.2878
Cardiometabolic	Hypertension	mQTL_cg15598217	17	rs34356467	0.9209	0.7764
Cardiometabolic	Hypertension	mQTL_cg13047157	6	rs9275271	0.88	0.996
Cardiometabolic	Hypertension	mQTL_cg16042379	2	rs1399626	0.7979	0.7374
Cardiometabolic	Hypertension	mQTL_cg23093090	10	rs11191557	0.7692	0.1367
Cardiometabolic	Hypertension	mQTL_cg02240030	7	rs55683212	0.6871	0.2505
Cardiometabolic	Hypertension	mQTL_cg23787029	4	rs6854718	0.6533	0.431
Cardiometabolic	Hypertension	mQTL_cg20022036	6	rs9268807	0.6368	0.4541
Cardiometabolic	Hypertension	mQTL_cg02766845	6	rs392471	0.6226	0.9999
Cardiometabolic	Hypertension	mQTL_cg01512223	12	rs10444491	0.6059	0.9996
Cardiometabolic	Hypertension	mQTL_cg09696939	10	rs2393455	0.6055	0.0997
Cardiometabolic	Hypertension	mQTL_cg09718996	3	rs2811478	0.6021	0.5244
Cardiometabolic	Hypertension	mQTL_cg16037274	8	rs9657509	0.5168	0.9447
Cardiometabolic	LDL_Cholesterol_1	mQTL_cg14598846	8	rs11785060	0.8841	0.9926
Cardiometabolic	LDL_Cholesterol_1	mQTL_cg18835549	6	rs3815081	0.7677	0.7671
Cardiometabolic	LDL_Cholesterol_1	mQTL_cg25315493	6	rs2074477	0.6811	0.741
Cardiometabolic	LDL_Cholesterol_2	mQTL_cg14598846	8	rs11785060	0.8532	0.2387
Cardiometabolic	Stroke	mQTL_cg23377990	11	rs1450273	0.8084	0.6196
Cardiometabolic	Systolic_Blood_Pressure	mQTL_cg23093090	10	rs11191557	0.7787	0.4827
Cardiometabolic	Systolic_Blood_Pressure	mQTL_cg01561916	2	rs3816183	0.5219	0.1994
Cardiometabolic	Triglycerides_1	mQTL_cg16037274	8	rs6601327	0.7771	0.7367
Cardiometabolic	Triglycerides_2	mQTL_cg14598846	8	rs58404036	0.7943	0.2404
Cardiometabolic	Type_2_Diabetes_1	mQTL_cg16042379	2	rs1399626	0.5749	0.9758
Immune	Ankylosing_Spondylitis	mQTL_cg16577979	6	rs12528797	0.9743	0.1774
Immune	Ankylosing_Spondylitis	mQTL_cg16577979	6	rs111359823	0.921	0.9999
Immune	Ankylosing_Spondylitis	mQTL_cg19178509	6	rs2250264	0.5404	0.999
Immune	Ankylosing_Spondylitis	mQTL_cg16577979	6	rs76724891	0.5109	0.9708
Immune	Chronic_Kidney_Disease	mQTL_cg06460600	11	rs78412025	0.8245	0.9849
Immune	Chronic_Kidney_Disease	mQTL_cg26450240	11	rs11040147	0.601	0.8749
Immune	Crohns_Disease_1	mQTL_cg20222843	17	rs1024611	0.9314	0.6113
Immune	Crohns_Disease_1	mQTL_cg07406461	10	rs2675671	0.9036	0.1506
Immune	Crohns_Disease_1	mQTL_cg02641676	8	rs2923405	0.7182	0.6742
Immune	Crohns_Disease_2	mQTL_cg03337277	15	rs7169629	0.5424	0.7259
Immune	Hayfever	mQTL_cg10604040	11	rs10791824	1	1
Immune	Hayfever	mQTL_cg26622952	11	rs10791824	1	1
Immune	Hayfever	mQTL_cg10518572	11	rs10791824	0.9889	1
Immune	Hayfever	mQTL_cg14030993	11	rs10791824	0.9884	1
Immune	Hayfever	mQTL_cg17588455	6	rs3130159	0.8693	0.4828
Immune	Hayfever	mQTL_cg12454169	2	rs1662944	0.7289	0.0714
Immune	Hayfever	mQTL_cg09483891	6	rs2517829	0.6845	0.348
Immune	Hayfever	mQTL_cg05385718	2	rs1106639	0.5693	1
Immune	Inflammatory_Bowel_Disease	mQTL_cg20222843	17	rs1024611	0.9531	0.6548
Immune	Inflammatory_Bowel_Disease	mQTL_cg27625507	11	rs12805524	0.8923	0.9999
Immune	Inflammatory_Bowel_Disease	mQTL_cg07107540	7	rs139501469	0.7877	0.3863
Immune	Inflammatory_Bowel_Disease	mQTL_cg02508848	16	rs7186867	0.7263	0.0508
Immune	Inflammatory_Bowel_Disease	mQTL_cg24278397	11	rs11230555	0.7144	0.9494
Immune	Inflammatory_Bowel_Disease	mQTL_cg19926531	4	rs76643942	0.6864	0.109
Immune	Inflammatory_Bowel_Disease	mQTL_cg04018639	19	rs116752878	0.6242	0.3888
Immune	Inflammatory_Bowel_Disease	mQTL_cg13218545	1	rs1005287	0.6082	0.3367
Immune	Inflammatory_Bowel_Disease	mQTL_cg01028458	7	rs73280614	0.5805	0.2059
Immune	Inflammatory_Bowel_Disease	mQTL_cg02641676	8	rs2923405	0.5786	0.6942
Immune	Inflammatory_Bowel_Disease	mQTL_cg12108798	1	rs60252802	0.5679	0.9959
Immune	Psoriasis	mQTL_cg13448797	11	rs4373933	0.9826	0.3023
Immune	Rheumatoid_Arthritis_1	mQTL_cg10140190	6	rs2857702	1	1
Immune	Rheumatoid_Arthritis_1	mQTL_cg18024368	6	rs9268560	0.9803	0.9998
Immune	Systemic_Lupus_Erythematosus	mQTL_cg05164926	17	rs61759532	0.9107	1
Immune	Systemic_Lupus_Erythematosus	mQTL_cg07639694	17	rs61759532	0.9107	0.999
Immune	Systemic_Lupus_Erythematosus	mQTL_cg16773768	8	rs11777976	0.8385	0.3402
Immune	Systemic_Lupus_Erythematosus	mQTL_cg25380392	6	rs6925540	0.7187	0.3881
Immune	Systemic_Lupus_Erythematosus	mQTL_cg26875637	1	rs6703430	0.5719	0.2124
Immune	Systemic_Lupus_Erythematosus	mQTL_cg21701351	8	rs11782430	0.5245	0.9766
Immune	Type_1_Diabetes	mQTL_cg10850215	6	rs3873453	0.8353	0.9932
Immune	Type_1_Diabetes	mQTL_cg06437840	6	rs3873445	0.5886	0.9977
Immune	Ulcerative_Colitis_1	mQTL_cg05995528	6	rs9277380	0.9021	0.3568
Immune	Ulcerative_Colitis_1	mQTL_cg17705684	10	rs11015355	0.8291	0.9987
Immune	Ulcerative_Colitis_1	mQTL_cg04018639	19	rs116752878	0.7909	0.5058
Immune	Ulcerative_Colitis_1	mQTL_cg05960255	7	rs643676	0.7131	0.9903
Immune	Ulcerative_Colitis_1	mQTL_cg02508848	16	rs7196919	0.7055	0.0252
Immune	Ulcerative_Colitis_1	mQTL_cg08377331	7	rs1636264	0.6726	0.5429
Immune	Ulcerative_Colitis_1	mQTL_cg00854392	16	rs4788408	0.6145	0.967
Immune	Ulcerative_Colitis_1	mQTL_cg01028458	7	rs78057207	0.5779	0.1975
Immune	Ulcerative_Colitis_2	mQTL_cg16577979	6	rs111359823	0.9872	1
Immune	Ulcerative_Colitis_2	mQTL_cg16577979	6	rs12528797	0.9712	0.1403
Allergy	Asthma_1	mQTL_cg21592857	10	rs3105627	0.7674	0.9761
Allergy	Asthma_1	mQTL_cg14255062	9	rs10760117	0.6207	0.8543
Allergy	Asthma_2	mQTL_cg10604040	11	rs10791824	0.995	1
Allergy	Asthma_2	mQTL_cg26622952	11	rs10791824	0.995	1
Allergy	Asthma_2	mQTL_cg10518572	11	rs10791824	0.97	0.9998
Allergy	Asthma_2	mQTL_cg14030993	11	rs10791824	0.9644	0.9997
Allergy	Asthma_2	mQTL_cg05385718	2	rs1106639	0.5693	1
Allergy	Asthma_3	mQTL_cg10604040	11	rs10791824	0.998	1
Allergy	Asthma_3	mQTL_cg26622952	11	rs10791824	0.998	1
Allergy	Asthma_3	mQTL_cg10518572	11	rs10791824	0.9813	0.9999
Allergy	Asthma_3	mQTL_cg14030993	11	rs10791824	0.979	0.9999
Allergy	Asthma_3	mQTL_cg05385718	2	rs1106639	0.5693	1
Allergy	Eczema_1	mQTL_cg10604040	11	rs10791824	1	1
Allergy	Eczema_1	mQTL_cg26622952	11	rs10791824	1	1
Allergy	Eczema_1	mQTL_cg10518572	11	rs10791824	0.9889	1
Allergy	Eczema_1	mQTL_cg14030993	11	rs10791824	0.9884	1
Allergy	Eczema_2	mQTL_cg10604040	11	rs10791824	0.9998	1
Allergy	Eczema_2	mQTL_cg26622952	11	rs10791824	0.9998	1
Allergy	Eczema_2	mQTL_cg10518572	11	rs10791824	0.9878	0.9993
Allergy	Eczema_2	mQTL_cg14030993	11	rs10791824	0.9873	1

## Sheet: S5E
Table S5E: GWAS-meQTL colocalizations in monocytes. PPFC: posterior probability of colocalization in the region; PPE: proportion of PPFC explained by the SNP
Category	Trait 1 (GWAS)	Trait2 (CpG)	Chr	Colocalized SNP	Posterior probability (PPFC)	posterior explained by SNP (PPE)
Blood	Eosinophil_Count	mQTL_cg04559908	6	rs1264318	0.9963	1
Blood	Eosinophil_Count	mQTL_cg10533397	6	rs2916805	0.9907	0.6151
Blood	Eosinophil_Count	mQTL_cg17590657	6	rs2517730	0.9798	0.8796
Blood	Eosinophil_Count	mQTL_cg13561028	6	rs2535341	0.9795	0.6768
Blood	Eosinophil_Count	mQTL_cg10661893	1	rs2125855	0.9238	0.6024
Blood	Eosinophil_Count	mQTL_cg18699146	3	rs1491951	0.9176	0.9999
Blood	Eosinophil_Count	mQTL_cg10912203	9	rs12337739	0.9001	0.1607
Blood	Eosinophil_Count	mQTL_cg06793162	6	rs1548306	0.8828	1
Blood	Eosinophil_Count	mQTL_cg21288729	13	rs7986407	0.8709	1
Blood	Eosinophil_Count	mQTL_cg16982215	16	rs59247888	0.857	1
Blood	Eosinophil_Count	mQTL_cg14004768	1	rs301802	0.7267	0.3966
Blood	Eosinophil_Count	mQTL_cg01723420	16	rs9938890	0.6964	0.1921
Blood	Eosinophil_Count	mQTL_cg27268840	16	rs698714	0.6773	0.0973
Blood	Eosinophil_Count	mQTL_cg25459280	12	rs7958691	0.6418	0.2989
Blood	Eosinophil_Count	mQTL_cg04415599	19	rs8108509	0.6268	0.379
Blood	Eosinophil_Count	mQTL_cg25459280	12	rs12823740	0.5708	0.16
Blood	Eosinophil_Count	mQTL_cg17381235	1	rs4653111	0.5638	0.9993
Blood	Eosinophil_Count	mQTL_cg15644324	1	rs2147904	0.5159	0.9619
Blood	Eosinophil_Count	mQTL_cg16484858	1	rs301802	0.5067	0.3752
Blood	Granulocyte_Count	mQTL_cg04559908	6	rs1264318	0.9985	1
Blood	Granulocyte_Count	mQTL_cg25849281	1	rs11121246	0.9851	0.2747
Blood	Granulocyte_Count	mQTL_cg04049253	11	rs2606724	0.9817	1
Blood	Granulocyte_Count	mQTL_cg13561028	6	rs1264318	0.9776	0.5476
Blood	Granulocyte_Count	mQTL_cg16945428	20	rs6029129	0.949	1
Blood	Granulocyte_Count	mQTL_cg08168669	6	rs9393755	0.9376	0.9998
Blood	Granulocyte_Count	mQTL_cg22034203	1	rs4614309	0.9365	0.9966
Blood	Granulocyte_Count	mQTL_cg23633700	7	rs3763504	0.9347	1
Blood	Granulocyte_Count	mQTL_cg09614754	6	rs9393755	0.9125	0.9967
Blood	Granulocyte_Count	mQTL_cg05095125	4	rs2709826	0.9079	0.4022
Blood	Granulocyte_Count	mQTL_cg07923390	6	rs1013907	0.9025	0.9978
Blood	Granulocyte_Count	mQTL_cg18484136	1	rs1954172	0.8725	1
Blood	Granulocyte_Count	mQTL_cg07119830	10	rs2244524	0.8451	0.9994
Blood	Granulocyte_Count	mQTL_cg01246599	19	rs72996217	0.8145	1
Blood	Granulocyte_Count	mQTL_cg21230266	17	rs4794822	0.8094	0.1795
Blood	Granulocyte_Count	mQTL_cg12148312	4	rs73221129	0.8056	0.9975
Blood	Granulocyte_Count	mQTL_cg00328870	1	rs10798801	0.7676	1
Blood	Granulocyte_Count	mQTL_cg23255141	15	rs12593469	0.7211	0.2257
Blood	Granulocyte_Count	mQTL_cg19852650	9	rs2520096	0.6973	0.5723
Blood	Granulocyte_Count	mQTL_cg24033633	3	rs7649133	0.6503	0.9999
Blood	Granulocyte_Count	mQTL_cg15864775	11	rs2164311	0.5985	0.9634
Blood	Granulocyte_Count	mQTL_cg22203077	21	rs2839166	0.5136	1
Blood	Granulocyte_Count	mQTL_cg19045300	21	rs2839166	0.5132	1
Blood	High_Light_Scatter_Reticulocyte_Count	mQTL_cg04559908	6	rs1264318	0.9983	1
Blood	High_Light_Scatter_Reticulocyte_Count	mQTL_cg13561028	6	rs1264318	0.9757	0.5569
Blood	High_Light_Scatter_Reticulocyte_Count	mQTL_cg14987922	2	rs17497343	0.9434	0.9616
Blood	High_Light_Scatter_Reticulocyte_Count	mQTL_cg25459280	12	rs11833002	0.9405	0.297
Blood	High_Light_Scatter_Reticulocyte_Count	mQTL_cg10491108	22	rs2072860	0.9342	0.399
Blood	High_Light_Scatter_Reticulocyte_Count	mQTL_cg09428157	1	rs2502986	0.9282	0.4807
Blood	High_Light_Scatter_Reticulocyte_Count	mQTL_cg07647771	16	rs12922301	0.926	0.1892
Blood	High_Light_Scatter_Reticulocyte_Count	mQTL_cg10231179	8	rs11775886	0.9124	1
Blood	High_Light_Scatter_Reticulocyte_Count	mQTL_cg21284822	3	rs12487771	0.8558	1
Blood	High_Light_Scatter_Reticulocyte_Count	mQTL_cg00927911	3	rs7610039	0.8545	0.9975
Blood	High_Light_Scatter_Reticulocyte_Count	mQTL_cg21596584	4	rs6820276	0.8182	0.3882
Blood	High_Light_Scatter_Reticulocyte_Count	mQTL_cg27286106	10	rs10793619	0.8016	0.7009
Blood	High_Light_Scatter_Reticulocyte_Count	mQTL_cg14632054	2	rs192247990	0.7853	0.9997
Blood	High_Light_Scatter_Reticulocyte_Count	mQTL_cg21717724	9	rs16910125	0.7816	0.6272
Blood	High_Light_Scatter_Reticulocyte_Count	mQTL_cg02842652	8	rs1883016	0.7338	0.5763
Blood	High_Light_Scatter_Reticulocyte_Count	mQTL_cg15020926	2	rs2033655	0.6024	0.7019
Blood	High_Light_Scatter_Reticulocyte_Count	mQTL_cg19114543	3	rs11714294	0.5871	0.3713
Blood	High_Light_Scatter_Reticulocyte_Count	mQTL_cg21288729	13	rs7986407	0.5231	1
Blood	Lymphocyte_Count	mQTL_cg26964592	6	rs2071556	0.9998	1
Blood	Lymphocyte_Count	mQTL_cg04559908	6	rs1264318	0.998	1
Blood	Lymphocyte_Count	mQTL_cg13561028	6	rs2535341	0.9782	0.5265
Blood	Lymphocyte_Count	mQTL_cg18511008	5	rs62355272	0.9711	0.352
Blood	Lymphocyte_Count	mQTL_cg08266644	1	rs2885120	0.9414	0.1468
Blood	Lymphocyte_Count	mQTL_cg21140145	8	rs1384804	0.9142	0.2542
Blood	Lymphocyte_Count	mQTL_cg08034986	1	rs4970489	0.9024	1
Blood	Lymphocyte_Count	mQTL_cg05802075	10	rs7090445	0.8759	0.3558
Blood	Lymphocyte_Count	mQTL_cg07006003	19	rs8111989	0.8544	1
Blood	Lymphocyte_Count	mQTL_cg06716730	17	rs853199	0.8494	0.3853
Blood	Lymphocyte_Count	mQTL_cg08168669	6	rs9393755	0.8028	0.9968
Blood	Lymphocyte_Count	mQTL_cg20018022	17	rs853199	0.7638	0.2612
Blood	Lymphocyte_Count	mQTL_cg14004768	1	rs301819	0.7079	0.5599
Blood	Lymphocyte_Count	mQTL_cg09614754	6	rs9393755	0.6838	0.9352
Blood	Lymphocyte_Count	mQTL_cg15644404	18	rs28723685	0.6726	0.9978
Blood	Lymphocyte_Count	mQTL_cg10223479	1	rs1281340	0.6496	0.9866
Blood	Lymphocyte_Count	mQTL_cg22481694	3	rs12636548	0.5435	0.9759
Blood	Lymphocyte_Count	mQTL_cg19045300	21	rs2839166	0.5399	1
Blood	Lymphocyte_Count	mQTL_cg22203077	21	rs2839166	0.5399	1
Blood	Lymphocyte_Count	mQTL_cg24342013	13	rs9568026	0.5174	0.9119
Blood	Lymphocyte_Count	mQTL_cg22116239	17	rs4925114	0.5147	0.6122
Blood	Monocyte_Count	mQTL_cg04559908	6	rs1264318	0.9971	1
Blood	Monocyte_Count	mQTL_cg13561028	6	rs2535341	0.979	0.6217
Blood	Monocyte_Count	mQTL_cg03291835	13	rs77120970	0.963	0.2958
Blood	Monocyte_Count	mQTL_cg06716730	17	rs853199	0.9544	0.4004
Blood	Monocyte_Count	mQTL_cg24995855	12	rs11053802	0.9303	0.5835
Blood	Monocyte_Count	mQTL_cg25459280	12	rs12296259	0.8983	0.2778
Blood	Monocyte_Count	mQTL_cg20018022	17	rs853199	0.8897	0.3972
Blood	Monocyte_Count	mQTL_cg06793162	6	rs1548306	0.8828	1
Blood	Monocyte_Count	mQTL_cg04720592	1	rs11581122	0.8742	0.9994
Blood	Monocyte_Count	mQTL_cg23378074	12	rs10734791	0.8662	0.0438
Blood	Monocyte_Count	mQTL_cg13396713	17	rs574299908	0.8639	0.4083
Blood	Monocyte_Count	mQTL_cg16837680	8	rs7823056	0.8632	0.6077
Blood	Monocyte_Count	mQTL_cg12001491	1	rs10902733	0.7413	0.0391
Blood	Monocyte_Count	mQTL_cg19675496	8	rs4840516	0.6506	0.482
Blood	Monocyte_Count	mQTL_cg00147627	1	rs17401588	0.641	0.3726
Blood	Monocyte_Count	mQTL_cg11554543	19	rs61744761	0.6068	0.5206
Blood	Monocyte_Count	mQTL_cg22116239	17	rs4925114	0.6012	0.8899
Blood	Monocyte_Count	mQTL_cg09131949	17	rs11867200	0.5831	0.255
Blood	Monocyte_Count	mQTL_cg10861731	10	rs11814277	0.5548	0.2408
Blood	Monocyte_Count	mQTL_cg04263740	7	rs73142138	0.5122	0.0503
Blood	Monocyte_Count	mQTL_cg03887787	11	rs596002	0.5101	0.1433
Blood	Myeloid_White_Cell_Count	mQTL_cg04559908	6	rs1264318	0.9986	1
Blood	Myeloid_White_Cell_Count	mQTL_cg04559908	6	rs2524069	0.9969	0.7496
Blood	Myeloid_White_Cell_Count	mQTL_cg04049253	11	rs2606724	0.9852	1
Blood	Myeloid_White_Cell_Count	mQTL_cg25849281	1	rs11121246	0.9844	0.2714
Blood	Myeloid_White_Cell_Count	mQTL_cg13561028	6	rs1264318	0.9776	0.5499
Blood	Myeloid_White_Cell_Count	mQTL_cg18484136	1	rs1954172	0.9719	1
Blood	Myeloid_White_Cell_Count	mQTL_cg22034203	1	rs4614309	0.9126	0.9966
Blood	Myeloid_White_Cell_Count	mQTL_cg05095125	4	rs2709812	0.9125	0.3995
Blood	Myeloid_White_Cell_Count	mQTL_cg07923390	6	rs1013907	0.909	0.9987
Blood	Myeloid_White_Cell_Count	mQTL_cg08168669	6	rs9393755	0.8938	0.9997
Blood	Myeloid_White_Cell_Count	mQTL_cg09614754	6	rs9393755	0.8592	0.9948
Blood	Myeloid_White_Cell_Count	mQTL_cg23633700	7	rs3763504	0.8445	1
Blood	Myeloid_White_Cell_Count	mQTL_cg16945428	20	rs6029129	0.8441	1
Blood	Myeloid_White_Cell_Count	mQTL_cg01246599	19	rs72996217	0.8178	1
Blood	Myeloid_White_Cell_Count	mQTL_cg12148312	4	rs73221129	0.8098	0.9959
Blood	Myeloid_White_Cell_Count	mQTL_cg21230266	17	rs4794822	0.8048	0.1661
Blood	Myeloid_White_Cell_Count	mQTL_cg23255141	15	rs12593469	0.7185	0.2583
Blood	Myeloid_White_Cell_Count	mQTL_cg19852650	9	rs2520096	0.7156	0.574
Blood	Myeloid_White_Cell_Count	mQTL_cg00328870	1	rs10798801	0.7124	1
Blood	Myeloid_White_Cell_Count	mQTL_cg15864775	11	rs2164311	0.5741	0.9615
Blood	Myeloid_White_Cell_Count	mQTL_cg07119830	10	rs2244524	0.5669	0.9967
Blood	Myeloid_White_Cell_Count	mQTL_cg03108697	11	rs402868	0.5174	0.5526
Blood	Neutrophil_Count	mQTL_cg04559908	6	rs1264318	0.9985	1
Blood	Neutrophil_Count	mQTL_cg25849281	1	rs11121246	0.984	0.2943
Blood	Neutrophil_Count	mQTL_cg04049253	11	rs2606724	0.9816	1
Blood	Neutrophil_Count	mQTL_cg08168669	6	rs9393755	0.9781	0.9999
Blood	Neutrophil_Count	mQTL_cg13561028	6	rs1264318	0.9776	0.5468
Blood	Neutrophil_Count	mQTL_cg09614754	6	rs9393755	0.9645	0.9983
Blood	Neutrophil_Count	mQTL_cg16945428	20	rs6029129	0.958	1
Blood	Neutrophil_Count	mQTL_cg23633700	7	rs3763504	0.9342	1
Blood	Neutrophil_Count	mQTL_cg22034203	1	rs4614309	0.924	0.9966
Blood	Neutrophil_Count	mQTL_cg07119830	10	rs2244524	0.9111	0.9997
Blood	Neutrophil_Count	mQTL_cg07923390	6	rs1013907	0.9089	0.998
Blood	Neutrophil_Count	mQTL_cg18484136	1	rs1954172	0.85	1
Blood	Neutrophil_Count	mQTL_cg21230266	17	rs4794822	0.8064	0.1715
Blood	Neutrophil_Count	mQTL_cg00328870	1	rs10798801	0.8052	1
Blood	Neutrophil_Count	mQTL_cg01246599	19	rs72996217	0.7941	1
Blood	Neutrophil_Count	mQTL_cg05095125	4	rs2709826	0.7904	0.3988
Blood	Neutrophil_Count	mQTL_cg23255141	15	rs12593469	0.7687	0.226
Blood	Neutrophil_Count	mQTL_cg12148312	4	rs73221129	0.7303	0.9974
Blood	Neutrophil_Count	mQTL_cg22203077	21	rs2839166	0.664	1
Blood	Neutrophil_Count	mQTL_cg19045300	21	rs2839166	0.6637	1
Blood	Neutrophil_Count	mQTL_cg19852650	9	rs2520096	0.6248	0.5507
Blood	Neutrophil_Count	mQTL_cg15864775	11	rs2164311	0.5843	0.9665
Blood	Neutrophil_Count	mQTL_cg25696586	8	rs2251473	0.5614	0.4384
Blood	Neutrophil_Count	mQTL_cg07211972	21	rs2839619	0.5425	1
Blood	Platelet_Count	mQTL_cg08721491	6	rs28366193	1	1
Blood	Platelet_Count	mQTL_cg08721491	6	rs28366194	0.9998	1
Blood	Platelet_Count	mQTL_cg01966425	6	rs73396284	0.9986	1
Blood	Platelet_Count	mQTL_cg04559908	6	rs1264318	0.9961	1
Blood	Platelet_Count	mQTL_cg10491108	22	rs4820268	0.9902	0.4118
Blood	Platelet_Count	mQTL_cg21873971	3	rs3792378	0.9877	0.9937
Blood	Platelet_Count	mQTL_cg13561028	6	rs2535341	0.9782	0.6736
Blood	Platelet_Count	mQTL_cg06594578	12	rs57895687	0.9565	0.4075
Blood	Platelet_Count	mQTL_cg07439055	2	rs17572109	0.9536	1
Blood	Platelet_Count	mQTL_cg25849281	1	rs11121246	0.9454	0.332
Blood	Platelet_Count	mQTL_cg05095125	4	rs2709826	0.9397	0.4436
Blood	Platelet_Count	mQTL_cg17420980	3	rs145002336	0.9308	0.9904
Blood	Platelet_Count	mQTL_cg15729578	3	rs79114865	0.9241	0.9901
Blood	Platelet_Count	mQTL_cg21040160	4	rs231334	0.9045	1
Blood	Platelet_Count	mQTL_cg06716730	17	rs853199	0.8701	0.4673
Blood	Platelet_Count	mQTL_cg01224340	14	rs2296322	0.8572	1
Blood	Platelet_Count	mQTL_cg04948915	6	rs2290758	0.8557	0.3322
Blood	Platelet_Count	mQTL_cg25727366	1	rs204075	0.8309	1
Blood	Platelet_Count	mQTL_cg05194412	2	rs56036623	0.8057	0.815
Blood	Platelet_Count	mQTL_cg20018022	17	rs853199	0.783	0.3372
Blood	Platelet_Count	mQTL_cg24851181	3	rs11706016	0.7625	0.3927
Blood	Platelet_Count	mQTL_cg21870545	1	rs204075	0.7537	0.8543
Blood	Platelet_Count	mQTL_cg11438100	11	rs360132	0.6186	0.5785
Blood	Platelet_Count	mQTL_cg10536916	6	rs78498127	0.6184	0.6137
Blood	Platelet_Count	mQTL_cg06378142	19	rs12459840	0.611	1
Blood	Platelet_Count	mQTL_cg00147627	1	rs4240913	0.6064	0.1195
Blood	Platelet_Count	mQTL_cg24076069	3	rs13100110	0.5866	0.8174
Blood	Platelet_Count	mQTL_cg11939399	4	rs73165963	0.555	0.2375
Blood	Platelet_Count	mQTL_cg17381235	1	rs4653111	0.5415	0.9993
Blood	Platelet_Count	mQTL_cg13535845	8	rs4977103	0.5051	0.4986
Blood	Red_Blood_Cell_Count	mQTL_cg10491108	22	rs2072860	0.9907	0.3799
Blood	Red_Blood_Cell_Count	mQTL_cg07899664	10	rs11191425	0.9633	0.3718
Blood	Red_Blood_Cell_Count	mQTL_cg05704183	2	rs1371045	0.9592	0.3476
Blood	Red_Blood_Cell_Count	mQTL_cg05187965	10	rs2281841	0.945	0.4034
Blood	Red_Blood_Cell_Count	mQTL_cg18986090	11	rs678397	0.9437	0.2537
Blood	Red_Blood_Cell_Count	mQTL_cg16773067	6	rs9366927	0.9146	1
Blood	Red_Blood_Cell_Count	mQTL_cg04018474	16	rs8060857	0.8952	0.9736
Blood	Red_Blood_Cell_Count	mQTL_cg17469265	4	rs4974989	0.8837	0.9986
Blood	Red_Blood_Cell_Count	mQTL_cg05111645	6	rs2523422	0.8618	0.4174
Blood	Red_Blood_Cell_Count	mQTL_cg27509823	1	rs58825445	0.8451	0.9995
Blood	Red_Blood_Cell_Count	mQTL_cg09822442	16	rs57434408	0.842	0.9988
Blood	Red_Blood_Cell_Count	mQTL_cg11266682	4	rs6449140	0.8337	0.1972
Blood	Red_Blood_Cell_Count	mQTL_cg03466977	20	rs2286306	0.827	0.973
Blood	Red_Blood_Cell_Count	mQTL_cg01399084	4	rs13128446	0.7932	0.0421
Blood	Red_Blood_Cell_Count	mQTL_cg01984146	15	rs4886877	0.788	0.3914
Blood	Red_Blood_Cell_Count	mQTL_cg07700233	4	rs6531691	0.7417	0.9999
Blood	Red_Blood_Cell_Count	mQTL_cg10806175	4	rs10002446	0.6949	0.1862
Blood	Red_Blood_Cell_Count	mQTL_cg18815120	1	rs2486733	0.6625	0.022
Blood	Red_Blood_Cell_Count	mQTL_cg08982415	12	rs11065202	0.6473	1
Blood	Red_Blood_Cell_Count	mQTL_cg02721701	10	rs77335224	0.6115	0.997
Blood	Red_Blood_Cell_Count	mQTL_cg07339208	5	rs7737253	0.6067	0.5305
Blood	Red_Blood_Cell_Count	mQTL_cg07228255	17	rs9912775	0.5342	0.26
Blood	Reticulocyte_Count	mQTL_cg04559908	6	rs1264318	0.9986	1
Blood	Reticulocyte_Count	mQTL_cg10491108	22	rs2072860	0.9936	0.4293
Blood	Reticulocyte_Count	mQTL_cg15020926	2	rs2033655	0.9898	0.715
Blood	Reticulocyte_Count	mQTL_cg00927911	3	rs7610039	0.9806	0.9998
Blood	Reticulocyte_Count	mQTL_cg13561028	6	rs1264318	0.9775	0.5651
Blood	Reticulocyte_Count	mQTL_cg27286106	10	rs10793620	0.9515	0.5667
Blood	Reticulocyte_Count	mQTL_cg25459280	12	rs11833002	0.9427	0.3095
Blood	Reticulocyte_Count	mQTL_cg09428157	1	rs2256179	0.9326	0.4883
Blood	Reticulocyte_Count	mQTL_cg21288729	13	rs7986407	0.9118	1
Blood	Reticulocyte_Count	mQTL_cg23177095	17	rs59635710	0.9062	0.534
Blood	Reticulocyte_Count	mQTL_cg07647771	16	rs12922301	0.9002	0.1323
Blood	Reticulocyte_Count	mQTL_cg10231179	8	rs11775886	0.8841	1
Blood	Reticulocyte_Count	mQTL_cg21284822	3	rs12487771	0.8175	1
Blood	Reticulocyte_Count	mQTL_cg06089008	15	rs34146758	0.701	0.9873
Blood	Reticulocyte_Count	mQTL_cg11247712	14	rs4111127	0.6884	0.9559
Blood	Reticulocyte_Count	mQTL_cg21717724	9	rs16910125	0.642	0.6448
Blood	Reticulocyte_Count	mQTL_cg01214116	10	rs73377303	0.5083	0.2128
Blood	Reticulocyte_Count	mQTL_cg10861731	10	rs17700388	0.5027	0.2442
Blood	Sum_Basophil_Neutrophil_Count	mQTL_cg04559908	6	rs1264318	0.9985	1
Blood	Sum_Basophil_Neutrophil_Count	mQTL_cg25849281	1	rs11121246	0.9842	0.2935
Blood	Sum_Basophil_Neutrophil_Count	mQTL_cg04049253	11	rs2606724	0.9828	1
Blood	Sum_Basophil_Neutrophil_Count	mQTL_cg13561028	6	rs1264318	0.9776	0.5472
Blood	Sum_Basophil_Neutrophil_Count	mQTL_cg08168669	6	rs9393755	0.9766	0.9999
Blood	Sum_Basophil_Neutrophil_Count	mQTL_cg09614754	6	rs9393755	0.9628	0.9984
Blood	Sum_Basophil_Neutrophil_Count	mQTL_cg16945428	20	rs6029129	0.9506	1
Blood	Sum_Basophil_Neutrophil_Count	mQTL_cg22034203	1	rs4614309	0.9306	0.9966
Blood	Sum_Basophil_Neutrophil_Count	mQTL_cg23633700	7	rs3763504	0.9238	1
Blood	Sum_Basophil_Neutrophil_Count	mQTL_cg07923390	6	rs1013907	0.911	0.9981
Blood	Sum_Basophil_Neutrophil_Count	mQTL_cg18484136	1	rs1954172	0.8694	1
Blood	Sum_Basophil_Neutrophil_Count	mQTL_cg07119830	10	rs2244524	0.8585	0.9994
Blood	Sum_Basophil_Neutrophil_Count	mQTL_cg05095125	4	rs2709826	0.8456	0.399
Blood	Sum_Basophil_Neutrophil_Count	mQTL_cg00328870	1	rs10798801	0.8045	1
Blood	Sum_Basophil_Neutrophil_Count	mQTL_cg21230266	17	rs12600856	0.8039	0.1697
Blood	Sum_Basophil_Neutrophil_Count	mQTL_cg23255141	15	rs12593469	0.771	0.2388
Blood	Sum_Basophil_Neutrophil_Count	mQTL_cg01246599	19	rs72996217	0.7312	1
Blood	Sum_Basophil_Neutrophil_Count	mQTL_cg12148312	4	rs73221129	0.7122	0.9968
Blood	Sum_Basophil_Neutrophil_Count	mQTL_cg19852650	9	rs2520096	0.669	0.568
Blood	Sum_Basophil_Neutrophil_Count	mQTL_cg22203077	21	rs2839166	0.6392	1
Blood	Sum_Basophil_Neutrophil_Count	mQTL_cg19045300	21	rs2839166	0.6389	1
Blood	Sum_Basophil_Neutrophil_Count	mQTL_cg15864775	11	rs2164311	0.6205	0.9667
Blood	Sum_Basophil_Neutrophil_Count	mQTL_cg07211972	21	rs2839619	0.5156	1
Blood	Sum_Basophil_Neutrophil_Count	mQTL_cg25696586	8	rs2251473	0.5056	0.4177
Blood	Sum_Eosinophil_Basophil_Count	mQTL_cg04559908	6	rs1264318	0.9959	1
Blood	Sum_Eosinophil_Basophil_Count	mQTL_cg10533397	6	rs2916805	0.9924	0.7391
Blood	Sum_Eosinophil_Basophil_Count	mQTL_cg13561028	6	rs2535341	0.9797	0.6987
Blood	Sum_Eosinophil_Basophil_Count	mQTL_cg17590657	6	rs2517730	0.9629	0.8308
Blood	Sum_Eosinophil_Basophil_Count	mQTL_cg10912203	9	rs1322054	0.8996	0.1677
Blood	Sum_Eosinophil_Basophil_Count	mQTL_cg06793162	6	rs1548306	0.8828	1
Blood	Sum_Eosinophil_Basophil_Count	mQTL_cg18699146	3	rs1491951	0.8723	0.9999
Blood	Sum_Eosinophil_Basophil_Count	mQTL_cg16982215	16	rs59247888	0.8663	1
Blood	Sum_Eosinophil_Basophil_Count	mQTL_cg21288729	13	rs7986407	0.8365	1
Blood	Sum_Eosinophil_Basophil_Count	mQTL_cg15644324	1	rs2147904	0.7779	0.9936
Blood	Sum_Eosinophil_Basophil_Count	mQTL_cg10661893	1	rs2125855	0.7551	0.5849
Blood	Sum_Eosinophil_Basophil_Count	mQTL_cg14004768	1	rs301802	0.7063	0.3982
Blood	Sum_Eosinophil_Basophil_Count	mQTL_cg01723420	16	rs9938890	0.6945	0.1828
Blood	Sum_Eosinophil_Basophil_Count	mQTL_cg25459280	12	rs7958691	0.5763	0.2988
Blood	Sum_Eosinophil_Basophil_Count	mQTL_cg25459280	12	rs12823740	0.5064	0.1582
Blood	Sum_Neutrophil_Eosinophil_Count	mQTL_cg04559908	6	rs1264318	0.9986	1
Blood	Sum_Neutrophil_Eosinophil_Count	mQTL_cg25849281	1	rs11121246	0.985	0.2745
Blood	Sum_Neutrophil_Eosinophil_Count	mQTL_cg04049253	11	rs2606724	0.9792	1
Blood	Sum_Neutrophil_Eosinophil_Count	mQTL_cg13561028	6	rs1264318	0.9776	0.5502
Blood	Sum_Neutrophil_Eosinophil_Count	mQTL_cg16945428	20	rs6029129	0.9587	1
Blood	Sum_Neutrophil_Eosinophil_Count	mQTL_cg23633700	7	rs3763504	0.9416	1
Blood	Sum_Neutrophil_Eosinophil_Count	mQTL_cg08168669	6	rs9393755	0.9393	0.9998
Blood	Sum_Neutrophil_Eosinophil_Count	mQTL_cg22034203	1	rs4614309	0.9284	0.9967
Blood	Sum_Neutrophil_Eosinophil_Count	mQTL_cg09614754	6	rs9393755	0.9136	0.9964
Blood	Sum_Neutrophil_Eosinophil_Count	mQTL_cg07923390	6	rs1013907	0.9071	0.998
Blood	Sum_Neutrophil_Eosinophil_Count	mQTL_cg05095125	4	rs2709826	0.8826	0.4016
Blood	Sum_Neutrophil_Eosinophil_Count	mQTL_cg07119830	10	rs2244524	0.8732	0.9996
Blood	Sum_Neutrophil_Eosinophil_Count	mQTL_cg01246599	19	rs72996217	0.851	1
Blood	Sum_Neutrophil_Eosinophil_Count	mQTL_cg18484136	1	rs1954172	0.8484	1
Blood	Sum_Neutrophil_Eosinophil_Count	mQTL_cg21230266	17	rs4794822	0.8112	0.1807
Blood	Sum_Neutrophil_Eosinophil_Count	mQTL_cg12148312	4	rs73221129	0.793	0.9978
Blood	Sum_Neutrophil_Eosinophil_Count	mQTL_cg00328870	1	rs10798801	0.7564	1
Blood	Sum_Neutrophil_Eosinophil_Count	mQTL_cg23255141	15	rs12593469	0.6856	0.2169
Blood	Sum_Neutrophil_Eosinophil_Count	mQTL_cg19852650	9	rs2520096	0.6655	0.5508
Blood	Sum_Neutrophil_Eosinophil_Count	mQTL_cg24033633	3	rs7649133	0.5923	0.9999
Blood	Sum_Neutrophil_Eosinophil_Count	mQTL_cg22203077	21	rs2839166	0.5735	1
Blood	Sum_Neutrophil_Eosinophil_Count	mQTL_cg19045300	21	rs2839166	0.5732	1
Blood	Sum_Neutrophil_Eosinophil_Count	mQTL_cg15864775	11	rs2164311	0.5648	0.9642
Blood	Sum_Neutrophil_Eosinophil_Count	mQTL_cg19114543	3	rs11714294	0.5003	0.3996
Blood	White_Blood_Cell_Count	mQTL_cg18484136	1	rs1954172	0.9999	1
Blood	White_Blood_Cell_Count	mQTL_cg04559908	6	rs1264318	0.9989	1
Blood	White_Blood_Cell_Count	mQTL_cg04559908	6	rs2524069	0.9971	0.8548
Blood	White_Blood_Cell_Count	mQTL_cg04049253	11	rs2606724	0.9868	1
Blood	White_Blood_Cell_Count	mQTL_cg21596584	4	rs13105987	0.9777	0.5506
Blood	White_Blood_Cell_Count	mQTL_cg13561028	6	rs1264318	0.9771	0.6093
Blood	White_Blood_Cell_Count	mQTL_cg05095125	4	rs2709826	0.9453	0.4383
Blood	White_Blood_Cell_Count	mQTL_cg23633700	7	rs3763504	0.9322	0.9999
Blood	White_Blood_Cell_Count	mQTL_cg01246599	19	rs72996217	0.9252	1
Blood	White_Blood_Cell_Count	mQTL_cg08168669	6	rs9393755	0.9204	0.9994
Blood	White_Blood_Cell_Count	mQTL_cg22034203	1	rs4614309	0.9172	0.9967
Blood	White_Blood_Cell_Count	mQTL_cg06716730	17	rs862490	0.9081	0.4138
Blood	White_Blood_Cell_Count	mQTL_cg09614754	6	rs9393755	0.8844	0.9886
Blood	White_Blood_Cell_Count	mQTL_cg19045300	21	rs2839166	0.8774	1
Blood	White_Blood_Cell_Count	mQTL_cg22203077	21	rs2839166	0.8774	1
Blood	White_Blood_Cell_Count	mQTL_cg18511008	5	rs11567701	0.8733	0.3065
Blood	White_Blood_Cell_Count	mQTL_cg12148312	4	rs73221129	0.837	0.9889
Blood	White_Blood_Cell_Count	mQTL_cg25849281	1	rs11121246	0.8312	0.2686
Blood	White_Blood_Cell_Count	mQTL_cg21230266	17	rs4794822	0.8025	0.1633
Blood	White_Blood_Cell_Count	mQTL_cg20018022	17	rs862490	0.7992	0.3921
Blood	White_Blood_Cell_Count	mQTL_cg19675496	8	rs4840516	0.7444	0.4742
Blood	White_Blood_Cell_Count	mQTL_cg25459280	12	rs11833002	0.6903	0.2411
Blood	White_Blood_Cell_Count	mQTL_cg16837680	8	rs6995407	0.6829	0.534
Blood	White_Blood_Cell_Count	mQTL_cg00328870	1	rs10798801	0.6768	1
Blood	White_Blood_Cell_Count	mQTL_cg07119830	10	rs2244524	0.6592	0.9982
Blood	White_Blood_Cell_Count	mQTL_cg03108697	11	rs402868	0.6342	0.4989
Blood	White_Blood_Cell_Count	mQTL_cg25459280	12	rs12823740	0.6044	0.1575
Blood	White_Blood_Cell_Count	mQTL_cg01726273	2	rs10203732	0.6006	0.9996
Blood	White_Blood_Cell_Count	mQTL_cg08034986	1	rs4970489	0.5714	1
Blood	White_Blood_Cell_Count	mQTL_cg19852650	9	rs2520096	0.5548	0.5575
Blood	White_Blood_Cell_Count	mQTL_cg04165759	1	rs376759250	0.535	0.5453
Blood	White_Blood_Cell_Count	mQTL_cg15864775	11	rs2164311	0.5181	0.9417
Blood	White_Blood_Cell_Count	mQTL_cg25696586	8	rs2251473	0.5061	0.3928
Cardiometabolic	Adiponectin	mQTL_cg25459280	12	rs12296259	0.8275	0.2094
Cardiometabolic	Adiponectin	mQTL_cg25459280	12	rs7133378	0.8018	0.2404
Cardiometabolic	Celiac_Disease	mQTL_cg22445183	15	rs8034281	0.8499	0.2321
Cardiometabolic	Celiac_Disease	mQTL_cg23531459	8	rs648119	0.68	1
Cardiometabolic	Celiac_Disease	mQTL_cg08245853	9	rs11790098	0.568	1
Cardiometabolic	Celiac_Disease	mQTL_cg09945482	18	rs2847274	0.5623	0.2087
Cardiometabolic	Coronary_Artery_Disease	mQTL_cg07401063	3	rs7623687	0.9798	0.5061
Cardiometabolic	Coronary_Artery_Disease	mQTL_cg19787041	19	rs56289821	0.978	0.6694
Cardiometabolic	Coronary_Artery_Disease	mQTL_cg21612339	3	rs7623687	0.9677	0.5061
Cardiometabolic	Coronary_Artery_Disease	mQTL_cg11512515	1	rs4634932	0.964	0.8076
Cardiometabolic	Coronary_Artery_Disease	mQTL_cg07899664	10	rs11191416	0.9561	0.5469
Cardiometabolic	Coronary_Artery_Disease	mQTL_cg08201663	14	rs91144	0.7562	0.9124
Cardiometabolic	Coronary_Artery_Disease	mQTL_cg02721701	10	rs77335224	0.7044	0.9972
Cardiometabolic	Coronary_Artery_Disease	mQTL_cg11939399	4	rs67043033	0.5477	0.1893
Cardiometabolic	Diastolic_Blood_Pressure	mQTL_cg07980026	1	rs17037425	0.8855	1
Cardiometabolic	Diastolic_Blood_Pressure	mQTL_cg13736356	2	rs12989141	0.7355	0.3458
Cardiometabolic	Diastolic_Blood_Pressure	mQTL_cg07899664	10	rs11191416	0.5913	0.5588
Cardiometabolic	Fasting_Glucose	mQTL_cg23097878	11	rs11038673	0.867	1
Cardiometabolic	Fasting_Glucose	mQTL_cg05962882	15	rs74770198	0.7308	0.9995
Cardiometabolic	Fasting_Glucose	mQTL_cg06921803	17	rs146268882	0.6137	0.3966
Cardiometabolic	HDL_Cholesterol_1	mQTL_cg15460135	19	rs103294	0.9974	1
Cardiometabolic	HDL_Cholesterol_1	mQTL_cg22110654	6	rs3131643	0.9511	0.9984
Cardiometabolic	HDL_Cholesterol_1	mQTL_cg23962789	11	rs661171	0.9321	0.9919
Cardiometabolic	HDL_Cholesterol_1	mQTL_cg01626341	6	rs2858310	0.7474	0.5734
Cardiometabolic	HDL_Cholesterol_1	mQTL_cg13561028	6	rs4678	0.7433	0.9032
Cardiometabolic	HDL_Cholesterol_1	mQTL_cg25459280	12	rs12317176	0.7095	0.8131
Cardiometabolic	HDL_Cholesterol_1	mQTL_cg22110654	6	rs3095340	0.5551	0.9964
Cardiometabolic	HDL_Cholesterol_2	mQTL_cg01760189	17	rs2088368	0.6552	0.662
Cardiometabolic	HDL_Cholesterol_2	mQTL_cg00276752	17	rs2088368	0.6519	0.6132
Cardiometabolic	HDL_Cholesterol_2	mQTL_cg16961486	17	rs2088368	0.6493	0.5497
Cardiometabolic	HDL_Cholesterol_2	mQTL_cg24163184	17	rs2088368	0.6413	0.4203
Cardiometabolic	HDL_Cholesterol_2	mQTL_cg17577085	17	rs2088367	0.6323	0.3656
Cardiometabolic	HDL_Cholesterol_2	mQTL_cg09304460	17	rs2088367	0.6291	0.3912
Cardiometabolic	HDL_Cholesterol_2	mQTL_cg19811118	20	rs66744494	0.6189	0.999
Cardiometabolic	Heart_Attack	mQTL_cg19787041	19	rs112032422	0.9531	0.2864
Cardiometabolic	Heart_Attack	mQTL_cg13554773	17	rs11079867	0.8567	0.4377
Cardiometabolic	Heart_Rate	mQTL_cg21284822	3	rs12487771	0.6853	1
Cardiometabolic	Heart_Rate	mQTL_cg21830728	17	rs508255	0.6827	0.9994
Cardiometabolic	Heart_Rate	mQTL_cg01097406	16	rs8059821	0.5559	1
Cardiometabolic	Heart_Rate	mQTL_cg08860612	15	rs1051730	0.5462	0.9559
Cardiometabolic	Heart_Rate	mQTL_cg05924882	15	rs57825040	0.5292	0.593
Cardiometabolic	High_Cholesterol	mQTL_cg19787041	19	rs112552009	0.9506	0.7406
Cardiometabolic	High_Cholesterol	mQTL_cg06793162	6	rs9268781	0.9181	0.4173
Cardiometabolic	High_Cholesterol	mQTL_cg26811065	6	rs2244458	0.8326	0.9997
Cardiometabolic	High_Cholesterol	mQTL_cg02792821	20	rs432448	0.5586	1
Cardiometabolic	High_Cholesterol	mQTL_cg16467921	8	rs4404878	0.5365	0.2213
Cardiometabolic	Hypertension	mQTL_cg25696586	8	rs2251473	0.9529	0.6958
Cardiometabolic	Hypertension	mQTL_cg07010633	17	rs2608882	0.94	0.2711
Cardiometabolic	Hypertension	mQTL_cg10989981	6	rs4148871	0.8932	0.9998
Cardiometabolic	Hypertension	mQTL_cg20449619	8	rs4841437	0.8552	0.9739
Cardiometabolic	Hypertension	mQTL_cg25367418	15	rs11072505	0.8471	0.5598
Cardiometabolic	Hypertension	mQTL_cg01309870	6	rs4412194	0.8216	0.3454
Cardiometabolic	Hypertension	mQTL_cg20090690	10	rs35826943	0.7912	0.1131
Cardiometabolic	Hypertension	mQTL_cg05704183	2	rs12691702	0.78	0.3039
Cardiometabolic	Hypertension	mQTL_cg03701469	8	rs11776239	0.7354	0.812
Cardiometabolic	Hypertension	mQTL_cg13023638	20	rs11698827	0.7012	0.997
Cardiometabolic	Hypertension	mQTL_cg27040468	10	rs1626532	0.6328	0.0152
Cardiometabolic	Hypertension	mQTL_cg18375707	11	rs3751122	0.6281	0.9982
Cardiometabolic	Hypertension	mQTL_cg12065806	10	rs4948525	0.6074	0.0876
Cardiometabolic	Hypertension	mQTL_cg01905478	1	rs3122053	0.5869	0.9749
Cardiometabolic	Hypertension	mQTL_cg16070035	5	rs2351245	0.5706	0.4593
Cardiometabolic	Hypertension	mQTL_cg07173278	3	rs2811478	0.5613	0.3774
Cardiometabolic	Hypertension	mQTL_cg19675496	8	rs4840516	0.5267	0.733
Cardiometabolic	Hypertension	mQTL_cg16101574	7	rs4141099	0.5053	0.9998
Cardiometabolic	LDL_Cholesterol_1	mQTL_cg09733528	2	rs2241341	0.726	0.5
Cardiometabolic	LDL_Cholesterol_1	mQTL_cg15358701	1	rs9427398	0.5198	1
Cardiometabolic	LDL_Cholesterol_2	mQTL_cg19787041	19	rs112032422	0.8596	0.5165
Cardiometabolic	LDL_Cholesterol_2	mQTL_cg20619473	6	rs11966646	0.5488	0.1459
Cardiometabolic	LDL_Cholesterol_2	mQTL_cg19367136	1	rs61778217	0.5173	0.7522
Cardiometabolic	Methylene	mQTL_cg05458915	11	rs11605837	0.9311	0.7571
Cardiometabolic	Stroke	mQTL_cg16909799	8	rs11786047	0.8014	0.2784
Cardiometabolic	Stroke	mQTL_cg06089008	15	rs34146758	0.5522	0.9418
Cardiometabolic	Systolic_Blood_Pressure	mQTL_cg07980026	1	rs17037425	0.8338	0.9999
Cardiometabolic	Triglycerides_1	mQTL_cg21748271	20	rs6058104	0.8417	0.2311
Cardiometabolic	Triglycerides_2	mQTL_cg19787041	19	rs112032422	0.9533	0.573
Cardiometabolic	Triglycerides_2	mQTL_cg01246599	19	rs12459555	0.5111	0.6112
Cardiometabolic	Type_2_Diabetes_1	mQTL_cg25043378	8	rs515071	0.9901	0.994
Cardiometabolic	Type_2_Diabetes_1	mQTL_cg03713592	11	rs11603334	0.9784	0.9785
Cardiometabolic	Type_2_Diabetes_1	mQTL_cg01678292	8	rs516946	0.8741	0.8514
Cardiometabolic	Type_2_Diabetes_1	mQTL_cg27157434	1	rs10801922	0.6507	0.9999
Cardiometabolic	Type_2_Diabetes_1	mQTL_cg01307671	17	rs8065670	0.5704	0.2106
Cardiometabolic	Type_2_Diabetes_1	mQTL_cg13136933	15	rs2414498	0.5439	1
Immune	Ankylosing_Spondylitis	mQTL_cg12672189	6	rs55890913	0.9896	0.9999
Immune	Ankylosing_Spondylitis	mQTL_cg15837308	6	rs55890913	0.8052	0.9968
Immune	Ankylosing_Spondylitis	mQTL_cg25764570	6	rs111266158	0.8049	0.6042
Immune	Ankylosing_Spondylitis	mQTL_cg17977304	6	rs2523966	0.6677	0.959
Immune	Chronic_Kidney_Disease	mQTL_cg01045946	1	rs7540258	0.5529	0.4881
Immune	Crohns_Disease_1	mQTL_cg20236627	6	rs2395306	0.9506	0.9988
Immune	Crohns_Disease_1	mQTL_cg09945482	18	rs2847274	0.8523	0.3113
Immune	Crohns_Disease_1	mQTL_cg08742290	6	rs2769355	0.72	0.0344
Immune	Crohns_Disease_1	mQTL_cg19286699	15	rs72745335	0.7063	0.9998
Immune	Crohns_Disease_1	mQTL_cg02774073	6	rs1627904	0.696	1
Immune	Crohns_Disease_1	mQTL_cg05573767	6	rs439553	0.5979	0.5168
Immune	Hayfever	mQTL_cg23459863	11	rs61886887	0.957	0.5191
Immune	Hayfever	mQTL_cg06224893	2	rs6739187	0.95	0.9902
Immune	Hayfever	mQTL_cg22445183	15	rs12148708	0.9116	0.2126
Immune	Hayfever	mQTL_cg24733384	14	rs117720204	0.8783	0.3313
Immune	Hayfever	mQTL_cg11786476	6	rs3117003	0.8738	0.9999
Immune	Hayfever	mQTL_cg10536916	6	rs78143918	0.8275	0.7261
Immune	Hayfever	mQTL_cg13554773	17	rs12602769	0.6423	0.4057
Immune	Hayfever	mQTL_cg14004768	1	rs301819	0.6171	0.5586
Immune	Inflammatory_Bowel_Disease	mQTL_cg16004593	6	rs7762488	0.9886	0.4738
Immune	Inflammatory_Bowel_Disease	mQTL_cg15644404	18	rs28723685	0.8523	0.9985
Immune	Inflammatory_Bowel_Disease	mQTL_cg07539121	5	rs149357	0.8257	0.2169
Immune	Inflammatory_Bowel_Disease	mQTL_cg09945482	18	rs2847278	0.8136	0.3289
Immune	Inflammatory_Bowel_Disease	mQTL_cg27268840	16	rs1094281	0.7874	0.2747
Immune	Inflammatory_Bowel_Disease	mQTL_cg23097878	11	rs11038673	0.693	1
Immune	Inflammatory_Bowel_Disease	mQTL_cg00086871	4	rs7693321	0.6687	0.9984
Immune	Inflammatory_Bowel_Disease	mQTL_cg26167301	22	rs4993442	0.6617	0.2156
Immune	Inflammatory_Bowel_Disease	mQTL_cg03863342	6	rs4713276	0.6602	0.9996
Immune	Inflammatory_Bowel_Disease	mQTL_cg09228095	2	rs10206299	0.537	0.2355
Immune	Inflammatory_Bowel_Disease	mQTL_cg15938260	17	rs113051447	0.517	0.9975
Immune	Inflammatory_Bowel_Disease	mQTL_cg07439055	2	rs2230054	0.5013	0.9569
Immune	Rheumatoid_Arthritis_1	mQTL_cg15358701	1	rs9427398	0.944	1
Immune	Rheumatoid_Arthritis_1	mQTL_cg11050792	6	rs9498368	0.9269	0.458
Immune	Rheumatoid_Arthritis_1	mQTL_cg11845111	2	rs2192008	0.8688	0.4393
Immune	Rheumatoid_Arthritis_1	mQTL_cg11554543	19	rs11669558	0.7692	0.4997
Immune	Rheumatoid_Arthritis_1	mQTL_cg05677013	1	rs12118203	0.6761	1
Immune	Rheumatoid_Arthritis_1	mQTL_cg23459863	11	rs660442	0.6292	0.8359
Immune	Rheumatoid_Arthritis_1	mQTL_cg12994167	4	rs72607866	0.6273	0.2815
Immune	Rheumatoid_Arthritis_1	mQTL_cg14065976	11	rs1046864	0.6172	0.7595
Immune	Rheumatoid_Arthritis_1	mQTL_cg10643017	11	rs73005423	0.614	0.28
Immune	Rheumatoid_Arthritis_1	mQTL_cg25486432	12	rs7976009	0.5909	0.2742
Immune	Rheumatoid_Arthritis_1	mQTL_cg02140517	10	rs4287279	0.5441	0.9772
Immune	Rheumatoid_Arthritis_2	mQTL_cg17590657	6	rs2916816	0.8298	0.6512
Immune	Rheumatoid_Arthritis_2	mQTL_cg16004593	6	rs3763309	0.6774	0.3112
Immune	Rheumatoid_Arthritis_2	mQTL_cg10533397	6	rs13219558	0.6062	0.2253
Immune	Systemic_Lupus_Erythematosus	mQTL_cg06793162	6	rs6937545	0.9738	1
Immune	Systemic_Lupus_Erythematosus	mQTL_cg11845111	2	rs2192008	0.9045	0.3707
Immune	Systemic_Lupus_Erythematosus	mQTL_cg09035930	12	rs35907548	0.9029	0.351
Immune	Systemic_Lupus_Erythematosus	mQTL_cg25696586	8	rs2251473	0.886	0.5665
Immune	Systemic_Lupus_Erythematosus	mQTL_cg06615152	19	rs78835017	0.8702	1
Immune	Systemic_Lupus_Erythematosus	mQTL_cg16837680	8	rs7823056	0.8335	0.7322
Immune	Systemic_Lupus_Erythematosus	mQTL_cg11438100	11	rs360132	0.7372	0.4417
Immune	Systemic_Lupus_Erythematosus	mQTL_cg23021340	6	rs2334070	0.7132	0.9976
Immune	Systemic_Lupus_Erythematosus	mQTL_cg02872426	6	rs2334070	0.7097	0.9998
Immune	Systemic_Lupus_Erythematosus	mQTL_cg16004814	10	rs74146301	0.6937	0.7493
Immune	Systemic_Lupus_Erythematosus	mQTL_cg15729871	9	rs116086676	0.6581	0.9732
Immune	Systemic_Lupus_Erythematosus	mQTL_cg00478333	10	rs4746277	0.6557	0.2918
Immune	Systemic_Lupus_Erythematosus	mQTL_cg21177880	9	rs116086676	0.5471	0.9243
Immune	Ulcerative_Colitis_1	mQTL_cg16004593	6	rs7762488	0.9923	0.5468
Immune	Ulcerative_Colitis_1	mQTL_cg22812614	6	rs9271676	0.7878	0.3911
Immune	Ulcerative_Colitis_1	mQTL_cg16070035	5	rs695965	0.783	0.8346
Immune	Ulcerative_Colitis_1	mQTL_cg26167301	22	rs4993442	0.7722	0.2216
Immune	Ulcerative_Colitis_1	mQTL_cg27268840	16	rs1645926	0.7513	0.1195
Immune	Ulcerative_Colitis_1	mQTL_cg07539121	5	rs149357	0.6036	0.2147
Immune	Ulcerative_Colitis_1	mQTL_cg23097878	11	rs11038673	0.6017	1
Immune	Ulcerative_Colitis_1	mQTL_cg26662672	22	rs9616810	0.5924	0.9998
Immune	Ulcerative_Colitis_2	mQTL_cg12672189	6	rs55890913	0.9811	0.9999
Immune	Ulcerative_Colitis_2	mQTL_cg15837308	6	rs55890913	0.7101	0.9933
Immune	Ulcerative_Colitis_2	mQTL_cg09535358	6	rs1111180	0.5039	0.8984
Allergy	Asthma_1	mQTL_cg16004593	6	rs2073044	0.9983	1
Allergy	Asthma_1	mQTL_cg20636526	6	rs2073044	0.9983	1
Allergy	Asthma_1	mQTL_cg07363637	6	rs3131384	0.887	0.9997
Allergy	Asthma_1	mQTL_cg15691649	6	rs198848	0.8595	0.2259
Allergy	Asthma_1	mQTL_cg19645249	10	rs11195368	0.7676	0.2976
Allergy	Asthma_1	mQTL_cg09420738	10	rs10218952	0.687	0.4046
Allergy	Asthma_1	mQTL_cg13554773	17	rs11079867	0.6667	0.6691
Allergy	Asthma_1	mQTL_cg10420223	6	rs9257566	0.6078	0.9999
Allergy	Asthma_1	mQTL_cg21288729	13	rs7986407	0.5435	1
Allergy	Asthma_1	mQTL_cg03787837	6	rs9270911	0.5431	0.5139
Allergy	Asthma_2	mQTL_cg03787837	6	rs9270910	0.9966	0.8795
Allergy	Asthma_2	mQTL_cg10420223	6	rs9257566	0.9438	1
Allergy	Asthma_2	mQTL_cg15426006	13	rs6491491	0.6754	1
Allergy	Asthma_2	mQTL_cg13782302	7	rs17455862	0.6721	0.4469
Allergy	Asthma_2	mQTL_cg07173278	3	rs2811478	0.6656	0.0808
Allergy	Asthma_2	mQTL_cg07923390	6	rs1013907	0.5784	0.9868
Allergy	Asthma_2	mQTL_cg11331445	12	rs11613912	0.5543	0.6353
Allergy	Asthma_3	mQTL_cg03787837	6	rs9270910	0.9965	0.9343
Allergy	Asthma_3	mQTL_cg10420223	6	rs9257566	0.9788	1
Allergy	Asthma_3	mQTL_cg13782302	7	rs17455862	0.8009	0.4409
Allergy	Asthma_3	mQTL_cg07173278	3	rs2811478	0.6513	0.0798
Allergy	Asthma_3	mQTL_cg15426006	13	rs6491491	0.6401	1
Allergy	Asthma_3	mQTL_cg07923390	6	rs1013907	0.6154	0.9891
Allergy	Asthma_3	mQTL_cg08168669	6	rs9393755	0.5117	0.9944
Allergy	Asthma_4	mQTL_cg16004593	6	rs9268528	0.9693	0.7042
Allergy	Asthma_4	mQTL_cg03787837	6	rs9270911	0.9437	0.5161
Allergy	Asthma_4	mQTL_cg16004593	6	rs3763312	0.511	0.7564
Allergy	Eczema_1	mQTL_cg24009529	6	rs3134952	0.9919	0.9737
Allergy	Eczema_1	mQTL_cg11040238	6	rs2233965	0.9125	0.7742
Allergy	Eczema_1	mQTL_cg10189324	9	rs7854031	0.7034	0.1892
Allergy	Eczema_1	mQTL_cg13554773	17	rs12602769	0.557	0.58
Allergy	Eczema_2	mQTL_cg16004593	6	rs9268556	0.7572	0.2097
Allergy	Eczema_2	mQTL_cg08721491	6	rs540699517	0.6766	0.8604
Allergy	Eczema_2	mQTL_cg12730088	6	rs9266637	0.5929	0.8898
Allergy	Eczema_2	mQTL_cg07481886	6	rs8283	0.5522	0.9995

## Sheet: S5F
Table S5F: GWAS-meQTL colocalizations in granulocytes. PPFC: posterior probability of colocalization in the region; PPE: proportion of PPFC explained by the SNP
Category	Trait 1 (GWAS)	Trait2 (CpG)	Chr	Colocalized SNP	Posterior probability (PPFC)	posterior explained by SNP (PPE)
Blood	Platelet_Count	mQTL_cg23649129	1	rs75139539	0.6672	0.9955
Blood	Red_Blood_Cell_Count	mQTL_cg18474539	16	rs12925759	0.8638	0.4562
Cardiometabolic	Hypertension	mQTL_cg04148458	3	rs13096934	0.6418	0.164
Immune	Hayfever	mQTL_cg21382800	22	rs5762935	0.8605	0.3171
Immune	Inflammatory_Bowel_Disease	mQTL_cg10888995	22	rs67938788	0.9	0.9997
Immune	Type_1_Diabetes	mQTL_cg01430725	1	rs3917964	0.8682	0.475
Immune	Ulcerative_Colitis_1	mQTL_cg10888995	22	rs67938788	0.5442	0.9829

## Sheet: S5G
Table S5G: GWAS-meQTL colocalizations in bulk PBMC. PPFC: posterior probability of colocalization in the region; PPE: proportion of PPFC explained by the SNP
Category	Trait 1 (GWAS)	Trait2 (CpG)	Chr	Colocalized SNP	Posterior probability (PPFC)	posterior explained by SNP (PPE)
Blood	Eosinophil_Count	mQTL_cg05385718	2	rs1106639	1	1
Blood	Eosinophil_Count	mQTL_cg12214810	2	rs1106639	1	1
Blood	Eosinophil_Count	mQTL_cg00903577	6	rs6908726	1	1
Blood	Eosinophil_Count	mQTL_cg03796735	6	rs6918888	1	1
Blood	Eosinophil_Count	mQTL_cg04026937	6	rs3763327	1	1
Blood	Eosinophil_Count	mQTL_cg06608359	6	rs6908726	1	1
Blood	Eosinophil_Count	mQTL_cg06793162	6	rs3763327	1	1
Blood	Eosinophil_Count	mQTL_cg08269402	6	rs3763327	1	1
Blood	Eosinophil_Count	mQTL_cg08638886	6	rs6908726	1	1
Blood	Eosinophil_Count	mQTL_cg10420223	6	rs3129683	1	1
Blood	Eosinophil_Count	mQTL_cg10420223	6	rs3094569	1	1
Blood	Eosinophil_Count	mQTL_cg10466124	6	rs3763327	1	1
Blood	Eosinophil_Count	mQTL_cg11294950	6	rs3763327	1	1
Blood	Eosinophil_Count	mQTL_cg12914966	6	rs6908726	1	1
Blood	Eosinophil_Count	mQTL_cg13269645	6	rs6908726	1	1
Blood	Eosinophil_Count	mQTL_cg14178705	6	rs386480	1	1
Blood	Eosinophil_Count	mQTL_cg15411272	6	rs3094569	1	1
Blood	Eosinophil_Count	mQTL_cg16677399	6	rs6908726	1	1
Blood	Eosinophil_Count	mQTL_cg16690356	6	rs3094569	1	1
Blood	Eosinophil_Count	mQTL_cg18035435	6	rs386480	1	1
Blood	Eosinophil_Count	mQTL_cg18052547	6	rs3763327	1	1
Blood	Eosinophil_Count	mQTL_cg19918208	6	rs6908726	1	1
Blood	Eosinophil_Count	mQTL_cg23214071	6	rs6918888	1	1
Blood	Eosinophil_Count	mQTL_cg23681866	6	rs3094569	1	1
Blood	Eosinophil_Count	mQTL_cg24838316	6	rs3094569	1	1
Blood	Eosinophil_Count	mQTL_cg25372449	6	rs3763327	1	1
Blood	Eosinophil_Count	mQTL_cg26121931	6	rs3094569	1	1
Blood	Eosinophil_Count	mQTL_cg14199953	9	rs114741563	1	1
Blood	Eosinophil_Count	mQTL_cg00598125	6	rs3763327	0.9999	1
Blood	Eosinophil_Count	mQTL_cg10989981	6	rs1548306	0.9999	1
Blood	Eosinophil_Count	mQTL_cg19952163	7	rs12705849	0.9999	1
Blood	Eosinophil_Count	mQTL_cg04771084	6	rs3130631	0.9998	0.9992
Blood	Eosinophil_Count	mQTL_cg22110654	6	rs3131617	0.9998	1
Blood	Eosinophil_Count	mQTL_cg15426006	13	rs9557177	0.9998	1
Blood	Eosinophil_Count	mQTL_cg01613691	19	rs4807542	0.9997	0.9997
Blood	Eosinophil_Count	mQTL_cg00123512	16	rs3809627	0.9996	1
Blood	Eosinophil_Count	mQTL_cg10250238	16	rs3809627	0.9996	0.9999
Blood	Eosinophil_Count	mQTL_cg20052242	16	rs3809627	0.9996	1
Blood	Eosinophil_Count	mQTL_cg26452476	16	rs3809627	0.9996	1
Blood	Eosinophil_Count	mQTL_cg27087781	16	rs3809627	0.9996	1
Blood	Eosinophil_Count	mQTL_cg05228777	21	rs2834081	0.9995	1
Blood	Eosinophil_Count	mQTL_cg26318645	21	rs2834081	0.9995	1
Blood	Eosinophil_Count	mQTL_cg10161440	17	rs2074404	0.999	1
Blood	Eosinophil_Count	mQTL_cg23634079	6	rs3130631	0.9987	0.9474
Blood	Eosinophil_Count	mQTL_cg17666981	6	rs10807053	0.9984	1
Blood	Eosinophil_Count	mQTL_cg13561028	6	rs2535341	0.9982	0.9357
Blood	Eosinophil_Count	mQTL_cg24283019	6	rs6938337	0.9981	0.9999
Blood	Eosinophil_Count	mQTL_cg04559908	6	rs2535341	0.998	0.8447
Blood	Eosinophil_Count	mQTL_cg19579005	6	rs1264352	0.998	0.8511
Blood	Eosinophil_Count	mQTL_cg14833160	19	rs4645878	0.9979	0.8001
Blood	Eosinophil_Count	mQTL_cg22110654	6	rs2535341	0.9976	0.6625
Blood	Eosinophil_Count	mQTL_cg01284415	19	rs4645878	0.9976	0.6458
Blood	Eosinophil_Count	mQTL_cg07342990	19	rs4645878	0.9976	0.6462
Blood	Eosinophil_Count	mQTL_cg08168669	6	rs190945449	0.9975	0.5479
Blood	Eosinophil_Count	mQTL_cg09614754	6	rs190945449	0.9975	0.5479
Blood	Eosinophil_Count	mQTL_cg14345882	6	rs190945449	0.9975	0.5479
Blood	Eosinophil_Count	mQTL_cg27543291	6	rs190945449	0.9975	0.5479
Blood	Eosinophil_Count	mQTL_cg23634079	6	rs6918888	0.9973	1
Blood	Eosinophil_Count	mQTL_cg05687563	16	rs2335455	0.997	0.8472
Blood	Eosinophil_Count	mQTL_cg22477428	16	rs2335455	0.9969	0.7468
Blood	Eosinophil_Count	mQTL_cg23083776	6	rs6938337	0.9964	0.9333
Blood	Eosinophil_Count	mQTL_cg13086593	14	rs8018407	0.9964	1
Blood	Eosinophil_Count	mQTL_cg01569052	16	rs2335455	0.9964	0.664
Blood	Eosinophil_Count	mQTL_cg08638886	6	rs6456835	0.9962	0.9982
Blood	Eosinophil_Count	mQTL_cg12914966	6	rs6456835	0.9962	0.9809
Blood	Eosinophil_Count	mQTL_cg00903577	6	rs6456835	0.9961	0.9985
Blood	Eosinophil_Count	mQTL_cg06608359	6	rs6456835	0.9961	0.9795
Blood	Eosinophil_Count	mQTL_cg16677399	6	rs6456835	0.9961	0.9947
Blood	Eosinophil_Count	mQTL_cg02633767	6	rs1894408	0.9952	1
Blood	Eosinophil_Count	mQTL_cg04348707	6	rs1894408	0.9952	0.9331
Blood	Eosinophil_Count	mQTL_cg27246453	6	rs1894408	0.9952	1
Blood	Eosinophil_Count	mQTL_cg23583168	7	rs60598962	0.9944	0.6065
Blood	Eosinophil_Count	mQTL_cg02532700	22	rs7287817	0.9944	0.403
Blood	Eosinophil_Count	mQTL_cg25372449	6	rs6938337	0.9942	0.7629
Blood	Eosinophil_Count	mQTL_cg11507793	6	rs2916805	0.9941	0.824
Blood	Eosinophil_Count	mQTL_cg01294637	17	rs199499	0.9937	1
Blood	Eosinophil_Count	mQTL_cg01102307	1	rs545087	0.9936	0.7422
Blood	Eosinophil_Count	mQTL_cg10573932	20	rs3790315	0.9936	0.6778
Blood	Eosinophil_Count	mQTL_cg18052547	6	rs6938337	0.9933	0.7271
Blood	Eosinophil_Count	mQTL_cg13177873	20	rs3790315	0.9932	0.668
Blood	Eosinophil_Count	mQTL_cg05955436	20	rs6080761	0.9931	0.5311
Blood	Eosinophil_Count	mQTL_cg26417985	20	rs3790315	0.9931	0.4847
Blood	Eosinophil_Count	mQTL_cg10878529	20	rs6080761	0.9928	0.5679
Blood	Eosinophil_Count	mQTL_cg08269402	6	rs6938337	0.9927	0.7332
Blood	Eosinophil_Count	mQTL_cg01667317	20	rs6080761	0.9927	0.9264
Blood	Eosinophil_Count	mQTL_cg06203079	20	rs6080761	0.9927	1
Blood	Eosinophil_Count	mQTL_cg07930400	20	rs6080761	0.9927	0.9725
Blood	Eosinophil_Count	mQTL_cg26840689	20	rs6080761	0.9927	1
Blood	Eosinophil_Count	mQTL_cg03931732	20	rs6080761	0.9925	0.7664
Blood	Eosinophil_Count	mQTL_cg25694790	20	rs6080761	0.9924	0.5879
Blood	Eosinophil_Count	mQTL_cg18516125	6	rs2517719	0.9923	0.8511
Blood	Eosinophil_Count	mQTL_cg16473733	20	rs6080761	0.9923	0.3912
Blood	Eosinophil_Count	mQTL_cg18353405	7	rs56246959	0.9922	0.9493
Blood	Eosinophil_Count	mQTL_cg06449334	20	rs6080761	0.9922	0.4137
Blood	Eosinophil_Count	mQTL_cg04015097	20	rs6080761	0.9921	0.4257
Blood	Eosinophil_Count	mQTL_cg20102019	20	rs3790315	0.992	0.4067
Blood	Eosinophil_Count	mQTL_cg11294950	6	rs6938337	0.9918	0.6285
Blood	Eosinophil_Count	mQTL_cg18111114	6	rs6938337	0.9918	0.4203
Blood	Eosinophil_Count	mQTL_cg08146708	1	rs6427082	0.9917	1
Blood	Eosinophil_Count	mQTL_cg20240347	1	rs4951391	0.9915	0.9987
Blood	Eosinophil_Count	mQTL_cg15654485	6	rs6938337	0.9911	0.8013
Blood	Eosinophil_Count	mQTL_cg06793162	6	rs6938337	0.991	0.4945
Blood	Eosinophil_Count	mQTL_cg10466124	6	rs9268508	0.9907	0.3963
Blood	Eosinophil_Count	mQTL_cg00598125	6	rs6938337	0.9906	0.6772
Blood	Eosinophil_Count	mQTL_cg20939509	21	rs60258898	0.9901	1
Blood	Eosinophil_Count	mQTL_cg00330953	6	rs6918888	0.9897	1
Blood	Eosinophil_Count	mQTL_cg09588770	6	rs9266252	0.9896	0.8353
Blood	Eosinophil_Count	mQTL_cg14004768	1	rs301807	0.9895	1
Blood	Eosinophil_Count	mQTL_cg16484858	1	rs301807	0.9895	1
Blood	Eosinophil_Count	mQTL_cg19465883	1	rs301807	0.9895	1
Blood	Eosinophil_Count	mQTL_cg16336802	16	rs4889630	0.9894	0.9779
Blood	Eosinophil_Count	mQTL_cg00120948	1	rs301807	0.9893	0.9076
Blood	Eosinophil_Count	mQTL_cg01447281	1	rs301807	0.9892	0.8351
Blood	Eosinophil_Count	mQTL_cg15702277	1	rs301807	0.9892	0.8267
Blood	Eosinophil_Count	mQTL_cg03884592	1	rs2786487	0.9891	1
Blood	Eosinophil_Count	mQTL_cg05570491	1	rs2786487	0.9891	1
Blood	Eosinophil_Count	mQTL_cg11769885	1	rs2786487	0.9891	1
Blood	Eosinophil_Count	mQTL_cg14996491	1	rs2786487	0.9891	1
Blood	Eosinophil_Count	mQTL_cg15644324	1	rs2786487	0.9891	1
Blood	Eosinophil_Count	mQTL_cg15937073	1	rs2786487	0.9891	1
Blood	Eosinophil_Count	mQTL_cg16685388	1	rs2786487	0.9891	1
Blood	Eosinophil_Count	mQTL_cg23762517	1	rs2786487	0.9891	0.9997
Blood	Eosinophil_Count	mQTL_cg26038582	1	rs2786487	0.9891	1
Blood	Eosinophil_Count	mQTL_cg04317648	1	rs301807	0.9889	0.6147
Blood	Eosinophil_Count	mQTL_cg24129356	6	rs9276582	0.9886	1
Blood	Eosinophil_Count	mQTL_cg17945447	1	rs2786487	0.9885	0.7534
Blood	Eosinophil_Count	mQTL_cg17098103	1	rs2147904	0.9884	0.5957
Blood	Eosinophil_Count	mQTL_cg13429998	1	rs2147904	0.9883	0.4832
Blood	Eosinophil_Count	mQTL_cg02806715	6	rs9276582	0.9876	1
Blood	Eosinophil_Count	mQTL_cg21241195	6	rs9276582	0.9868	0.9999
Blood	Eosinophil_Count	mQTL_cg17804100	1	rs2147904	0.9863	0.7415
Blood	Eosinophil_Count	mQTL_cg22878786	12	rs3741499	0.9861	0.9562
Blood	Eosinophil_Count	mQTL_cg09395612	16	rs17445836	0.986	1
Blood	Eosinophil_Count	mQTL_cg15120283	12	rs3741499	0.985	0.6182
Blood	Eosinophil_Count	mQTL_cg23891601	7	rs73116898	0.9838	0.6708
Blood	Eosinophil_Count	mQTL_cg05265849	7	rs1474347	0.9837	1
Blood	Eosinophil_Count	mQTL_cg13104385	7	rs1474347	0.9837	1
Blood	Eosinophil_Count	mQTL_cg01156550	11	rs734095	0.9833	0.9999
Blood	Eosinophil_Count	mQTL_cg03306615	11	rs734095	0.9833	1
Blood	Eosinophil_Count	mQTL_cg05068202	11	rs734095	0.9833	1
Blood	Eosinophil_Count	mQTL_cg06623151	11	rs734095	0.9833	1
Blood	Eosinophil_Count	mQTL_cg07333715	11	rs734095	0.9833	1
Blood	Eosinophil_Count	mQTL_cg07525299	11	rs734095	0.9833	0.9999
Blood	Eosinophil_Count	mQTL_cg09394785	11	rs734095	0.9833	1
Blood	Eosinophil_Count	mQTL_cg11644479	11	rs734095	0.9833	1
Blood	Eosinophil_Count	mQTL_cg12499235	11	rs734095	0.9833	0.9999
Blood	Eosinophil_Count	mQTL_cg13762320	11	rs734095	0.9833	0.999
Blood	Eosinophil_Count	mQTL_cg19284039	11	rs734095	0.9833	1
Blood	Eosinophil_Count	mQTL_cg21063716	11	rs734095	0.9833	1
Blood	Eosinophil_Count	mQTL_cg24057514	11	rs734095	0.9833	1
Blood	Eosinophil_Count	mQTL_cg24353535	11	rs734095	0.9833	1
Blood	Eosinophil_Count	mQTL_cg26051413	11	rs734095	0.9833	1
Blood	Eosinophil_Count	mQTL_cg21241195	6	rs1548306	0.9823	1
Blood	Eosinophil_Count	mQTL_cg21099111	14	rs77142094	0.9815	0.9291
Blood	Eosinophil_Count	mQTL_cg20392764	11	rs734095	0.9813	0.9687
Blood	Eosinophil_Count	mQTL_cg23439661	3	rs9811216	0.981	1
Blood	Eosinophil_Count	mQTL_cg18303589	2	rs891058	0.9805	0.6377
Blood	Eosinophil_Count	mQTL_cg23273834	6	rs2517730	0.9804	0.852
Blood	Eosinophil_Count	mQTL_cg27037743	14	rs2771312	0.9797	0.4763
Blood	Eosinophil_Count	mQTL_cg11086883	6	rs2517730	0.9795	0.908
Blood	Eosinophil_Count	mQTL_cg23237314	6	rs2517730	0.9795	0.9066
Blood	Eosinophil_Count	mQTL_cg14569352	7	rs58198279	0.9795	0.3537
Blood	Eosinophil_Count	mQTL_cg09533556	10	rs10995251	0.9795	0.5993
Blood	Eosinophil_Count	mQTL_cg03734026	22	rs117588167	0.9795	1
Blood	Eosinophil_Count	mQTL_cg10595298	6	rs2517730	0.9794	0.9093
Blood	Eosinophil_Count	mQTL_cg18786623	6	rs2517730	0.9794	0.9093
Blood	Eosinophil_Count	mQTL_cg22012577	6	rs2517730	0.9794	0.9093
Blood	Eosinophil_Count	mQTL_cg24751894	6	rs2517730	0.9794	0.9093
Blood	Eosinophil_Count	mQTL_cg16128096	1	rs783625	0.9792	0.3563
Blood	Eosinophil_Count	mQTL_cg14024579	9	rs34936112	0.9792	0.7451
Blood	Eosinophil_Count	mQTL_cg01465596	1	rs783625	0.9791	0.3543
Blood	Eosinophil_Count	mQTL_cg06347739	11	rs58833930	0.9789	0.992
Blood	Eosinophil_Count	mQTL_cg08872577	1	rs783625	0.9786	0.339
Blood	Eosinophil_Count	mQTL_cg16145216	1	rs783625	0.9786	0.3394
Blood	Eosinophil_Count	mQTL_cg22550277	10	rs2807735	0.9786	0.9985
Blood	Eosinophil_Count	mQTL_cg03505225	14	rs77142094	0.9786	0.6516
Blood	Eosinophil_Count	mQTL_cg15542713	1	rs783625	0.9784	0.3356
Blood	Eosinophil_Count	mQTL_cg24049493	1	rs783625	0.9784	0.3359
Blood	Eosinophil_Count	mQTL_cg01418086	10	rs2807735	0.9784	0.9972
Blood	Eosinophil_Count	mQTL_cg24851490	14	rs2771358	0.9775	0.4644
Blood	Eosinophil_Count	mQTL_cg00325112	1	rs12130734	0.9769	0.194
Blood	Eosinophil_Count	mQTL_cg16293835	8	rs12548156	0.9759	0.9923
Blood	Eosinophil_Count	mQTL_cg00395667	8	rs12548156	0.9758	0.9943
Blood	Eosinophil_Count	mQTL_cg03122232	8	rs12548156	0.9758	0.9964
Blood	Eosinophil_Count	mQTL_cg03298141	8	rs12548156	0.9758	0.901
Blood	Eosinophil_Count	mQTL_cg09798639	8	rs12548156	0.9758	0.9997
Blood	Eosinophil_Count	mQTL_cg13531482	8	rs12548156	0.9758	0.9991
Blood	Eosinophil_Count	mQTL_cg16730459	8	rs12548156	0.9758	0.9992
Blood	Eosinophil_Count	mQTL_cg07313701	1	rs783625	0.9751	0.2626
Blood	Eosinophil_Count	mQTL_cg19544707	14	rs4906312	0.9743	0.7087
Blood	Eosinophil_Count	mQTL_cg26965779	6	rs2517730	0.9737	0.9057
Blood	Eosinophil_Count	mQTL_cg16514085	6	rs6938337	0.9734	0.562
Blood	Eosinophil_Count	mQTL_cg04740939	16	rs11643541	0.9731	0.9926
Blood	Eosinophil_Count	mQTL_cg02609850	16	rs11643541	0.9718	0.7949
Blood	Eosinophil_Count	mQTL_cg11063277	16	rs4984636	0.9717	1
Blood	Eosinophil_Count	mQTL_cg26948823	16	rs4984636	0.9717	1
Blood	Eosinophil_Count	mQTL_cg17751774	22	rs13056815	0.9701	0.3574
Blood	Eosinophil_Count	mQTL_cg21288729	13	rs6563841	0.9683	0.9971
Blood	Eosinophil_Count	mQTL_cg13098254	20	rs6034875	0.9669	0.3701
Blood	Eosinophil_Count	mQTL_cg10696351	13	rs6563841	0.9668	0.8084
Blood	Eosinophil_Count	mQTL_cg21011025	13	rs6563841	0.966	0.7612
Blood	Eosinophil_Count	mQTL_cg19610905	11	rs1535	0.9654	1
Blood	Eosinophil_Count	mQTL_cg23062771	1	rs476527	0.9641	0.2512
Blood	Eosinophil_Count	mQTL_cg14373797	6	rs9461839	0.9637	0.3943
Blood	Eosinophil_Count	mQTL_cg03330490	10	rs2497318	0.9635	0.9998
Blood	Eosinophil_Count	mQTL_cg07942997	11	rs56129466	0.962	0.269
Blood	Eosinophil_Count	mQTL_cg26616347	7	rs3757387	0.9616	0.3839
Blood	Eosinophil_Count	mQTL_cg11105358	5	rs6860069	0.9612	0.7182
Blood	Eosinophil_Count	mQTL_cg01493009	13	rs12585870	0.9605	0.2387
Blood	Eosinophil_Count	mQTL_cg08528004	1	rs476527	0.9597	0.184
Blood	Eosinophil_Count	mQTL_cg01050736	6	rs2213567	0.9583	1
Blood	Eosinophil_Count	mQTL_cg11624254	21	rs17814651	0.9577	0.1733
Blood	Eosinophil_Count	mQTL_cg13438899	17	rs62054802	0.9576	0.2655
Blood	Eosinophil_Count	mQTL_cg15170512	5	rs56330463	0.9565	0.5843
Blood	Eosinophil_Count	mQTL_cg16403860	21	rs6517139	0.9552	0.9848
Blood	Eosinophil_Count	mQTL_cg00274965	21	rs6517139	0.9546	1
Blood	Eosinophil_Count	mQTL_cg03534481	21	rs6517139	0.9546	1
Blood	Eosinophil_Count	mQTL_cg10915739	21	rs6517139	0.9546	1
Blood	Eosinophil_Count	mQTL_cg14172108	21	rs6517139	0.9546	1
Blood	Eosinophil_Count	mQTL_cg14730102	21	rs6517139	0.9546	1
Blood	Eosinophil_Count	mQTL_cg18374181	21	rs6517139	0.9546	1
Blood	Eosinophil_Count	mQTL_cg16810279	17	rs56272331	0.9544	0.2762
Blood	Eosinophil_Count	mQTL_cg06630958	7	rs3757387	0.9541	0.5592
Blood	Eosinophil_Count	mQTL_cg12226293	12	rs11611647	0.9532	0.1369
Blood	Eosinophil_Count	mQTL_cg01027305	1	rs10874785	0.9523	0.9996
Blood	Eosinophil_Count	mQTL_cg15035424	10	rs12259338	0.9523	0.4953
Blood	Eosinophil_Count	mQTL_cg09822170	10	rs1800682	0.9519	0.9036
Blood	Eosinophil_Count	mQTL_cg20978680	6	rs6920211	0.9503	1
Blood	Eosinophil_Count	mQTL_cg10243623	11	rs61907710	0.9499	0.1663
Blood	Eosinophil_Count	mQTL_cg04543048	15	rs12905602	0.9499	0.7242
Blood	Eosinophil_Count	mQTL_cg02400211	19	rs3865444	0.9469	0.5169
Blood	Eosinophil_Count	mQTL_cg19133921	21	rs6517139	0.9467	0.6745
Blood	Eosinophil_Count	mQTL_cg18027529	17	rs62054802	0.9454	0.2565
Blood	Eosinophil_Count	mQTL_cg18794058	17	rs1378358	0.9443	0.7645
Blood	Eosinophil_Count	mQTL_cg05159804	17	rs62054802	0.9431	0.2564
Blood	Eosinophil_Count	mQTL_cg17911788	17	rs62054802	0.9431	0.2564
Blood	Eosinophil_Count	mQTL_cg08670715	17	rs62054802	0.9429	0.2563
Blood	Eosinophil_Count	mQTL_cg23518166	1	rs519282	0.9408	0.1846
Blood	Eosinophil_Count	mQTL_cg23955979	17	rs1378358	0.9398	0.6617
Blood	Eosinophil_Count	mQTL_cg21013323	6	rs9276481	0.9385	0.2204
Blood	Eosinophil_Count	mQTL_cg02478991	17	rs79073784	0.9382	0.5701
Blood	Eosinophil_Count	mQTL_cg07611606	15	rs11637477	0.9371	0.392
Blood	Eosinophil_Count	mQTL_cg07427744	17	rs62054802	0.9364	0.2563
Blood	Eosinophil_Count	mQTL_cg22603971	15	rs36027443	0.9361	1
Blood	Eosinophil_Count	mQTL_cg18391203	17	rs62054802	0.9354	0.2563
Blood	Eosinophil_Count	mQTL_cg22045604	17	rs62054802	0.9353	0.2563
Blood	Eosinophil_Count	mQTL_cg15921436	17	rs62054802	0.9349	0.2553
Blood	Eosinophil_Count	mQTL_cg11671940	10	rs2807742	0.9346	1
Blood	Eosinophil_Count	mQTL_cg20710890	17	rs62054802	0.9343	0.2561
Blood	Eosinophil_Count	mQTL_cg23647744	17	rs62054802	0.9325	0.2558
Blood	Eosinophil_Count	mQTL_cg11439826	17	rs72901754	0.9324	0.2634
Blood	Eosinophil_Count	mQTL_cg01956003	15	rs2115540	0.9314	0.3417
Blood	Eosinophil_Count	mQTL_cg26331067	6	rs3763327	0.9312	1
Blood	Eosinophil_Count	mQTL_cg20120463	17	rs62054802	0.9312	0.2555
Blood	Eosinophil_Count	mQTL_cg05442477	21	rs28408622	0.9307	0.9955
Blood	Eosinophil_Count	mQTL_cg06611532	13	rs9562129	0.9285	1
Blood	Eosinophil_Count	mQTL_cg17587427	5	rs7446274	0.9272	0.4863
Blood	Eosinophil_Count	mQTL_cg22880770	2	rs2579505	0.9256	0.6046
Blood	Eosinophil_Count	mQTL_cg25019033	10	rs12761424	0.9252	0.1685
Blood	Eosinophil_Count	mQTL_cg22895377	14	rs179150	0.9229	0.5807
Blood	Eosinophil_Count	mQTL_cg24975858	22	rs5996014	0.9227	0.9986
Blood	Eosinophil_Count	mQTL_cg16132033	17	rs62054802	0.9219	0.2551
Blood	Eosinophil_Count	mQTL_cg12628883	10	rs4747508	0.9198	1
Blood	Eosinophil_Count	mQTL_cg25287199	17	rs62054802	0.9188	0.255
Blood	Eosinophil_Count	mQTL_cg04928670	2	rs6707271	0.9166	1
Blood	Eosinophil_Count	mQTL_cg24049301	3	rs1491951	0.9157	0.7132
Blood	Eosinophil_Count	mQTL_cg10115873	22	rs5751007	0.9156	0.9703
Blood	Eosinophil_Count	mQTL_cg10989981	6	rs9276481	0.9136	0.9989
Blood	Eosinophil_Count	mQTL_cg15790431	17	rs62054802	0.9092	0.2547
Blood	Eosinophil_Count	mQTL_cg15438478	2	rs6755006	0.9069	0.4222
Blood	Eosinophil_Count	mQTL_cg18145105	2	rs3731938	0.9061	0.5022
Blood	Eosinophil_Count	mQTL_cg04026937	6	rs6938337	0.9059	0.6944
Blood	Eosinophil_Count	mQTL_cg02246692	1	rs12097043	0.9053	0.7034
Blood	Eosinophil_Count	mQTL_cg11130317	14	rs8015714	0.9051	0.3152
Blood	Eosinophil_Count	mQTL_cg04317588	6	rs9276558	0.905	0.1713
Blood	Eosinophil_Count	mQTL_cg25512537	17	rs61740716	0.9036	0.5274
Blood	Eosinophil_Count	mQTL_cg21279955	1	rs12097043	0.9031	0.5273
Blood	Eosinophil_Count	mQTL_cg09535924	2	rs2049019	0.903	0.9727
Blood	Eosinophil_Count	mQTL_cg12082609	2	rs2049019	0.899	0.9173
Blood	Eosinophil_Count	mQTL_cg19773045	1	rs12062022	0.8983	0.2727
Blood	Eosinophil_Count	mQTL_cg06239526	1	rs12097043	0.8975	0.3397
Blood	Eosinophil_Count	mQTL_cg13293729	6	rs10807053	0.894	1
Blood	Eosinophil_Count	mQTL_cg24408896	1	rs12097043	0.8934	0.6
Blood	Eosinophil_Count	mQTL_cg04740405	22	rs47341	0.8932	1
Blood	Eosinophil_Count	mQTL_cg07242609	16	rs62026377	0.8931	0.5766
Blood	Eosinophil_Count	mQTL_cg12407996	2	rs2049019	0.8923	0.8619
Blood	Eosinophil_Count	mQTL_cg20830775	3	rs60123882	0.8908	0.9983
Blood	Eosinophil_Count	mQTL_cg26227027	1	rs4345778	0.8904	0.341
Blood	Eosinophil_Count	mQTL_cg20700740	1	rs57533288	0.8888	0.5616
Blood	Eosinophil_Count	mQTL_cg16247817	1	rs60316596	0.8862	0.5006
Blood	Eosinophil_Count	mQTL_cg04703951	17	rs393838	0.884	0.7767
Blood	Eosinophil_Count	mQTL_cg02998240	1	rs12057175	0.8823	0.2972
Blood	Eosinophil_Count	mQTL_cg07933538	9	rs72775772	0.8818	0.1379
Blood	Eosinophil_Count	mQTL_cg05182265	7	rs7790880	0.8814	1
Blood	Eosinophil_Count	mQTL_cg23902361	2	rs3731828	0.8781	0.1573
Blood	Eosinophil_Count	mQTL_cg00978083	11	rs11212659	0.8768	0.3852
Blood	Eosinophil_Count	mQTL_cg03589296	2	rs2280334	0.8767	0.6514
Blood	Eosinophil_Count	mQTL_cg07817266	17	rs393838	0.8753	0.5611
Blood	Eosinophil_Count	mQTL_cg24025253	17	rs11650317	0.8734	0.2336
Blood	Eosinophil_Count	mQTL_cg09860564	17	rs62054802	0.8721	0.1821
Blood	Eosinophil_Count	mQTL_cg09550083	2	rs2049019	0.8719	0.5393
Blood	Eosinophil_Count	mQTL_cg27017172	16	rs74809791	0.8714	0.3953
Blood	Eosinophil_Count	mQTL_cg09754081	5	rs2338823	0.8666	0.0781
Blood	Eosinophil_Count	mQTL_cg04322111	6	rs2395252	0.8664	0.071
Blood	Eosinophil_Count	mQTL_cg09883264	5	rs413214	0.8653	0.0487
Blood	Eosinophil_Count	mQTL_cg17347828	5	rs1036207	0.8653	0.0676
Blood	Eosinophil_Count	mQTL_cg04742282	6	rs10807053	0.865	1
Blood	Eosinophil_Count	mQTL_cg07368061	17	rs62054802	0.8644	0.1485
Blood	Eosinophil_Count	mQTL_cg06721910	17	rs62054802	0.8643	0.1964
Blood	Eosinophil_Count	mQTL_cg16228356	17	rs62054802	0.864	0.1565
Blood	Eosinophil_Count	mQTL_cg07392085	5	rs1036207	0.8623	0.0937
Blood	Eosinophil_Count	mQTL_cg14669939	17	rs56326958	0.8567	0.5274
Blood	Eosinophil_Count	mQTL_cg20059597	17	rs1635285	0.8563	0.4418
Blood	Eosinophil_Count	mQTL_cg18815117	17	rs62054802	0.8562	0.1824
Blood	Eosinophil_Count	mQTL_cg12916349	16	rs80281337	0.8543	0.3137
Blood	Eosinophil_Count	mQTL_cg14187965	16	rs80281337	0.8542	0.3077
Blood	Eosinophil_Count	mQTL_cg08134337	9	rs72736182	0.8541	0.6955
Blood	Eosinophil_Count	mQTL_cg09764761	17	rs62054802	0.8535	0.1397
Blood	Eosinophil_Count	mQTL_cg27189374	3	rs4091703	0.8528	0.6633
Blood	Eosinophil_Count	mQTL_cg27229366	17	rs62054802	0.8526	0.1801
Blood	Eosinophil_Count	mQTL_cg25755851	1	rs6688233	0.852	0.6586
Blood	Eosinophil_Count	mQTL_cg20398163	6	rs3804333	0.8519	1
Blood	Eosinophil_Count	mQTL_cg00419897	6	rs206919	0.8509	0.2186
Blood	Eosinophil_Count	mQTL_cg06308982	20	rs6070330	0.8501	0.4335
Blood	Eosinophil_Count	mQTL_cg22433210	17	rs62054802	0.8481	0.1553
Blood	Eosinophil_Count	mQTL_cg13456138	10	rs3903454	0.8477	0.2113
Blood	Eosinophil_Count	mQTL_cg00080578	14	rs943590	0.8476	0.1971
Blood	Eosinophil_Count	mQTL_cg24032190	15	rs17228058	0.847	0.428
Blood	Eosinophil_Count	mQTL_cg16281322	17	rs62056800	0.8466	0.0636
Blood	Eosinophil_Count	mQTL_cg06994420	2	rs2049019	0.8424	0.322
Blood	Eosinophil_Count	mQTL_cg24572024	16	rs3944143	0.8395	0.4705
Blood	Eosinophil_Count	mQTL_cg01531287	3	rs6442130	0.8383	0.8921
Blood	Eosinophil_Count	mQTL_cg03022400	19	rs883030	0.8381	0.3598
Blood	Eosinophil_Count	mQTL_cg16652462	17	rs62054802	0.8379	0.1461
Blood	Eosinophil_Count	mQTL_cg07881400	19	rs883030	0.8377	0.318
Blood	Eosinophil_Count	mQTL_cg01135538	17	rs62054802	0.8375	0.1684
Blood	Eosinophil_Count	mQTL_cg11324538	19	rs883030	0.8375	0.3613
Blood	Eosinophil_Count	mQTL_cg00916973	17	rs62054802	0.8363	0.1738
Blood	Eosinophil_Count	mQTL_cg01341218	17	rs62054802	0.8359	0.1738
Blood	Eosinophil_Count	mQTL_cg13789015	9	rs392134	0.8355	0.5532
Blood	Eosinophil_Count	mQTL_cg12560849	10	rs3006807	0.8337	0.3963
Blood	Eosinophil_Count	mQTL_cg23590916	17	rs62054802	0.8333	0.1623
Blood	Eosinophil_Count	mQTL_cg10659908	12	rs5013021	0.833	0.9533
Blood	Eosinophil_Count	mQTL_cg01527957	17	rs62054802	0.832	0.1457
Blood	Eosinophil_Count	mQTL_cg06951677	1	rs2784250	0.8305	0.9743
Blood	Eosinophil_Count	mQTL_cg11699649	5	rs12186767	0.8304	0.519
Blood	Eosinophil_Count	mQTL_cg09218957	20	rs4809325	0.8291	1
Blood	Eosinophil_Count	mQTL_cg02127209	19	rs2301600	0.8281	1
Blood	Eosinophil_Count	mQTL_cg11902728	19	rs2301600	0.8281	1
Blood	Eosinophil_Count	mQTL_cg12402033	19	rs2301600	0.8281	1
Blood	Eosinophil_Count	mQTL_cg22266001	19	rs2301600	0.8281	1
Blood	Eosinophil_Count	mQTL_cg17096126	19	rs2301600	0.828	1
Blood	Eosinophil_Count	mQTL_cg10912203	9	rs3181372	0.8262	0.9822
Blood	Eosinophil_Count	mQTL_cg08224563	16	rs7196119	0.8256	0.5285
Blood	Eosinophil_Count	mQTL_cg24969601	2	rs34305873	0.8249	0.485
Blood	Eosinophil_Count	mQTL_cg24959762	19	rs7245672	0.8237	0.9819
Blood	Eosinophil_Count	mQTL_cg14497346	20	rs6025994	0.8218	1
Blood	Eosinophil_Count	mQTL_cg12825042	3	rs9835307	0.8195	0.0886
Blood	Eosinophil_Count	mQTL_cg13230698	2	rs6546232	0.8192	0.3328
Blood	Eosinophil_Count	mQTL_cg15928398	3	rs1468906	0.8178	0.9999
Blood	Eosinophil_Count	mQTL_cg24876068	11	rs12274590	0.8174	0.1833
Blood	Eosinophil_Count	mQTL_cg22943590	2	rs12622537	0.8162	0.9808
Blood	Eosinophil_Count	mQTL_cg11807280	2	rs12622537	0.816	0.9769
Blood	Eosinophil_Count	mQTL_cg10835286	2	rs12622537	0.8151	1
Blood	Eosinophil_Count	mQTL_cg11721910	1	rs12760127	0.8147	0.9999
Blood	Eosinophil_Count	mQTL_cg14543179	22	rs140074	0.8126	0.8042
Blood	Eosinophil_Count	mQTL_cg01126407	16	rs13338688	0.8113	0.4476
Blood	Eosinophil_Count	mQTL_cg13100502	17	rs62054802	0.8104	0.167
Blood	Eosinophil_Count	mQTL_cg04768935	2	rs756292	0.8099	0.9999
Blood	Eosinophil_Count	mQTL_cg09351263	16	rs62051295	0.8083	1
Blood	Eosinophil_Count	mQTL_cg09458566	11	rs12270974	0.8077	0.1413
Blood	Eosinophil_Count	mQTL_cg23326313	6	rs10807053	0.8074	1
Blood	Eosinophil_Count	mQTL_cg14986668	8	rs4873446	0.7994	0.9359
Blood	Eosinophil_Count	mQTL_cg18477569	6	rs17513531	0.799	0.497
Blood	Eosinophil_Count	mQTL_cg22020059	3	rs12637037	0.7989	0.3021
Blood	Eosinophil_Count	mQTL_cg23582970	8	rs2979489	0.798	0.532
Blood	Eosinophil_Count	mQTL_cg21879841	8	rs2979489	0.7974	0.542
Blood	Eosinophil_Count	mQTL_cg14957266	18	rs9947011	0.7948	0.1267
Blood	Eosinophil_Count	mQTL_cg05785598	3	rs9830636	0.7936	0.1066
Blood	Eosinophil_Count	mQTL_cg22110282	3	rs9841640	0.7926	0.1463
Blood	Eosinophil_Count	mQTL_cg24376311	6	rs7453920	0.7909	0.9814
Blood	Eosinophil_Count	mQTL_cg10780632	17	rs62054802	0.7874	0.1761
Blood	Eosinophil_Count	mQTL_cg07702554	3	rs11924597	0.7856	0.0669
Blood	Eosinophil_Count	mQTL_cg21695167	3	rs11713714	0.785	0.4768
Blood	Eosinophil_Count	mQTL_cg04364311	3	rs4683917	0.782	0.0772
Blood	Eosinophil_Count	mQTL_cg18469283	1	rs1773542	0.7808	0.5159
Blood	Eosinophil_Count	mQTL_cg04306507	14	rs11625968	0.7786	0.7702
Blood	Eosinophil_Count	mQTL_cg11530659	6	rs7453920	0.7775	0.4897
Blood	Eosinophil_Count	mQTL_cg01433699	3	rs4974084	0.7768	0.1016
Blood	Eosinophil_Count	mQTL_cg01399860	9	rs460888	0.7765	0.34
Blood	Eosinophil_Count	mQTL_cg20589873	22	rs4253776	0.7751	0.9991
Blood	Eosinophil_Count	mQTL_cg14740130	16	rs2008570	0.7724	0.032
Blood	Eosinophil_Count	mQTL_cg07636037	3	rs11924597	0.7712	0.1182
Blood	Eosinophil_Count	mQTL_cg05171487	17	rs62056800	0.7711	0.052
Blood	Eosinophil_Count	mQTL_cg02256570	16	rs1182968	0.7633	0.2291
Blood	Eosinophil_Count	mQTL_cg27268840	16	rs698711	0.7613	0.0548
Blood	Eosinophil_Count	mQTL_cg14331614	4	rs7664452	0.7598	0.2242
Blood	Eosinophil_Count	mQTL_cg04035386	16	rs7205960	0.7545	0.037
Blood	Eosinophil_Count	mQTL_cg02508848	16	rs7205960	0.7526	0.0534
Blood	Eosinophil_Count	mQTL_cg17129871	17	rs3744010	0.7495	0.9571
Blood	Eosinophil_Count	mQTL_cg11625868	16	rs698711	0.7491	0.0723
Blood	Eosinophil_Count	mQTL_cg09923443	11	rs10892047	0.7485	0.2661
Blood	Eosinophil_Count	mQTL_cg10875695	13	rs9525300	0.7458	1
Blood	Eosinophil_Count	mQTL_cg25963505	7	rs35150201	0.7427	0.8672
Blood	Eosinophil_Count	mQTL_cg13741927	9	rs10781542	0.7353	0.9973
Blood	Eosinophil_Count	mQTL_cg00804785	11	rs12365699	0.7352	0.9167
Blood	Eosinophil_Count	mQTL_cg03011335	17	rs312722	0.7343	0.0513
Blood	Eosinophil_Count	mQTL_cg24477401	17	rs62056800	0.7295	0.0755
Blood	Eosinophil_Count	mQTL_cg02964085	5	rs4705950	0.7281	1
Blood	Eosinophil_Count	mQTL_cg05692055	11	rs12365699	0.7277	0.9926
Blood	Eosinophil_Count	mQTL_cg27229366	17	rs62056800	0.7275	0.0484
Blood	Eosinophil_Count	mQTL_cg08238215	2	rs11883967	0.7249	1
Blood	Eosinophil_Count	mQTL_cg21715346	2	rs11883967	0.7249	0.9998
Blood	Eosinophil_Count	mQTL_cg19031085	5	rs2069884	0.7234	0.593
Blood	Eosinophil_Count	mQTL_cg25173137	9	rs10781542	0.7218	0.4665
Blood	Eosinophil_Count	mQTL_cg12573289	7	rs114363880	0.7205	0.075
Blood	Eosinophil_Count	mQTL_cg01373819	15	rs724925	0.7205	1
Blood	Eosinophil_Count	mQTL_cg19553615	15	rs724925	0.7205	1
Blood	Eosinophil_Count	mQTL_cg03461499	6	rs2301271	0.7193	0.6521
Blood	Eosinophil_Count	mQTL_cg25900222	4	rs45599938	0.7187	0.1729
Blood	Eosinophil_Count	mQTL_cg04703951	17	rs62063281	0.7158	0.0905
Blood	Eosinophil_Count	mQTL_cg12167880	12	rs2741159	0.7154	1
Blood	Eosinophil_Count	mQTL_cg21687591	3	rs12637184	0.7129	0.2199
Blood	Eosinophil_Count	mQTL_cg09730359	16	rs7188741	0.7127	0.092
Blood	Eosinophil_Count	mQTL_cg10559742	14	rs1570712	0.7113	1
Blood	Eosinophil_Count	mQTL_cg12739724	17	rs62059826	0.7113	1
Blood	Eosinophil_Count	mQTL_cg01767268	3	rs12637184	0.7094	0.2279
Blood	Eosinophil_Count	mQTL_cg19308663	11	rs7951740	0.709	0.4058
Blood	Eosinophil_Count	mQTL_cg08085232	2	rs11673956	0.7078	0.2094
Blood	Eosinophil_Count	mQTL_cg22267941	15	rs289377	0.7077	0.2581
Blood	Eosinophil_Count	mQTL_cg25841309	1	rs17162339	0.7072	0.5266
Blood	Eosinophil_Count	mQTL_cg00135618	1	rs17162339	0.7066	0.5267
Blood	Eosinophil_Count	mQTL_cg25459280	12	rs12823740	0.706	1
Blood	Eosinophil_Count	mQTL_cg12510170	7	rs372968	0.7056	1
Blood	Eosinophil_Count	mQTL_cg18088486	7	rs372968	0.7056	1
Blood	Eosinophil_Count	mQTL_cg25150572	1	rs4615861	0.7053	0.9982
Blood	Eosinophil_Count	mQTL_cg25460859	1	rs4615861	0.7053	1
Blood	Eosinophil_Count	mQTL_cg13619990	16	rs12919860	0.7052	0.066
Blood	Eosinophil_Count	mQTL_cg19681352	1	rs17162339	0.7046	0.5267
Blood	Eosinophil_Count	mQTL_cg01986432	5	rs268793	0.7045	0.0989
Blood	Eosinophil_Count	mQTL_cg06334689	16	rs12598856	0.7044	1
Blood	Eosinophil_Count	mQTL_cg03487276	16	rs1182968	0.7041	0.0342
Blood	Eosinophil_Count	mQTL_cg01150790	9	rs1126711	0.7036	0.3496
Blood	Eosinophil_Count	mQTL_cg24470588	1	rs12938	0.7035	0.679
Blood	Eosinophil_Count	mQTL_cg01907094	1	rs12938	0.7013	0.7721
Blood	Eosinophil_Count	mQTL_cg10321869	19	rs440334	0.6988	0.2414
Blood	Eosinophil_Count	mQTL_cg24818690	16	rs1224	0.6979	0.1208
Blood	Eosinophil_Count	mQTL_cg00916973	17	rs62056800	0.6977	0.0511
Blood	Eosinophil_Count	mQTL_cg03331207	1	rs4652856	0.6974	1
Blood	Eosinophil_Count	mQTL_cg17710875	2	rs35589428	0.6972	1
Blood	Eosinophil_Count	mQTL_cg01723420	16	rs9938890	0.6962	0.205
Blood	Eosinophil_Count	mQTL_cg06431604	16	rs11647048	0.6958	0.0506
Blood	Eosinophil_Count	mQTL_cg04540711	6	rs6940187	0.6932	0.0693
Blood	Eosinophil_Count	mQTL_cg20696674	1	rs10751728	0.6903	0.8785
Blood	Eosinophil_Count	mQTL_cg25236168	17	rs236503	0.6827	0.1452
Blood	Eosinophil_Count	mQTL_cg15942601	5	rs10476042	0.6826	0.999
Blood	Eosinophil_Count	mQTL_cg15921436	17	rs4471723	0.6811	0.761
Blood	Eosinophil_Count	mQTL_cg17381235	1	rs6425818	0.6796	0.2032
Blood	Eosinophil_Count	mQTL_cg00644307	16	rs9936883	0.6781	0.0638
Blood	Eosinophil_Count	mQTL_cg13266735	1	rs7514380	0.6764	0.157
Blood	Eosinophil_Count	mQTL_cg13854896	1	rs34976021	0.6763	0.3736
Blood	Eosinophil_Count	mQTL_cg00766382	16	rs1115758	0.675	0.144
Blood	Eosinophil_Count	mQTL_cg05522023	1	rs555038	0.6709	0.6956
Blood	Eosinophil_Count	mQTL_cg10685138	1	rs4653081	0.6707	0.589
Blood	Eosinophil_Count	mQTL_cg01294637	17	rs113758975	0.6707	0.0715
Blood	Eosinophil_Count	mQTL_cg06300823	15	rs7177355	0.6704	0.7868
Blood	Eosinophil_Count	mQTL_cg07903237	1	rs2784254	0.67	0.5481
Blood	Eosinophil_Count	mQTL_cg05156742	15	rs2604454	0.6656	0.9993
Blood	Eosinophil_Count	mQTL_cg09677785	2	rs16833611	0.6647	1
Blood	Eosinophil_Count	mQTL_cg17077815	2	rs35589428	0.6618	0.9979
Blood	Eosinophil_Count	mQTL_cg12763118	1	rs6540989	0.6595	0.9221
Blood	Eosinophil_Count	mQTL_cg01162509	1	rs4652880	0.6572	0.1031
Blood	Eosinophil_Count	mQTL_cg00981236	12	rs10777521	0.6559	0.4502
Blood	Eosinophil_Count	mQTL_cg01527957	17	rs112572874	0.6556	0.0212
Blood	Eosinophil_Count	mQTL_cg09774749	1	rs490178	0.6554	0.9668
Blood	Eosinophil_Count	mQTL_cg17310259	13	rs1262872	0.6553	0.7815
Blood	Eosinophil_Count	mQTL_cg00600454	1	rs490178	0.655	0.9784
Blood	Eosinophil_Count	mQTL_cg14987745	12	rs4135040	0.6545	0.1336
Blood	Eosinophil_Count	mQTL_cg15208832	1	rs490178	0.6544	0.9988
Blood	Eosinophil_Count	mQTL_cg18408359	6	rs613540	0.6509	0.2485
Blood	Eosinophil_Count	mQTL_cg20880254	1	rs11806839	0.6507	0.6842
Blood	Eosinophil_Count	mQTL_cg07001450	1	rs4987358	0.6498	0.5261
Blood	Eosinophil_Count	mQTL_cg20710890	17	rs62062271	0.6453	0.9998
Blood	Eosinophil_Count	mQTL_cg14027314	1	rs4653081	0.6448	0.0938
Blood	Eosinophil_Count	mQTL_cg03785426	12	rs11057394	0.6427	0.2214
Blood	Eosinophil_Count	mQTL_cg27235071	16	rs698714	0.6408	0.1347
Blood	Eosinophil_Count	mQTL_cg16238266	5	rs6898898	0.64	0.8177
Blood	Eosinophil_Count	mQTL_cg12609785	17	rs62064364	0.6391	0.9974
Blood	Eosinophil_Count	mQTL_cg16113483	17	rs62064364	0.6387	1
Blood	Eosinophil_Count	mQTL_cg21629266	15	rs7161799	0.638	1
Blood	Eosinophil_Count	mQTL_cg09858892	15	rs7161799	0.6377	1
Blood	Eosinophil_Count	mQTL_cg23891399	17	rs3744010	0.6359	0.9072
Blood	Eosinophil_Count	mQTL_cg15536230	21	rs2838330	0.634	0.9981
Blood	Eosinophil_Count	mQTL_cg01080407	9	rs33982662	0.6338	0.9293
Blood	Eosinophil_Count	mQTL_cg13270078	13	rs61960956	0.6328	1
Blood	Eosinophil_Count	mQTL_cg20013151	11	rs4758501	0.6293	0.1269
Blood	Eosinophil_Count	mQTL_cg01503450	10	rs11253530	0.6265	0.1873
Blood	Eosinophil_Count	mQTL_cg16302021	6	rs2517730	0.626	0.9093
Blood	Eosinophil_Count	mQTL_cg04730925	18	rs1893958	0.6237	0.347
Blood	Eosinophil_Count	mQTL_cg06433981	11	rs2521289	0.6222	0.9235
Blood	Eosinophil_Count	mQTL_cg23266840	8	rs55864718	0.6168	0.9681
Blood	Eosinophil_Count	mQTL_cg00900628	5	rs4075959	0.6157	0.5386
Blood	Eosinophil_Count	mQTL_cg01567482	5	rs4075959	0.6157	0.5385
Blood	Eosinophil_Count	mQTL_cg14169450	9	rs10781540	0.6137	0.5549
Blood	Eosinophil_Count	mQTL_cg00956142	1	rs67158073	0.6115	0.0743
Blood	Eosinophil_Count	mQTL_cg22045604	17	rs62061818	0.6097	0.2343
Blood	Eosinophil_Count	mQTL_cg02627403	17	rs3744010	0.6061	0.8413
Blood	Eosinophil_Count	mQTL_cg23546115	3	rs7640164	0.6058	0.9159
Blood	Eosinophil_Count	mQTL_cg14887410	3	rs9857035	0.6045	0.2123
Blood	Eosinophil_Count	mQTL_cg06162324	10	rs56237566	0.6041	0.4361
Blood	Eosinophil_Count	mQTL_cg15971518	11	rs554277	0.6034	1
Blood	Eosinophil_Count	mQTL_cg23847017	1	rs4615861	0.6025	0.0311
Blood	Eosinophil_Count	mQTL_cg20994801	1	rs7516214	0.6001	0.2205
Blood	Eosinophil_Count	mQTL_cg26695010	11	rs10896064	0.598	1
Blood	Eosinophil_Count	mQTL_cg19138585	3	rs12634556	0.5976	0.2174
Blood	Eosinophil_Count	mQTL_cg20209128	11	rs181443242	0.5973	0.0774
Blood	Eosinophil_Count	mQTL_cg08825582	11	rs10896064	0.5954	1
Blood	Eosinophil_Count	mQTL_cg22897411	4	rs4690132	0.5932	0.1332
Blood	Eosinophil_Count	mQTL_cg06537391	17	rs62054802	0.5906	0.1705
Blood	Eosinophil_Count	mQTL_cg17474630	17	rs9916130	0.5844	0.7798
Blood	Eosinophil_Count	mQTL_cg03179419	13	rs34892393	0.5834	0.1105
Blood	Eosinophil_Count	mQTL_cg24064173	13	rs34892393	0.5834	0.1105
Blood	Eosinophil_Count	mQTL_cg08123074	1	rs67158073	0.5821	0.2264
Blood	Eosinophil_Count	mQTL_cg03859906	2	rs4972321	0.5792	0.0515
Blood	Eosinophil_Count	mQTL_cg02226672	16	rs4783558	0.5792	1
Blood	Eosinophil_Count	mQTL_cg14884654	16	rs301151	0.5778	0.5559
Blood	Eosinophil_Count	mQTL_cg03299479	16	rs6500596	0.5777	1
Blood	Eosinophil_Count	mQTL_cg06015834	16	rs11649274	0.576	0.5673
Blood	Eosinophil_Count	mQTL_cg20156679	4	rs28688624	0.5748	0.3329
Blood	Eosinophil_Count	mQTL_cg15804973	6	rs9494568	0.5703	0.3586
Blood	Eosinophil_Count	mQTL_cg24699146	1	rs35904775	0.5659	0.405
Blood	Eosinophil_Count	mQTL_cg11657323	11	rs541207	0.5639	0.986
Blood	Eosinophil_Count	mQTL_cg01998806	11	rs541207	0.563	0.9985
Blood	Eosinophil_Count	mQTL_cg12797157	11	rs541207	0.563	0.9992
Blood	Eosinophil_Count	mQTL_cg15469732	12	rs11832441	0.5628	0.5363
Blood	Eosinophil_Count	mQTL_cg13052768	17	rs9916135	0.5626	0.4116
Blood	Eosinophil_Count	mQTL_cg07265890	12	rs7132277	0.562	0.243
Blood	Eosinophil_Count	mQTL_cg21570635	16	rs3743558	0.5613	0.9747
Blood	Eosinophil_Count	mQTL_cg21072934	15	rs11633790	0.5612	0.4062
Blood	Eosinophil_Count	mQTL_cg14911314	12	rs11107457	0.5598	0.9551
Blood	Eosinophil_Count	mQTL_cg10357985	21	rs58451308	0.5578	0.5571
Blood	Eosinophil_Count	mQTL_cg01579765	21	rs2838341	0.5554	0.4405
Blood	Eosinophil_Count	mQTL_cg20934596	22	rs35657209	0.5544	0.2402
Blood	Eosinophil_Count	mQTL_cg10780632	17	rs4471723	0.5526	0.5175
Blood	Eosinophil_Count	mQTL_cg25506282	10	rs7918084	0.5461	0.9722
Blood	Eosinophil_Count	mQTL_cg24783460	3	rs11921959	0.5441	0.5068
Blood	Eosinophil_Count	mQTL_cg02524754	21	rs7279958	0.5411	0.2053
Blood	Eosinophil_Count	mQTL_cg13859736	3	rs1866679	0.5379	0.1031
Blood	Eosinophil_Count	mQTL_cg01176121	19	rs1047333	0.5347	0.9999
Blood	Eosinophil_Count	mQTL_cg09519349	11	rs76567973	0.5333	0.3071
Blood	Eosinophil_Count	mQTL_cg07711889	2	rs11680831	0.5292	0.863
Blood	Eosinophil_Count	mQTL_cg21405550	14	rs6574141	0.5261	0.6543
Blood	Eosinophil_Count	mQTL_cg21357944	2	rs13000983	0.5257	0.3707
Blood	Eosinophil_Count	mQTL_cg10243700	3	rs73168928	0.5228	1
Blood	Eosinophil_Count	mQTL_cg21747549	13	rs11618674	0.5221	0.0773
Blood	Eosinophil_Count	mQTL_cg09150519	12	rs7304504	0.5183	1
Blood	Eosinophil_Count	mQTL_cg12314601	19	rs79107853	0.5175	0.0853
Blood	Eosinophil_Count	mQTL_cg11598255	5	rs10051765	0.5155	0.9992
Blood	Eosinophil_Count	mQTL_cg06060754	5	rs10051765	0.5154	1
Blood	Eosinophil_Count	mQTL_cg16006841	5	rs10051765	0.5154	1
Blood	Eosinophil_Count	mQTL_cg25875191	5	rs10051765	0.5154	1
Blood	Eosinophil_Count	mQTL_cg25338242	13	rs9590530	0.5106	0.0833
Blood	Eosinophil_Count	mQTL_cg02503808	4	rs3822269	0.5098	0.9996
Blood	Eosinophil_Count	mQTL_cg03167344	11	rs79349393	0.5095	0.1965
Blood	Eosinophil_Count	mQTL_cg02524336	5	rs12173209	0.5074	0.9992
Blood	Eosinophil_Count	mQTL_cg03860851	13	rs7490427	0.5025	0.6016
Blood	Eosinophil_Count	mQTL_cg09473613	1	rs35904775	0.5016	0.4031
Blood	Granulocyte_Count	mQTL_cg03796735	6	rs6918888	1	1
Blood	Granulocyte_Count	mQTL_cg04026937	6	rs3763327	1	1
Blood	Granulocyte_Count	mQTL_cg04520169	6	rs7768235	1	1
Blood	Granulocyte_Count	mQTL_cg06793162	6	rs3763327	1	1
Blood	Granulocyte_Count	mQTL_cg08269402	6	rs3763327	1	1
Blood	Granulocyte_Count	mQTL_cg08747369	6	rs7768235	1	1
Blood	Granulocyte_Count	mQTL_cg10409680	6	rs2844611	1	1
Blood	Granulocyte_Count	mQTL_cg10420223	6	rs3129683	1	1
Blood	Granulocyte_Count	mQTL_cg10420223	6	rs3094569	1	1
Blood	Granulocyte_Count	mQTL_cg10466124	6	rs3763327	1	1
Blood	Granulocyte_Count	mQTL_cg11294950	6	rs3763327	1	1
Blood	Granulocyte_Count	mQTL_cg11574174	6	rs2844611	1	1
Blood	Granulocyte_Count	mQTL_cg11917734	6	rs2844611	1	1
Blood	Granulocyte_Count	mQTL_cg13155295	6	rs2844611	1	1
Blood	Granulocyte_Count	mQTL_cg14178705	6	rs386480	1	1
Blood	Granulocyte_Count	mQTL_cg15411272	6	rs3094569	1	1
Blood	Granulocyte_Count	mQTL_cg16535653	6	rs7768235	1	1
Blood	Granulocyte_Count	mQTL_cg16690356	6	rs3094569	1	1
Blood	Granulocyte_Count	mQTL_cg18035435	6	rs386480	1	1
Blood	Granulocyte_Count	mQTL_cg18052547	6	rs3763327	1	1
Blood	Granulocyte_Count	mQTL_cg23214071	6	rs6918888	1	1
Blood	Granulocyte_Count	mQTL_cg23681866	6	rs3094569	1	1
Blood	Granulocyte_Count	mQTL_cg24838316	6	rs3094569	1	1
Blood	Granulocyte_Count	mQTL_cg25372449	6	rs3763327	1	1
Blood	Granulocyte_Count	mQTL_cg26121931	6	rs3094569	1	1
Blood	Granulocyte_Count	mQTL_cg23827991	5	rs2736100	0.9999	1
Blood	Granulocyte_Count	mQTL_cg00598125	6	rs3763327	0.9999	0.9999
Blood	Granulocyte_Count	mQTL_cg24129356	6	rs9276582	0.9999	1
Blood	Granulocyte_Count	mQTL_cg02806715	6	rs9276582	0.9998	1
Blood	Granulocyte_Count	mQTL_cg18919024	6	rs2844611	0.9998	0.9999
Blood	Granulocyte_Count	mQTL_cg22110654	6	rs3131617	0.9997	1
Blood	Granulocyte_Count	mQTL_cg21241195	6	rs9276582	0.9996	1
Blood	Granulocyte_Count	mQTL_cg24877963	6	rs2844611	0.9996	0.9998
Blood	Granulocyte_Count	mQTL_cg09955892	10	rs2802372	0.9995	1
Blood	Granulocyte_Count	mQTL_cg13574913	10	rs2802372	0.9995	1
Blood	Granulocyte_Count	mQTL_cg23689050	10	rs2802372	0.9995	1
Blood	Granulocyte_Count	mQTL_cg04609265	10	rs2802372	0.9994	0.9999
Blood	Granulocyte_Count	mQTL_cg04771084	6	rs3130631	0.9993	0.9925
Blood	Granulocyte_Count	mQTL_cg03090803	7	rs834601	0.9992	1
Blood	Granulocyte_Count	mQTL_cg04049253	11	rs2846630	0.9991	0.9694
Blood	Granulocyte_Count	mQTL_cg02795981	10	rs2802372	0.9981	0.9993
Blood	Granulocyte_Count	mQTL_cg18371408	17	rs2034310	0.9981	1
Blood	Granulocyte_Count	mQTL_cg19610905	11	rs1535	0.998	1
Blood	Granulocyte_Count	mQTL_cg12050358	17	rs7502297	0.9976	1
Blood	Granulocyte_Count	mQTL_cg23634079	6	rs6918888	0.9973	1
Blood	Granulocyte_Count	mQTL_cg08168669	6	rs190945449	0.9972	0.5835
Blood	Granulocyte_Count	mQTL_cg09614754	6	rs190945449	0.9972	0.5835
Blood	Granulocyte_Count	mQTL_cg14345882	6	rs190945449	0.9972	0.5835
Blood	Granulocyte_Count	mQTL_cg27543291	6	rs190945449	0.9972	0.5835
Blood	Granulocyte_Count	mQTL_cg06393589	16	rs247826	0.9968	0.9683
Blood	Granulocyte_Count	mQTL_cg19089810	16	rs247826	0.9967	0.999
Blood	Granulocyte_Count	mQTL_cg04559908	6	rs2535341	0.9966	0.6821
Blood	Granulocyte_Count	mQTL_cg24402667	17	rs7502297	0.9963	0.8063
Blood	Granulocyte_Count	mQTL_cg13561028	6	rs2535341	0.9961	0.8516
Blood	Granulocyte_Count	mQTL_cg15018350	17	rs7502297	0.996	0.7629
Blood	Granulocyte_Count	mQTL_cg10206627	8	rs10108320	0.9956	0.9282
Blood	Granulocyte_Count	mQTL_cg17688768	11	rs12364432	0.9955	0.6228
Blood	Granulocyte_Count	mQTL_cg18512352	11	rs12364432	0.9955	0.6228
Blood	Granulocyte_Count	mQTL_cg20135002	11	rs12364432	0.9955	0.6227
Blood	Granulocyte_Count	mQTL_cg27552578	11	rs12364432	0.9955	0.6226
Blood	Granulocyte_Count	mQTL_cg23634079	6	rs3130631	0.9951	0.7673
Blood	Granulocyte_Count	mQTL_cg25553128	8	rs10108320	0.9951	0.8879
Blood	Granulocyte_Count	mQTL_cg17666981	6	rs10807053	0.995	0.9999
Blood	Granulocyte_Count	mQTL_cg02448825	17	rs61759532	0.995	1
Blood	Granulocyte_Count	mQTL_cg02676175	17	rs61759532	0.995	1
Blood	Granulocyte_Count	mQTL_cg03666441	17	rs61759532	0.995	1
Blood	Granulocyte_Count	mQTL_cg05164926	17	rs61759532	0.995	1
Blood	Granulocyte_Count	mQTL_cg06721232	17	rs61759532	0.995	1
Blood	Granulocyte_Count	mQTL_cg07148458	17	rs61759532	0.995	1
Blood	Granulocyte_Count	mQTL_cg07520074	17	rs61759532	0.995	1
Blood	Granulocyte_Count	mQTL_cg07639694	17	rs61759532	0.995	1
Blood	Granulocyte_Count	mQTL_cg07925670	17	rs61759532	0.995	1
Blood	Granulocyte_Count	mQTL_cg12418947	17	rs61759532	0.995	1
Blood	Granulocyte_Count	mQTL_cg13925686	17	rs61759532	0.995	1
Blood	Granulocyte_Count	mQTL_cg14050954	17	rs61759532	0.995	0.9997
Blood	Granulocyte_Count	mQTL_cg15713546	17	rs61759532	0.995	1
Blood	Granulocyte_Count	mQTL_cg20217592	17	rs61759532	0.995	1
Blood	Granulocyte_Count	mQTL_cg25671438	17	rs61759532	0.995	1
Blood	Granulocyte_Count	mQTL_cg25900902	17	rs61759532	0.995	1
Blood	Granulocyte_Count	mQTL_cg24033122	16	rs4630562	0.9949	0.9973
Blood	Granulocyte_Count	mQTL_cg24283019	6	rs6938337	0.9941	0.9998
Blood	Granulocyte_Count	mQTL_cg18918538	17	rs7502297	0.9941	0.3842
Blood	Granulocyte_Count	mQTL_cg15654485	6	rs5020944	0.9939	0.9038
Blood	Granulocyte_Count	mQTL_cg08766503	6	rs16871037	0.9936	1
Blood	Granulocyte_Count	mQTL_cg08893351	4	rs28530750	0.9935	1
Blood	Granulocyte_Count	mQTL_cg04713002	9	rs3209441	0.9935	1
Blood	Granulocyte_Count	mQTL_cg18111114	6	rs9268508	0.9933	0.4072
Blood	Granulocyte_Count	mQTL_cg10466124	6	rs9268508	0.9931	0.4333
Blood	Granulocyte_Count	mQTL_cg06530960	19	rs8102492	0.9926	0.8915
Blood	Granulocyte_Count	mQTL_cg02314012	19	rs433852	0.9924	0.5631
Blood	Granulocyte_Count	mQTL_cg23083776	6	rs6938337	0.9923	0.8236
Blood	Granulocyte_Count	mQTL_cg17320804	2	rs72917514	0.9922	1
Blood	Granulocyte_Count	mQTL_cg13318793	6	rs5020944	0.9922	0.8604
Blood	Granulocyte_Count	mQTL_cg25372449	6	rs6938337	0.9919	0.5128
Blood	Granulocyte_Count	mQTL_cg06793162	6	rs9268508	0.9918	0.3819
Blood	Granulocyte_Count	mQTL_cg18052547	6	rs6938337	0.9913	0.4664
Blood	Granulocyte_Count	mQTL_cg11294950	6	rs6938337	0.9909	0.3567
Blood	Granulocyte_Count	mQTL_cg04599149	19	rs626283	0.9907	1
Blood	Granulocyte_Count	mQTL_cg08646294	19	rs626283	0.9907	1
Blood	Granulocyte_Count	mQTL_cg09984124	19	rs626283	0.9907	1
Blood	Granulocyte_Count	mQTL_cg12967864	19	rs626283	0.9907	1
Blood	Granulocyte_Count	mQTL_cg26965779	6	rs7768235	0.9905	1
Blood	Granulocyte_Count	mQTL_cg08269402	6	rs6938337	0.9904	0.4757
Blood	Granulocyte_Count	mQTL_cg15171452	5	rs7702189	0.99	0.4825
Blood	Granulocyte_Count	mQTL_cg00330953	6	rs6918888	0.9897	1
Blood	Granulocyte_Count	mQTL_cg14596589	5	rs7702189	0.9896	0.4977
Blood	Granulocyte_Count	mQTL_cg03979695	5	rs2631360	0.9889	0.4933
Blood	Granulocyte_Count	mQTL_cg00598125	6	rs6938337	0.9888	0.411
Blood	Granulocyte_Count	mQTL_cg18353405	7	rs6959224	0.9888	0.5379
Blood	Granulocyte_Count	mQTL_cg14196790	5	rs2631360	0.9883	0.4861
Blood	Granulocyte_Count	mQTL_cg13530442	1	rs6661010	0.9881	0.5986
Blood	Granulocyte_Count	mQTL_cg05640674	5	rs200838	0.9878	0.7548
Blood	Granulocyte_Count	mQTL_cg16647868	5	rs200838	0.9869	0.9536
Blood	Granulocyte_Count	mQTL_cg15654485	6	rs6938337	0.9868	0.5802
Blood	Granulocyte_Count	mQTL_cg01850179	19	rs2033493	0.986	0.6007
Blood	Granulocyte_Count	mQTL_cg07950002	9	rs9697210	0.9858	1
Blood	Granulocyte_Count	mQTL_cg26215543	1	rs11121246	0.9854	0.2736
Blood	Granulocyte_Count	mQTL_cg06972019	1	rs11121246	0.9853	0.2745
Blood	Granulocyte_Count	mQTL_cg23267872	1	rs11121246	0.9853	0.2758
Blood	Granulocyte_Count	mQTL_cg10211414	1	rs11121246	0.9852	0.2801
Blood	Granulocyte_Count	mQTL_cg19371916	1	rs11121246	0.9852	0.2802
Blood	Granulocyte_Count	mQTL_cg25849281	1	rs11121246	0.9852	0.2803
Blood	Granulocyte_Count	mQTL_cg19378312	19	rs2033493	0.9851	0.4695
Blood	Granulocyte_Count	mQTL_cg16733676	1	rs547364	0.9841	0.9796
Blood	Granulocyte_Count	mQTL_cg06793162	6	rs5020944	0.984	0.5894
Blood	Granulocyte_Count	mQTL_cg09660151	8	rs2980860	0.9835	0.857
Blood	Granulocyte_Count	mQTL_cg15359122	11	rs2606724	0.9835	0.8961
Blood	Granulocyte_Count	mQTL_cg21879841	8	rs2979489	0.9825	0.5866
Blood	Granulocyte_Count	mQTL_cg23582970	8	rs2979489	0.9825	0.5787
Blood	Granulocyte_Count	mQTL_cg23583168	7	rs60598962	0.9823	0.5934
Blood	Granulocyte_Count	mQTL_cg19157439	5	rs11242109	0.9811	0.4632
Blood	Granulocyte_Count	mQTL_cg09621235	1	rs10889574	0.9805	0.4667
Blood	Granulocyte_Count	mQTL_cg01046905	6	rs2451279	0.9803	0.9965
Blood	Granulocyte_Count	mQTL_cg01770232	7	rs1524107	0.9779	0.5229
Blood	Granulocyte_Count	mQTL_cg16041329	3	rs11928366	0.9773	0.9947
Blood	Granulocyte_Count	mQTL_cg07998387	7	rs1524107	0.977	0.5168
Blood	Granulocyte_Count	mQTL_cg11974939	16	rs7189295	0.9763	0.9345
Blood	Granulocyte_Count	mQTL_cg00222582	8	rs2980441	0.9752	0.4752
Blood	Granulocyte_Count	mQTL_cg26468374	8	rs2945250	0.9749	0.5189
Blood	Granulocyte_Count	mQTL_cg13293729	6	rs10807053	0.9745	0.995
Blood	Granulocyte_Count	mQTL_cg16514085	6	rs9268508	0.9735	0.3549
Blood	Granulocyte_Count	mQTL_cg04559908	6	rs3095338	0.9731	1
Blood	Granulocyte_Count	mQTL_cg13561028	6	rs3095338	0.9731	1
Blood	Granulocyte_Count	mQTL_cg22110654	6	rs3095338	0.9731	1
Blood	Granulocyte_Count	mQTL_cg17710986	15	rs3784526	0.9723	0.3694
Blood	Granulocyte_Count	mQTL_cg17066010	10	rs11594179	0.9719	0.94
Blood	Granulocyte_Count	mQTL_cg20019365	2	rs13419763	0.9715	0.6404
Blood	Granulocyte_Count	mQTL_cg05918124	1	rs12118280	0.9708	0.2834
Blood	Granulocyte_Count	mQTL_cg06828260	1	rs12118280	0.9708	0.2834
Blood	Granulocyte_Count	mQTL_cg14756463	1	rs12118280	0.9708	0.2834
Blood	Granulocyte_Count	mQTL_cg14981978	1	rs12118280	0.9708	0.2834
Blood	Granulocyte_Count	mQTL_cg21371986	1	rs12118280	0.9708	0.2834
Blood	Granulocyte_Count	mQTL_cg25692530	1	rs12118280	0.9708	0.2834
Blood	Granulocyte_Count	mQTL_cg06636001	8	rs2980438	0.9708	0.5006
Blood	Granulocyte_Count	mQTL_cg25269340	21	rs2836883	0.9706	0.9969
Blood	Granulocyte_Count	mQTL_cg04681450	16	rs4786427	0.9705	1
Blood	Granulocyte_Count	mQTL_cg25372449	6	rs17203514	0.9701	0.2201
Blood	Granulocyte_Count	mQTL_cg09746326	13	rs2257442	0.9697	1
Blood	Granulocyte_Count	mQTL_cg21395577	1	rs3806325	0.9693	0.538
Blood	Granulocyte_Count	mQTL_cg00903577	6	rs6908726	0.9689	1
Blood	Granulocyte_Count	mQTL_cg12914966	6	rs6908726	0.9689	1
Blood	Granulocyte_Count	mQTL_cg13269645	6	rs6908726	0.9689	1
Blood	Granulocyte_Count	mQTL_cg16677399	6	rs6908726	0.9689	1
Blood	Granulocyte_Count	mQTL_cg19918208	6	rs6908726	0.9689	1
Blood	Granulocyte_Count	mQTL_cg04111102	1	rs12021623	0.9688	0.9838
Blood	Granulocyte_Count	mQTL_cg06608359	6	rs6908726	0.9688	1
Blood	Granulocyte_Count	mQTL_cg16163535	5	rs7702189	0.9681	0.7697
Blood	Granulocyte_Count	mQTL_cg04026937	6	rs17203514	0.9677	0.2365
Blood	Granulocyte_Count	mQTL_cg18052547	6	rs17203514	0.9675	0.2416
Blood	Granulocyte_Count	mQTL_cg07889003	6	rs17203514	0.9673	0.1945
Blood	Granulocyte_Count	mQTL_cg11294950	6	rs17203514	0.9672	0.2442
Blood	Granulocyte_Count	mQTL_cg18111114	6	rs17203514	0.9667	0.2431
Blood	Granulocyte_Count	mQTL_cg04742282	6	rs10807053	0.9662	0.9929
Blood	Granulocyte_Count	mQTL_cg13994823	2	rs2568564	0.9658	0.5214
Blood	Granulocyte_Count	mQTL_cg02458396	4	rs11734460	0.9655	0.2993
Blood	Granulocyte_Count	mQTL_cg16945428	20	rs56298400	0.965	0.7899
Blood	Granulocyte_Count	mQTL_cg17689763	4	rs11734460	0.9649	0.2953
Blood	Granulocyte_Count	mQTL_cg01603763	6	rs3800396	0.9646	0.5312
Blood	Granulocyte_Count	mQTL_cg08269402	6	rs17203514	0.9644	0.2407
Blood	Granulocyte_Count	mQTL_cg18661379	10	rs11594179	0.9626	0.8734
Blood	Granulocyte_Count	mQTL_cg14322546	17	rs397969	0.9612	0.249
Blood	Granulocyte_Count	mQTL_cg02575319	16	rs4889341	0.9606	0.5783
Blood	Granulocyte_Count	mQTL_cg21450547	1	rs72749964	0.9603	0.9793
Blood	Granulocyte_Count	mQTL_cg14024328	4	rs11735280	0.9593	0.5541
Blood	Granulocyte_Count	mQTL_cg25525778	2	rs11675946	0.9589	0.9708
Blood	Granulocyte_Count	mQTL_cg06338664	17	rs12150564	0.958	0.481
Blood	Granulocyte_Count	mQTL_cg15170512	5	rs56330463	0.9578	0.1811
Blood	Granulocyte_Count	mQTL_cg14469574	8	rs1025395	0.9578	0.9067
Blood	Granulocyte_Count	mQTL_cg20628942	13	rs2261003	0.9558	0.8903
Blood	Granulocyte_Count	mQTL_cg12121080	6	rs8842	0.9556	0.5985
Blood	Granulocyte_Count	mQTL_cg12226293	12	rs7309743	0.9554	0.1472
Blood	Granulocyte_Count	mQTL_cg06349515	17	rs8066044	0.9548	0.3114
Blood	Granulocyte_Count	mQTL_cg16518008	3	rs12493830	0.9545	0.8728
Blood	Granulocyte_Count	mQTL_cg14933676	13	rs2490953	0.9545	1
Blood	Granulocyte_Count	mQTL_cg21187007	3	rs12493830	0.9528	0.9453
Blood	Granulocyte_Count	mQTL_cg21775007	8	rs2248699	0.9521	0.4571
Blood	Granulocyte_Count	mQTL_cg13362653	8	rs10808564	0.9508	0.1866
Blood	Granulocyte_Count	mQTL_cg23326313	6	rs10807053	0.9486	0.9884
Blood	Granulocyte_Count	mQTL_cg11671940	10	rs2807742	0.9479	1
Blood	Granulocyte_Count	mQTL_cg24323958	1	rs12118280	0.946	0.2618
Blood	Granulocyte_Count	mQTL_cg00328870	1	rs4949298	0.9459	0.1217
Blood	Granulocyte_Count	mQTL_cg11961947	18	rs1788819	0.9454	0.0991
Blood	Granulocyte_Count	mQTL_cg06742476	17	rs881054	0.9444	0.6351
Blood	Granulocyte_Count	mQTL_cg11624254	21	rs11701543	0.9414	0.2083
Blood	Granulocyte_Count	mQTL_cg25981174	6	rs612217	0.9413	0.4531
Blood	Granulocyte_Count	mQTL_cg09824328	1	rs74742820	0.9397	0.0922
Blood	Granulocyte_Count	mQTL_cg12656391	1	rs74742820	0.9397	0.1007
Blood	Granulocyte_Count	mQTL_cg00102166	1	rs74742820	0.9391	0.1043
Blood	Granulocyte_Count	mQTL_cg09003612	1	rs74742820	0.9391	0.1051
Blood	Granulocyte_Count	mQTL_cg24500398	17	rs58002085	0.9384	0.8386
Blood	Granulocyte_Count	mQTL_cg07515196	19	rs2278426	0.9379	0.9447
Blood	Granulocyte_Count	mQTL_cg08179530	6	rs3176337	0.9376	1
Blood	Granulocyte_Count	mQTL_cg24181266	19	rs2278426	0.9372	0.9009
Blood	Granulocyte_Count	mQTL_cg07427276	17	rs12600856	0.9353	0.2131
Blood	Granulocyte_Count	mQTL_cg01905046	2	rs4832163	0.9347	0.2644
Blood	Granulocyte_Count	mQTL_cg25097266	7	rs3763504	0.9342	0.7128
Blood	Granulocyte_Count	mQTL_cg13789015	9	rs392134	0.9334	0.4516
Blood	Granulocyte_Count	mQTL_cg20361960	4	rs6857303	0.9332	0.5347
Blood	Granulocyte_Count	mQTL_cg04348707	6	rs13203438	0.9331	0.9615
Blood	Granulocyte_Count	mQTL_cg26331067	6	rs3763327	0.9308	1
Blood	Granulocyte_Count	mQTL_cg02432312	7	rs583427	0.9306	1
Blood	Granulocyte_Count	mQTL_cg13601595	8	rs74990397	0.9277	0.9995
Blood	Granulocyte_Count	mQTL_cg13438899	17	rs62054811	0.9262	0.1232
Blood	Granulocyte_Count	mQTL_cg15158608	17	rs12600856	0.9254	0.1639
Blood	Granulocyte_Count	mQTL_cg18027529	17	rs62057061	0.925	0.2916
Blood	Granulocyte_Count	mQTL_cg00024416	22	rs5760093	0.9249	1
Blood	Granulocyte_Count	mQTL_cg12943317	5	rs1393209	0.9236	0.2636
Blood	Granulocyte_Count	mQTL_cg10466124	6	rs17203514	0.9236	0.2051
Blood	Granulocyte_Count	mQTL_cg23057326	1	rs1039997	0.9234	0.4879
Blood	Granulocyte_Count	mQTL_cg10498986	8	rs1549796	0.9234	0.5376
Blood	Granulocyte_Count	mQTL_cg02006203	7	rs2708870	0.9233	0.3323
Blood	Granulocyte_Count	mQTL_cg11714320	12	rs7965040	0.9233	0.9995
Blood	Granulocyte_Count	mQTL_cg01021283	10	rs1250552	0.9224	1
Blood	Granulocyte_Count	mQTL_cg06373032	10	rs1250552	0.9224	1
Blood	Granulocyte_Count	mQTL_cg13115165	10	rs1250552	0.9224	1
Blood	Granulocyte_Count	mQTL_cg05159804	17	rs62057061	0.9221	0.2901
Blood	Granulocyte_Count	mQTL_cg17911788	17	rs62057061	0.922	0.2901
Blood	Granulocyte_Count	mQTL_cg17266123	21	rs8129755	0.922	0.8007
Blood	Granulocyte_Count	mQTL_cg08670715	17	rs62057061	0.9218	0.2899
Blood	Granulocyte_Count	mQTL_cg05276360	19	rs2278426	0.9213	0.5893
Blood	Granulocyte_Count	mQTL_cg02460443	1	rs500564	0.9202	0.4727
Blood	Granulocyte_Count	mQTL_cg22034203	1	rs10914193	0.9199	0.5086
Blood	Granulocyte_Count	mQTL_cg02399030	7	rs7793905	0.9197	0.807
Blood	Granulocyte_Count	mQTL_cg23017530	11	rs61896141	0.9189	0.6424
Blood	Granulocyte_Count	mQTL_cg10001720	1	rs10914193	0.9184	0.5539
Blood	Granulocyte_Count	mQTL_cg11201177	11	rs2583425	0.9175	0.5412
Blood	Granulocyte_Count	mQTL_cg00106564	9	rs9406914	0.9173	1
Blood	Granulocyte_Count	mQTL_cg07796809	9	rs9406914	0.9173	1
Blood	Granulocyte_Count	mQTL_cg01266985	5	rs4580814	0.9144	0.4142
Blood	Granulocyte_Count	mQTL_cg23320987	13	rs2260732	0.9131	0.491
Blood	Granulocyte_Count	mQTL_cg12019614	19	rs2278426	0.9125	0.5579
Blood	Granulocyte_Count	mQTL_cg15921436	17	rs62057061	0.9118	0.2807
Blood	Granulocyte_Count	mQTL_cg10363088	11	rs2519165	0.9117	0.9996
Blood	Granulocyte_Count	mQTL_cg01399860	9	rs460888	0.9109	0.2457
Blood	Granulocyte_Count	mQTL_cg00743512	17	rs11538946	0.9106	0.178
Blood	Granulocyte_Count	mQTL_cg19852650	9	rs379471	0.9104	0.5245
Blood	Granulocyte_Count	mQTL_cg10910337	13	rs2265152	0.9102	0.3846
Blood	Granulocyte_Count	mQTL_cg07427744	17	rs62057061	0.9101	0.2823
Blood	Granulocyte_Count	mQTL_cg11494773	7	rs7458962	0.9098	0.999
Blood	Granulocyte_Count	mQTL_cg07933538	9	rs3812595	0.9097	0.1945
Blood	Granulocyte_Count	mQTL_cg23647744	17	rs62057061	0.9095	0.276
Blood	Granulocyte_Count	mQTL_cg09778927	17	rs731151	0.9077	0.5773
Blood	Granulocyte_Count	mQTL_cg17479576	4	rs2709814	0.9044	0.9445
Blood	Granulocyte_Count	mQTL_cg01400685	11	rs61897793	0.9021	0.6202
Blood	Granulocyte_Count	mQTL_cg06781209	11	rs61897793	0.9021	0.6202
Blood	Granulocyte_Count	mQTL_cg08093537	11	rs61897793	0.9021	0.6196
Blood	Granulocyte_Count	mQTL_cg13299762	11	rs61897793	0.9021	0.6202
Blood	Granulocyte_Count	mQTL_cg14562930	11	rs61897793	0.9021	0.6176
Blood	Granulocyte_Count	mQTL_cg19481605	11	rs61897793	0.9021	0.6202
Blood	Granulocyte_Count	mQTL_cg21029357	11	rs61897793	0.9021	0.6202
Blood	Granulocyte_Count	mQTL_cg21409469	11	rs61897793	0.9021	0.6202
Blood	Granulocyte_Count	mQTL_cg21709803	11	rs61897793	0.9021	0.6202
Blood	Granulocyte_Count	mQTL_cg25324164	11	rs61897793	0.9021	0.6202
Blood	Granulocyte_Count	mQTL_cg27613495	8	rs11249893	0.9019	0.4744
Blood	Granulocyte_Count	mQTL_cg00603274	11	rs61897793	0.9018	0.5965
Blood	Granulocyte_Count	mQTL_cg08281583	11	rs61897793	0.9018	0.5649
Blood	Granulocyte_Count	mQTL_cg14911132	11	rs61897793	0.9013	0.5508
Blood	Granulocyte_Count	mQTL_cg02478991	17	rs79073784	0.9001	0.5047
Blood	Granulocyte_Count	mQTL_cg07392590	11	rs61897793	0.8999	0.4396
Blood	Granulocyte_Count	mQTL_cg07817266	17	rs1635285	0.8998	0.7432
Blood	Granulocyte_Count	mQTL_cg20059597	17	rs1635285	0.8994	0.6399
Blood	Granulocyte_Count	mQTL_cg05189259	1	rs41302021	0.8989	0.9882
Blood	Granulocyte_Count	mQTL_cg11250194	11	rs61896141	0.8962	0.7993
Blood	Granulocyte_Count	mQTL_cg16213375	11	rs61896141	0.896	0.9616
Blood	Granulocyte_Count	mQTL_cg04055107	11	rs1939212	0.8953	1
Blood	Granulocyte_Count	mQTL_cg20896974	11	rs61896141	0.8951	0.9429
Blood	Granulocyte_Count	mQTL_cg07689907	11	rs61896141	0.8947	1
Blood	Granulocyte_Count	mQTL_cg27386326	11	rs61896141	0.8947	0.9983
Blood	Granulocyte_Count	mQTL_cg00916973	17	rs62066085	0.8945	0.5919
Blood	Granulocyte_Count	mQTL_cg18391203	17	rs62057061	0.8938	0.2803
Blood	Granulocyte_Count	mQTL_cg14593053	5	rs62406180	0.8933	0.3552
Blood	Granulocyte_Count	mQTL_cg12664056	1	rs6427047	0.8931	0.9555
Blood	Granulocyte_Count	mQTL_cg08207604	6	rs1013907	0.8925	0.6972
Blood	Granulocyte_Count	mQTL_cg04026937	6	rs6938337	0.891	0.4267
Blood	Granulocyte_Count	mQTL_cg16375691	17	rs12150564	0.8896	0.3176
Blood	Granulocyte_Count	mQTL_cg10115985	19	rs35493131	0.8891	0.9923
Blood	Granulocyte_Count	mQTL_cg00095626	7	rs2533878	0.8865	0.9999
Blood	Granulocyte_Count	mQTL_cg10946644	6	rs7748918	0.8846	0.1707
Blood	Granulocyte_Count	mQTL_cg18512352	11	rs12785833	0.8843	0.0978
Blood	Granulocyte_Count	mQTL_cg04968944	6	rs11961369	0.8833	0.2877
Blood	Granulocyte_Count	mQTL_cg20172003	2	rs13035354	0.8824	1
Blood	Granulocyte_Count	mQTL_cg14960989	1	rs11210523	0.8823	0.8995
Blood	Granulocyte_Count	mQTL_cg10928466	19	rs2278426	0.8807	0.5229
Blood	Granulocyte_Count	mQTL_cg25174111	11	rs1939212	0.8804	0.9764
Blood	Granulocyte_Count	mQTL_cg10509046	12	rs7296313	0.8797	1
Blood	Granulocyte_Count	mQTL_cg26359133	12	rs7296313	0.8797	1
Blood	Granulocyte_Count	mQTL_cg02400211	19	rs3865444	0.8792	0.5194
Blood	Granulocyte_Count	mQTL_cg20465933	4	rs9968292	0.8789	0.6089
Blood	Granulocyte_Count	mQTL_cg22045604	17	rs62057061	0.8789	0.2823
Blood	Granulocyte_Count	mQTL_cg20710890	17	rs62057061	0.8779	0.2798
Blood	Granulocyte_Count	mQTL_cg20120463	17	rs62057061	0.8772	0.2681
Blood	Granulocyte_Count	mQTL_cg04703951	17	rs1635285	0.8765	0.5152
Blood	Granulocyte_Count	mQTL_cg12927641	6	rs13203155	0.8761	0.3287
Blood	Granulocyte_Count	mQTL_cg08702805	5	rs4314449	0.8755	0.6079
Blood	Granulocyte_Count	mQTL_cg02774282	6	rs13203155	0.874	0.2742
Blood	Granulocyte_Count	mQTL_cg17361885	17	rs11868472	0.8734	0.9805
Blood	Granulocyte_Count	mQTL_cg24342717	2	rs4444526	0.8711	0.9073
Blood	Granulocyte_Count	mQTL_cg14455169	6	rs13203155	0.8707	0.2854
Blood	Granulocyte_Count	mQTL_cg20629334	18	rs9956574	0.8705	0.318
Blood	Granulocyte_Count	mQTL_cg14087351	7	rs13229619	0.8704	1
Blood	Granulocyte_Count	mQTL_cg04132146	6	rs6454593	0.8703	1
Blood	Granulocyte_Count	mQTL_cg10393598	6	rs6454593	0.8702	0.9973
Blood	Granulocyte_Count	mQTL_cg09747669	20	rs4809327	0.8697	0.4612
Blood	Granulocyte_Count	mQTL_cg12178807	6	rs6454593	0.869	0.9987
Blood	Granulocyte_Count	mQTL_cg25287199	17	rs62057061	0.8686	0.2421
Blood	Granulocyte_Count	mQTL_cg26445249	20	rs6093462	0.8678	1
Blood	Granulocyte_Count	mQTL_cg16075940	6	rs9374080	0.8671	0.1409
Blood	Granulocyte_Count	mQTL_cg04954726	6	rs6454593	0.8667	0.9865
Blood	Granulocyte_Count	mQTL_cg23120848	6	rs464865	0.8661	0.3597
Blood	Granulocyte_Count	mQTL_cg15790431	17	rs62057061	0.8655	0.1991
Blood	Granulocyte_Count	mQTL_cg16132033	17	rs62057061	0.8649	0.2353
Blood	Granulocyte_Count	mQTL_cg16258503	3	rs9842724	0.8638	0.9566
Blood	Granulocyte_Count	mQTL_cg07976262	7	rs3763505	0.8636	0.4154
Blood	Granulocyte_Count	mQTL_cg07909165	6	rs1546723	0.8622	0.802
Blood	Granulocyte_Count	mQTL_cg09883264	5	rs249677	0.8615	0.0851
Blood	Granulocyte_Count	mQTL_cg24744649	7	rs3763505	0.8612	0.3985
Blood	Granulocyte_Count	mQTL_cg01080407	9	rs33982662	0.861	0.9802
Blood	Granulocyte_Count	mQTL_cg07392085	5	rs6580224	0.8597	0.0545
Blood	Granulocyte_Count	mQTL_cg15804973	6	rs9494568	0.8595	0.6809
Blood	Granulocyte_Count	mQTL_cg17347828	5	rs6580224	0.8581	0.0409
Blood	Granulocyte_Count	mQTL_cg27546012	17	rs7225592	0.8579	0.3788
Blood	Granulocyte_Count	mQTL_cg23788493	11	rs11606126	0.8564	0.9873
Blood	Granulocyte_Count	mQTL_cg09674234	10	rs10509186	0.8546	0.0601
Blood	Granulocyte_Count	mQTL_cg08279214	20	rs677344	0.8544	0.584
Blood	Granulocyte_Count	mQTL_cg23907051	2	rs6543018	0.854	0.9988
Blood	Granulocyte_Count	mQTL_cg13325219	15	rs3848148	0.8539	0.9513
Blood	Granulocyte_Count	mQTL_cg16449009	12	rs2460763	0.8534	0.3942
Blood	Granulocyte_Count	mQTL_cg09754081	5	rs1835965	0.8514	0.056
Blood	Granulocyte_Count	mQTL_cg12393589	7	rs12533346	0.8511	0.6737
Blood	Granulocyte_Count	mQTL_cg25727293	20	rs677344	0.8469	0.3433
Blood	Granulocyte_Count	mQTL_cg16831933	1	rs10798807	0.8452	0.9977
Blood	Granulocyte_Count	mQTL_cg25303761	1	rs10798807	0.8452	0.9998
Blood	Granulocyte_Count	mQTL_cg18302123	9	rs594586	0.8441	0.6088
Blood	Granulocyte_Count	mQTL_cg15929078	6	rs2071888	0.8435	0.481
Blood	Granulocyte_Count	mQTL_cg17404534	7	rs3828946	0.8428	1
Blood	Granulocyte_Count	mQTL_cg25255847	20	rs2315007	0.8426	0.1176
Blood	Granulocyte_Count	mQTL_cg22071067	20	rs4813619	0.8422	0.2082
Blood	Granulocyte_Count	mQTL_cg01923482	5	rs4704733	0.8419	0.9601
Blood	Granulocyte_Count	mQTL_cg03637976	6	rs3130264	0.8407	0.4758
Blood	Granulocyte_Count	mQTL_cg23625628	6	rs2073525	0.8403	0.4157
Blood	Granulocyte_Count	mQTL_cg09860564	17	rs62057061	0.8403	0.064
Blood	Granulocyte_Count	mQTL_cg16281322	17	rs8079501	0.8391	0.0528
Blood	Granulocyte_Count	mQTL_cg06733638	9	rs680729	0.8383	0.1798
Blood	Granulocyte_Count	mQTL_cg20735989	4	rs73221129	0.8379	0.3019
Blood	Granulocyte_Count	mQTL_cg20626587	20	rs4809327	0.8369	0.2631
Blood	Granulocyte_Count	mQTL_cg06953937	18	rs2926999	0.8368	0.6129
Blood	Granulocyte_Count	mQTL_cg09764761	17	rs62066085	0.8358	0.1187
Blood	Granulocyte_Count	mQTL_cg22433210	17	rs17688916	0.8331	0.1562
Blood	Granulocyte_Count	mQTL_cg06721910	17	rs62057061	0.8327	0.0698
Blood	Granulocyte_Count	mQTL_cg02844387	6	rs9374080	0.8318	0.169
Blood	Granulocyte_Count	mQTL_cg10780632	17	rs17688916	0.8318	0.409
Blood	Granulocyte_Count	mQTL_cg18684128	11	rs4938933	0.8316	0.1931
Blood	Granulocyte_Count	mQTL_cg01143454	20	rs1161237	0.8316	0.2517
Blood	Granulocyte_Count	mQTL_cg27423323	20	rs1178031	0.8268	0.3132
Blood	Granulocyte_Count	mQTL_cg01418086	10	rs2807735	0.8264	0.9846
Blood	Granulocyte_Count	mQTL_cg22550277	10	rs2807735	0.8263	0.9918
Blood	Granulocyte_Count	mQTL_cg07368061	17	rs79073784	0.8231	0.0701
Blood	Granulocyte_Count	mQTL_cg10298567	3	rs2088135	0.8229	0.1452
Blood	Granulocyte_Count	mQTL_cg03700492	17	rs1105917	0.8223	1
Blood	Granulocyte_Count	mQTL_cg04225089	17	rs1105917	0.8223	1
Blood	Granulocyte_Count	mQTL_cg04442638	17	rs1105917	0.8223	1
Blood	Granulocyte_Count	mQTL_cg06407111	17	rs1105917	0.8223	1
Blood	Granulocyte_Count	mQTL_cg09253696	17	rs1105917	0.8223	1
Blood	Granulocyte_Count	mQTL_cg10295360	17	rs1105917	0.8223	1
Blood	Granulocyte_Count	mQTL_cg12609785	17	rs62064364	0.8223	0.9993
Blood	Granulocyte_Count	mQTL_cg16113483	17	rs62064364	0.8223	1
Blood	Granulocyte_Count	mQTL_cg22433726	17	rs1105917	0.8218	0.9954
Blood	Granulocyte_Count	mQTL_cg16228356	17	rs62066085	0.8217	0.0579
Blood	Granulocyte_Count	mQTL_cg15766402	16	rs8055846	0.8213	0.9841
Blood	Granulocyte_Count	mQTL_cg16652462	17	rs62064364	0.8202	0.213
Blood	Granulocyte_Count	mQTL_cg08335008	16	rs113591515	0.82	1
Blood	Granulocyte_Count	mQTL_cg10327440	1	rs1186	0.8199	0.2346
Blood	Granulocyte_Count	mQTL_cg02046881	7	rs2527692	0.8195	0.2408
Blood	Granulocyte_Count	mQTL_cg10644544	17	rs1105917	0.8195	0.9857
Blood	Granulocyte_Count	mQTL_cg01341218	17	rs62066085	0.8164	0.1331
Blood	Granulocyte_Count	mQTL_cg01527957	17	rs62066085	0.815	0.0768
Blood	Granulocyte_Count	mQTL_cg15556689	8	rs2948294	0.8128	0.4064
Blood	Granulocyte_Count	mQTL_cg13004877	20	rs1178017	0.8115	0.4517
Blood	Granulocyte_Count	mQTL_cg01135538	17	rs17688916	0.8109	0.0898
Blood	Granulocyte_Count	mQTL_cg27229366	17	rs62057061	0.8095	0.0568
Blood	Granulocyte_Count	mQTL_cg00400028	3	rs2012610	0.8092	0.7123
Blood	Granulocyte_Count	mQTL_cg10508760	1	rs2223221	0.8073	0.2748
Blood	Granulocyte_Count	mQTL_cg23590916	17	rs62064364	0.8073	0.0729
Blood	Granulocyte_Count	mQTL_cg26695010	11	rs10896064	0.807	1
Blood	Granulocyte_Count	mQTL_cg18815117	17	rs62057061	0.8061	0.0605
Blood	Granulocyte_Count	mQTL_cg08825582	11	rs10896064	0.8055	0.9985
Blood	Granulocyte_Count	mQTL_cg25989623	8	rs2955586	0.8048	0.2912
Blood	Granulocyte_Count	mQTL_cg14233017	20	rs6084183	0.8032	0.456
Blood	Granulocyte_Count	mQTL_cg00647820	17	rs731151	0.8014	0.5767
Blood	Granulocyte_Count	mQTL_cg08803663	8	rs2955586	0.8004	0.4177
Blood	Granulocyte_Count	mQTL_cg07049167	1	rs2075946	0.8003	0.744
Blood	Granulocyte_Count	mQTL_cg16673514	20	rs6051432	0.7995	1
Blood	Granulocyte_Count	mQTL_cg15462221	8	rs2948294	0.7973	0.3658
Blood	Granulocyte_Count	mQTL_cg18705301	15	rs1899	0.7965	0.4097
Blood	Granulocyte_Count	mQTL_cg22990198	20	rs3761125	0.7954	0.9976
Blood	Granulocyte_Count	mQTL_cg20435097	10	rs3781452	0.7934	1
Blood	Granulocyte_Count	mQTL_cg13100502	17	rs62057061	0.7909	0.0441
Blood	Granulocyte_Count	mQTL_cg25696586	8	rs2248909	0.7881	0.8321
Blood	Granulocyte_Count	mQTL_cg24000908	5	rs10067280	0.7875	0.599
Blood	Granulocyte_Count	mQTL_cg00940473	2	rs2600662	0.7862	0.5186
Blood	Granulocyte_Count	mQTL_cg26838691	2	rs10192600	0.7855	0.2529
Blood	Granulocyte_Count	mQTL_cg07881400	19	rs4802336	0.7816	0.3121
Blood	Granulocyte_Count	mQTL_cg19829381	17	rs72911386	0.7813	0.4246
Blood	Granulocyte_Count	mQTL_cg22669656	17	rs72911386	0.7807	0.423
Blood	Granulocyte_Count	mQTL_cg02153334	5	rs2853672	0.7798	0.4985
Blood	Granulocyte_Count	mQTL_cg03022400	19	rs4802336	0.7798	0.3579
Blood	Granulocyte_Count	mQTL_cg21828173	20	rs6084183	0.7797	0.8655
Blood	Granulocyte_Count	mQTL_cg11324538	19	rs4802336	0.779	0.3595
Blood	Granulocyte_Count	mQTL_cg26248173	1	rs34381372	0.7748	0.3394
Blood	Granulocyte_Count	mQTL_cg12159502	10	rs7075506	0.7747	1
Blood	Granulocyte_Count	mQTL_cg00184457	8	rs4841084	0.7745	0.5715
Blood	Granulocyte_Count	mQTL_cg13036173	12	rs625093	0.7736	0.1053
Blood	Granulocyte_Count	mQTL_cg02739870	5	rs10067280	0.7699	0.6152
Blood	Granulocyte_Count	mQTL_cg13258697	3	rs56250009	0.7688	0.0712
Blood	Granulocyte_Count	mQTL_cg11187464	15	rs78301239	0.7682	0.3153
Blood	Granulocyte_Count	mQTL_cg16017130	1	rs4648428	0.7662	0.4944
Blood	Granulocyte_Count	mQTL_cg20901829	3	rs10433549	0.7657	0.0762
Blood	Granulocyte_Count	mQTL_cg11736690	15	rs1899	0.7656	0.1949
Blood	Granulocyte_Count	mQTL_cg15407766	3	rs1798635	0.7633	0.2949
Blood	Granulocyte_Count	mQTL_cg00101715	3	rs3796278	0.7599	0.9753
Blood	Granulocyte_Count	mQTL_cg09056288	3	rs3796278	0.7588	0.9821
Blood	Granulocyte_Count	mQTL_cg03908058	1	rs4648346	0.7578	0.7258
Blood	Granulocyte_Count	mQTL_cg12909057	1	rs12730562	0.7525	1
Blood	Granulocyte_Count	mQTL_cg12220271	5	rs10067280	0.7513	0.9531
Blood	Granulocyte_Count	mQTL_cg00164335	22	rs5997969	0.7504	0.9908
Blood	Granulocyte_Count	mQTL_cg13726456	17	rs1842147	0.7501	0.6695
Blood	Granulocyte_Count	mQTL_cg12772169	1	rs2840307	0.7499	0.8581
Blood	Granulocyte_Count	mQTL_cg06835821	1	rs7520526	0.7487	1
Blood	Granulocyte_Count	mQTL_cg04324615	2	rs4318395	0.7487	1
Blood	Granulocyte_Count	mQTL_cg21123417	5	rs10067280	0.7486	0.9605
Blood	Granulocyte_Count	mQTL_cg14116129	5	rs10067280	0.7482	0.9783
Blood	Granulocyte_Count	mQTL_cg19086001	5	rs10067280	0.7478	0.9216
Blood	Granulocyte_Count	mQTL_cg08377331	7	rs1182185	0.7474	0.591
Blood	Granulocyte_Count	mQTL_cg23115083	5	rs10067280	0.7461	0.997
Blood	Granulocyte_Count	mQTL_cg13681701	5	rs10067280	0.7458	0.9999
Blood	Granulocyte_Count	mQTL_cg06637017	5	rs10067280	0.7449	0.9823
Blood	Granulocyte_Count	mQTL_cg03307560	16	rs8057071	0.7448	0.4649
Blood	Granulocyte_Count	mQTL_cg26887212	6	rs2073525	0.7427	0.265
Blood	Granulocyte_Count	mQTL_cg24477401	17	rs10445366	0.7409	0.1602
Blood	Granulocyte_Count	mQTL_cg06330618	15	rs6227	0.7399	1
Blood	Granulocyte_Count	mQTL_cg11749141	15	rs6227	0.7399	1
Blood	Granulocyte_Count	mQTL_cg20680322	4	rs10937778	0.7387	0.555
Blood	Granulocyte_Count	mQTL_cg23955979	17	rs1378358	0.7361	0.1807
Blood	Granulocyte_Count	mQTL_cg00184457	8	rs882462	0.7344	0.3331
Blood	Granulocyte_Count	mQTL_cg11632617	15	rs2304903	0.7339	0.4895
Blood	Granulocyte_Count	mQTL_cg07883696	15	rs28463309	0.7334	0.1865
Blood	Granulocyte_Count	mQTL_cg02450064	17	rs731151	0.7311	0.5762
Blood	Granulocyte_Count	mQTL_cg12930392	3	rs1798635	0.731	0.0957
Blood	Granulocyte_Count	mQTL_cg13147721	7	rs313831	0.7302	0.0861
Blood	Granulocyte_Count	mQTL_cg06158320	1	rs6429579	0.7278	0.5576
Blood	Granulocyte_Count	mQTL_cg10047753	17	rs9646415	0.7274	0.0863
Blood	Granulocyte_Count	mQTL_cg06097048	10	rs2790448	0.7253	0.2222
Blood	Granulocyte_Count	mQTL_cg18794058	17	rs1378358	0.7247	0.2384
Blood	Granulocyte_Count	mQTL_cg01485067	17	rs13539	0.7238	0.2711
Blood	Granulocyte_Count	mQTL_cg04773602	1	rs2840307	0.7229	0.999
Blood	Granulocyte_Count	mQTL_cg17751774	22	rs131202	0.72	0.1719
Blood	Granulocyte_Count	mQTL_cg16997104	5	rs10067280	0.7199	0.9613
Blood	Granulocyte_Count	mQTL_cg19245758	3	rs3796278	0.7192	0.8301
Blood	Granulocyte_Count	mQTL_cg11635421	12	rs12823506	0.7191	0.077
Blood	Granulocyte_Count	mQTL_cg08638886	6	rs6908726	0.7183	1
Blood	Granulocyte_Count	mQTL_cg00990740	21	rs2836443	0.7177	0.985
Blood	Granulocyte_Count	mQTL_cg10507346	17	rs55823223	0.7173	1
Blood	Granulocyte_Count	mQTL_cg21058413	1	rs112795740	0.7158	0.1667
Blood	Granulocyte_Count	mQTL_cg02612332	17	rs55823223	0.7156	1
Blood	Granulocyte_Count	mQTL_cg26487157	2	rs138139747	0.7152	1
Blood	Granulocyte_Count	mQTL_cg09803321	10	rs12217501	0.7149	0.1833
Blood	Granulocyte_Count	mQTL_cg19638749	2	rs138139747	0.7144	0.9951
Blood	Granulocyte_Count	mQTL_cg05338672	6	rs2844622	0.714	1
Blood	Granulocyte_Count	mQTL_cg24710520	6	rs2844622	0.714	1
Blood	Granulocyte_Count	mQTL_cg08247202	12	rs2302900	0.7132	0.1694
Blood	Granulocyte_Count	mQTL_cg20180105	2	rs4419187	0.7121	1
Blood	Granulocyte_Count	mQTL_cg05171487	17	rs8079501	0.71	0.0308
Blood	Granulocyte_Count	mQTL_cg03946834	2	rs2661795	0.7086	0.8071
Blood	Granulocyte_Count	mQTL_cg11577329	5	rs10067280	0.7077	0.9616
Blood	Granulocyte_Count	mQTL_cg15647725	5	rs10067280	0.7072	0.3898
Blood	Granulocyte_Count	mQTL_cg06613662	2	rs56341434	0.707	0.9588
Blood	Granulocyte_Count	mQTL_cg22737448	10	rs10886402	0.7066	0.3237
Blood	Granulocyte_Count	mQTL_cg16478634	7	rs35957220	0.7058	0.9272
Blood	Granulocyte_Count	mQTL_cg10161440	17	rs9896243	0.7052	0.9988
Blood	Granulocyte_Count	mQTL_cg03281154	5	rs10067280	0.7048	0.5688
Blood	Granulocyte_Count	mQTL_cg12753579	5	rs6889220	0.7046	0.8947
Blood	Granulocyte_Count	mQTL_cg08479476	2	rs138139747	0.7039	0.9318
Blood	Granulocyte_Count	mQTL_cg08280358	10	rs7901625	0.7013	1
Blood	Granulocyte_Count	mQTL_cg15674937	15	rs67544533	0.6986	0.2572
Blood	Granulocyte_Count	mQTL_cg21555271	2	rs60868396	0.6984	0.6212
Blood	Granulocyte_Count	mQTL_cg08311656	19	rs12609112	0.6977	0.0942
Blood	Granulocyte_Count	mQTL_cg08070022	3	rs3796278	0.6975	0.6439
Blood	Granulocyte_Count	mQTL_cg12892471	12	rs2302900	0.6968	0.6004
Blood	Granulocyte_Count	mQTL_cg26948066	1	rs6700284	0.696	0.4944
Blood	Granulocyte_Count	mQTL_cg23447131	2	rs138139747	0.6956	0.8938
Blood	Granulocyte_Count	mQTL_cg24245830	12	rs2302900	0.6935	0.514
Blood	Granulocyte_Count	mQTL_cg23806715	17	rs113368673	0.6914	0.2049
Blood	Granulocyte_Count	mQTL_cg03949642	16	rs11077346	0.69	1
Blood	Granulocyte_Count	mQTL_cg15247329	7	rs35957220	0.6886	0.801
Blood	Granulocyte_Count	mQTL_cg06556439	12	rs12823506	0.6878	0.0817
Blood	Granulocyte_Count	mQTL_cg03493300	10	rs11191472	0.6876	0.9994
Blood	Granulocyte_Count	mQTL_cg26351547	7	rs112297131	0.6874	0.8389
Blood	Granulocyte_Count	mQTL_cg18446336	7	rs35957220	0.6862	0.8809
Blood	Granulocyte_Count	mQTL_cg03866003	7	rs7385009	0.6858	0.7187
Blood	Granulocyte_Count	mQTL_cg11704582	10	rs11191472	0.6858	0.9141
Blood	Granulocyte_Count	mQTL_cg04426698	2	rs2661795	0.6848	0.4688
Blood	Granulocyte_Count	mQTL_cg00576550	3	rs1520195	0.6844	0.3789
Blood	Granulocyte_Count	mQTL_cg27041069	7	rs13235543	0.6839	0.9823
Blood	Granulocyte_Count	mQTL_cg06537391	17	rs36047693	0.683	0.0705
Blood	Granulocyte_Count	mQTL_cg21970086	9	rs678943	0.6827	0.5047
Blood	Granulocyte_Count	mQTL_cg12487162	11	rs34651525	0.6818	0.5496
Blood	Granulocyte_Count	mQTL_cg10685628	1	rs4474301	0.6805	0.0693
Blood	Granulocyte_Count	mQTL_cg17954205	11	rs11218736	0.6785	0.4858
Blood	Granulocyte_Count	mQTL_cg08454432	3	rs9878536	0.6775	0.6741
Blood	Granulocyte_Count	mQTL_cg27229366	17	rs62061725	0.6765	0.0403
Blood	Granulocyte_Count	mQTL_cg02863594	6	rs2073525	0.6754	0.2343
Blood	Granulocyte_Count	mQTL_cg12102607	7	rs2533882	0.6734	0.2811
Blood	Granulocyte_Count	mQTL_cg21240131	18	rs1791403	0.6716	0.626
Blood	Granulocyte_Count	mQTL_cg15560375	17	rs3095496	0.663	0.3163
Blood	Granulocyte_Count	mQTL_cg14746493	7	rs2215816	0.6622	0.539
Blood	Granulocyte_Count	mQTL_cg05743112	17	rs9894009	0.6615	0.236
Blood	Granulocyte_Count	mQTL_cg14829360	17	rs56018637	0.661	1
Blood	Granulocyte_Count	mQTL_cg08706575	11	rs10892871	0.6609	0.5963
Blood	Granulocyte_Count	mQTL_cg04703951	17	rs62061725	0.6604	0.0803
Blood	Granulocyte_Count	mQTL_cg01527957	17	rs55736025	0.6597	0.0128
Blood	Granulocyte_Count	mQTL_cg22401824	7	rs1267819	0.6582	0.0987
Blood	Granulocyte_Count	mQTL_cg01363860	2	rs7559659	0.6578	1
Blood	Granulocyte_Count	mQTL_cg25883619	10	rs112314091	0.6564	0.0659
Blood	Granulocyte_Count	mQTL_cg01294637	17	rs17661428	0.6554	0.0413
Blood	Granulocyte_Count	mQTL_cg16926446	6	rs9374080	0.6548	0.1587
Blood	Granulocyte_Count	mQTL_cg03140118	1	rs75785507	0.6536	1
Blood	Granulocyte_Count	mQTL_cg20135002	11	rs11823949	0.6536	0.1378
Blood	Granulocyte_Count	mQTL_cg15949277	1	rs75785507	0.6534	0.999
Blood	Granulocyte_Count	mQTL_cg25918947	17	rs113613557	0.6534	0.0573
Blood	Granulocyte_Count	mQTL_cg02134819	1	rs7517754	0.6521	0.3703
Blood	Granulocyte_Count	mQTL_cg05246900	16	rs9926183	0.6504	0.9983
Blood	Granulocyte_Count	mQTL_cg00061956	17	rs71379211	0.648	0.3386
Blood	Granulocyte_Count	mQTL_cg00916973	17	rs8079501	0.6474	0.03
Blood	Granulocyte_Count	mQTL_cg04824771	22	rs62241124	0.6474	0.845
Blood	Granulocyte_Count	mQTL_cg24565820	22	rs62241124	0.6463	0.4732
Blood	Granulocyte_Count	mQTL_cg25436507	4	rs28437684	0.6459	0.0415
Blood	Granulocyte_Count	mQTL_cg11716267	2	rs35520052	0.645	0.9982
Blood	Granulocyte_Count	mQTL_cg20353881	1	rs6675753	0.6429	0.147
Blood	Granulocyte_Count	mQTL_cg11141652	22	rs62241124	0.6429	0.9398
Blood	Granulocyte_Count	mQTL_cg26758427	16	rs8062222	0.641	0.1371
Blood	Granulocyte_Count	mQTL_cg02128979	17	rs8075298	0.6401	1
Blood	Granulocyte_Count	mQTL_cg21267652	5	rs6880798	0.6381	0.8487
Blood	Granulocyte_Count	mQTL_cg03459839	7	rs798488	0.637	0.5124
Blood	Granulocyte_Count	mQTL_cg09033563	22	rs5760130	0.6354	0.3424
Blood	Granulocyte_Count	mQTL_cg13992756	7	rs3981801	0.6339	0.9923
Blood	Granulocyte_Count	mQTL_cg25703541	22	rs62241124	0.6333	0.76
Blood	Granulocyte_Count	mQTL_cg15242686	22	rs62241124	0.6332	0.6713
Blood	Granulocyte_Count	mQTL_cg01557029	22	rs2844003	0.6331	0.4328
Blood	Granulocyte_Count	mQTL_cg16450677	2	rs138139747	0.6319	0.5116
Blood	Granulocyte_Count	mQTL_cg01362389	8	rs2248909	0.6318	0.5702
Blood	Granulocyte_Count	mQTL_cg24459792	1	rs2273979	0.6286	0.5198
Blood	Granulocyte_Count	mQTL_cg23885809	8	rs62490856	0.6271	0.952
Blood	Granulocyte_Count	mQTL_cg17378535	17	rs35382552	0.6266	0.1866
Blood	Granulocyte_Count	mQTL_cg19468022	19	rs12609112	0.6261	0.0519
Blood	Granulocyte_Count	mQTL_cg20571404	22	rs62241124	0.6254	0.5758
Blood	Granulocyte_Count	mQTL_cg23758822	17	rs12936831	0.6245	0.0698
Blood	Granulocyte_Count	mQTL_cg13754720	9	rs113154802	0.6214	0.9996
Blood	Granulocyte_Count	mQTL_cg16837680	8	rs2980766	0.6204	0.5018
Blood	Granulocyte_Count	mQTL_cg08475642	16	rs56032683	0.6201	0.9774
Blood	Granulocyte_Count	mQTL_cg08642696	3	rs73031110	0.6194	0.3767
Blood	Granulocyte_Count	mQTL_cg21177183	9	rs3739563	0.6191	1
Blood	Granulocyte_Count	mQTL_cg25062533	17	rs11656843	0.6189	0.0944
Blood	Granulocyte_Count	mQTL_cg08914944	16	rs28625102	0.6188	1
Blood	Granulocyte_Count	mQTL_cg02989814	16	rs28625102	0.618	0.9989
Blood	Granulocyte_Count	mQTL_cg12419862	22	rs5760130	0.6166	0.5522
Blood	Granulocyte_Count	mQTL_cg02521229	11	rs636317	0.6161	0.9936
Blood	Granulocyte_Count	mQTL_cg00752969	2	rs76346502	0.6147	0.5999
Blood	Granulocyte_Count	mQTL_cg26145442	8	rs1714399	0.6139	0.1767
Blood	Granulocyte_Count	mQTL_cg19255241	1	rs7519455	0.6136	0.571
Blood	Granulocyte_Count	mQTL_cg04113436	17	rs34766339	0.6135	0.095
Blood	Granulocyte_Count	mQTL_cg08472583	7	rs2257790	0.609	0.0892
Blood	Granulocyte_Count	mQTL_cg04234412	22	rs5760130	0.6085	0.7066
Blood	Granulocyte_Count	mQTL_cg00247631	6	rs4711420	0.606	0.9998
Blood	Granulocyte_Count	mQTL_cg02403546	15	rs9920210	0.6043	0.0216
Blood	Granulocyte_Count	mQTL_cg06483683	17	rs9890144	0.6038	0.2568
Blood	Granulocyte_Count	mQTL_cg18484136	1	rs1954172	0.5996	1
Blood	Granulocyte_Count	mQTL_cg21432842	17	rs4795419	0.5996	0.1412
Blood	Granulocyte_Count	mQTL_cg08472583	7	rs427044	0.599	0.0721
Blood	Granulocyte_Count	mQTL_cg15768040	9	rs113154802	0.5986	0.9953
Blood	Granulocyte_Count	mQTL_cg05265849	7	rs1474347	0.5978	1
Blood	Granulocyte_Count	mQTL_cg13104385	7	rs1474347	0.5978	1
Blood	Granulocyte_Count	mQTL_cg17005068	22	rs5760130	0.5964	0.6988
Blood	Granulocyte_Count	mQTL_cg15211026	2	rs2661797	0.5946	0.7888
Blood	Granulocyte_Count	mQTL_cg26525008	17	rs12051631	0.5945	0.9442
Blood	Granulocyte_Count	mQTL_cg20007245	22	rs5760130	0.5939	0.6617
Blood	Granulocyte_Count	mQTL_cg08871657	3	rs80053626	0.5938	0.2798
Blood	Granulocyte_Count	mQTL_cg02301971	15	rs8043181	0.5853	0.1012
Blood	Granulocyte_Count	mQTL_cg02432312	7	rs77029304	0.5837	0.0529
Blood	Granulocyte_Count	mQTL_cg21922841	17	rs8064299	0.5837	0.9117
Blood	Granulocyte_Count	mQTL_cg13438899	17	rs17573607	0.5819	1
Blood	Granulocyte_Count	mQTL_cg21388753	2	rs35520052	0.5816	0.4961
Blood	Granulocyte_Count	mQTL_cg13147721	7	rs57294491	0.5793	0.0264
Blood	Granulocyte_Count	mQTL_cg07517201	2	rs76346502	0.5748	0.8872
Blood	Granulocyte_Count	mQTL_cg18252515	7	rs3936	0.5738	0.0676
Blood	Granulocyte_Count	mQTL_cg14543179	22	rs140074	0.5729	0.3427
Blood	Granulocyte_Count	mQTL_cg16880946	7	rs10246712	0.5711	0.6607
Blood	Granulocyte_Count	mQTL_cg13533061	17	rs2286585	0.5683	0.9264
Blood	Granulocyte_Count	mQTL_cg10198174	2	rs12477718	0.5674	0.5356
Blood	Granulocyte_Count	mQTL_cg22524346	7	rs62465364	0.5667	0.1897
Blood	Granulocyte_Count	mQTL_cg00023507	6	rs3130018	0.5656	1
Blood	Granulocyte_Count	mQTL_cg18279148	6	rs3130018	0.5655	1
Blood	Granulocyte_Count	mQTL_cg20223162	6	rs3130018	0.5655	1
Blood	Granulocyte_Count	mQTL_cg11605617	3	rs28403572	0.5652	1
Blood	Granulocyte_Count	mQTL_cg20656154	6	rs9468287	0.5606	0.3872
Blood	Granulocyte_Count	mQTL_cg08238829	11	rs611418	0.5606	0.9765
Blood	Granulocyte_Count	mQTL_cg06408355	17	rs11651578	0.56	0.291
Blood	Granulocyte_Count	mQTL_cg12673666	7	rs62465364	0.5588	0.1897
Blood	Granulocyte_Count	mQTL_cg07198620	1	rs7554905	0.5574	0.927
Blood	Granulocyte_Count	mQTL_cg26517831	7	rs1182199	0.5555	0.8028
Blood	Granulocyte_Count	mQTL_cg01991743	6	rs9277560	0.553	1
Blood	Granulocyte_Count	mQTL_cg00865549	9	rs9776840	0.5529	0.7021
Blood	Granulocyte_Count	mQTL_cg04845985	19	rs34010330	0.5516	0.4979
Blood	Granulocyte_Count	mQTL_cg10808022	15	rs11073909	0.5497	0.628
Blood	Granulocyte_Count	mQTL_cg21152753	15	rs11073909	0.5497	0.628
Blood	Granulocyte_Count	mQTL_cg23959187	17	rs33983467	0.5457	0.9962
Blood	Granulocyte_Count	mQTL_cg05090127	16	rs28625102	0.5448	0.9952
Blood	Granulocyte_Count	mQTL_cg27552578	11	rs66749409	0.544	0.3972
Blood	Granulocyte_Count	mQTL_cg01380346	19	rs34010330	0.5438	0.5593
Blood	Granulocyte_Count	mQTL_cg16586182	3	rs59586735	0.542	0.1406
Blood	Granulocyte_Count	mQTL_cg00226306	20	rs4142441	0.5362	0.9983
Blood	Granulocyte_Count	mQTL_cg11321180	20	rs4142441	0.5362	0.9982
Blood	Granulocyte_Count	mQTL_cg06912575	15	rs2542601	0.5331	0.9916
Blood	Granulocyte_Count	mQTL_cg18815117	17	rs1991556	0.5324	0.8402
Blood	Granulocyte_Count	mQTL_cg03094796	7	rs62465364	0.5241	0.1897
Blood	Granulocyte_Count	mQTL_cg13456470	9	rs113154802	0.5213	0.9219
Blood	Granulocyte_Count	mQTL_cg24764114	7	rs6960171	0.519	0.6414
Blood	Granulocyte_Count	mQTL_cg12444411	7	rs798498	0.5179	1
Blood	Granulocyte_Count	mQTL_cg21143896	7	rs798498	0.5179	1
Blood	Granulocyte_Count	mQTL_cg00947599	7	rs798498	0.5178	0.9995
Blood	Granulocyte_Count	mQTL_cg06446365	5	rs6880798	0.5149	0.2813
Blood	Granulocyte_Count	mQTL_cg23806751	3	rs12491473	0.5145	0.5031
Blood	Granulocyte_Count	mQTL_cg17055704	6	rs2073524	0.5145	0.9744
Blood	Granulocyte_Count	mQTL_cg24194630	3	rs62248439	0.5133	0.4003
Blood	Granulocyte_Count	mQTL_cg18144560	6	rs2073524	0.5127	0.9988
Blood	Granulocyte_Count	mQTL_cg05210804	6	rs2073524	0.5126	0.9999
Blood	Granulocyte_Count	mQTL_cg08771019	6	rs2073524	0.5126	1
Blood	Granulocyte_Count	mQTL_cg10376053	6	rs2073524	0.5126	1
Blood	Granulocyte_Count	mQTL_cg14288848	6	rs2073524	0.5126	1
Blood	Granulocyte_Count	mQTL_cg14473643	6	rs2073524	0.5126	1
Blood	Granulocyte_Count	mQTL_cg07895437	6	rs2073524	0.5125	0.999
Blood	Granulocyte_Count	mQTL_cg27168291	6	rs2073524	0.5125	0.9994
Blood	Granulocyte_Count	mQTL_cg14096569	6	rs2073524	0.5119	0.9485
Blood	Granulocyte_Count	mQTL_cg14309283	6	rs2073524	0.5116	0.9933
Blood	Granulocyte_Count	mQTL_cg03000593	6	rs2073524	0.5113	0.9914
Blood	Granulocyte_Count	mQTL_cg25954512	6	rs2073524	0.5106	0.9747
Blood	Granulocyte_Count	mQTL_cg22598563	5	rs11950562	0.5102	0.967
Blood	Granulocyte_Count	mQTL_cg07564979	6	rs1041885	0.5099	0.946
Blood	Granulocyte_Count	mQTL_cg11917542	6	rs2073524	0.5097	0.9815
Blood	Granulocyte_Count	mQTL_cg00598125	6	rs17203514	0.5077	0.207
Blood	Granulocyte_Count	mQTL_cg13589427	18	rs1429934	0.5054	1
Blood	Granulocyte_Count	mQTL_cg10134527	6	rs2073524	0.5039	0.9433
Blood	Granulocyte_Count	mQTL_cg07833663	3	rs4858805	0.5038	0.1959
Blood	Granulocyte_Count	mQTL_cg02903756	1	rs532573	0.5037	1
Blood	Granulocyte_Count	mQTL_cg02139529	6	rs4896218	0.5025	0.5685
Blood	Granulocyte_Count	mQTL_cg23285459	7	rs1636264	0.502	0.9829
Blood	Granulocyte_Count	mQTL_cg05331562	19	rs7251610	0.5006	1
Blood	Granulocyte_Count	mQTL_cg05233863	7	rs4731734	0.5005	0.0541
Blood	High_Light_Scatter_Reticulocyte_Count	mQTL_cg02176678	2	rs6709815	1	1
Blood	High_Light_Scatter_Reticulocyte_Count	mQTL_cg25925210	2	rs6709815	1	1
Blood	High_Light_Scatter_Reticulocyte_Count	mQTL_cg05662444	5	rs34165383	1	1
Blood	High_Light_Scatter_Reticulocyte_Count	mQTL_cg07136635	5	rs1499279	1	1
Blood	High_Light_Scatter_Reticulocyte_Count	mQTL_cg16619991	5	rs1499279	1	1
Blood	High_Light_Scatter_Reticulocyte_Count	mQTL_cg17344516	5	rs34165383	1	1
Blood	High_Light_Scatter_Reticulocyte_Count	mQTL_cg16653509	20	rs1741315	1	1
Blood	High_Light_Scatter_Reticulocyte_Count	mQTL_cg09514561	6	rs28366192	0.9999	1
Blood	High_Light_Scatter_Reticulocyte_Count	mQTL_cg19416605	6	rs28366192	0.9999	1
Blood	High_Light_Scatter_Reticulocyte_Count	mQTL_cg22110654	6	rs3131617	0.9999	1
Blood	High_Light_Scatter_Reticulocyte_Count	mQTL_cg00153919	16	rs551118	0.9999	1
Blood	High_Light_Scatter_Reticulocyte_Count	mQTL_cg14353184	6	rs28366192	0.9998	1
Blood	High_Light_Scatter_Reticulocyte_Count	mQTL_cg13540225	6	rs9392827	0.9991	1
Blood	High_Light_Scatter_Reticulocyte_Count	mQTL_cg15272433	6	rs9392827	0.9991	1
Blood	High_Light_Scatter_Reticulocyte_Count	mQTL_cg06540876	6	rs693906	0.999	1
Blood	High_Light_Scatter_Reticulocyte_Count	mQTL_cg07883262	6	rs693906	0.999	1
Blood	High_Light_Scatter_Reticulocyte_Count	mQTL_cg16505946	6	rs693906	0.999	1
Blood	High_Light_Scatter_Reticulocyte_Count	mQTL_cg17794996	6	rs693906	0.999	1
Blood	High_Light_Scatter_Reticulocyte_Count	mQTL_cg19860840	6	rs693906	0.999	1
Blood	High_Light_Scatter_Reticulocyte_Count	mQTL_cg23634079	6	rs693906	0.999	1
Blood	High_Light_Scatter_Reticulocyte_Count	mQTL_cg24508713	6	rs693906	0.999	1
Blood	High_Light_Scatter_Reticulocyte_Count	mQTL_cg03796735	6	rs6918888	0.9987	1
Blood	High_Light_Scatter_Reticulocyte_Count	mQTL_cg04771084	6	rs3130631	0.9987	0.9836
Blood	High_Light_Scatter_Reticulocyte_Count	mQTL_cg23214071	6	rs6918888	0.9987	1
Blood	High_Light_Scatter_Reticulocyte_Count	mQTL_cg09882657	7	rs75091449	0.9987	0.9334
Blood	High_Light_Scatter_Reticulocyte_Count	mQTL_cg01294637	17	rs199499	0.9983	1
Blood	High_Light_Scatter_Reticulocyte_Count	mQTL_cg22511074	10	rs41306524	0.9977	0.9726
Blood	High_Light_Scatter_Reticulocyte_Count	mQTL_cg10346658	5	rs875741	0.9975	0.5972
Blood	High_Light_Scatter_Reticulocyte_Count	mQTL_cg23217680	8	rs440932	0.9973	0.5917
Blood	High_Light_Scatter_Reticulocyte_Count	mQTL_cg12666336	11	rs2306363	0.9973	1
Blood	High_Light_Scatter_Reticulocyte_Count	mQTL_cg21033440	11	rs2306363	0.9973	1
Blood	High_Light_Scatter_Reticulocyte_Count	mQTL_cg23243378	11	rs2306363	0.9973	1
Blood	High_Light_Scatter_Reticulocyte_Count	mQTL_cg24147428	11	rs2306363	0.9973	1
Blood	High_Light_Scatter_Reticulocyte_Count	mQTL_cg16535667	11	rs2306363	0.9969	1
Blood	High_Light_Scatter_Reticulocyte_Count	mQTL_cg10161440	17	rs2074404	0.9963	1
Blood	High_Light_Scatter_Reticulocyte_Count	mQTL_cg04559908	6	rs2535341	0.9961	0.6739
Blood	High_Light_Scatter_Reticulocyte_Count	mQTL_cg13561028	6	rs2535341	0.9955	0.8468
Blood	High_Light_Scatter_Reticulocyte_Count	mQTL_cg23634079	6	rs6918888	0.9948	0.9853
Blood	High_Light_Scatter_Reticulocyte_Count	mQTL_cg12405742	3	rs869784	0.9934	0.5887
Blood	High_Light_Scatter_Reticulocyte_Count	mQTL_cg19008720	19	rs3764653	0.9919	0.5002
Blood	High_Light_Scatter_Reticulocyte_Count	mQTL_cg10714639	19	rs2269846	0.9914	1
Blood	High_Light_Scatter_Reticulocyte_Count	mQTL_cg23132669	1	rs1172113	0.9913	0.9982
Blood	High_Light_Scatter_Reticulocyte_Count	mQTL_cg02319972	15	rs398474	0.9895	1
Blood	High_Light_Scatter_Reticulocyte_Count	mQTL_cg19321684	6	rs3130292	0.9884	0.8489
Blood	High_Light_Scatter_Reticulocyte_Count	mQTL_cg23634079	6	rs3131617	0.9876	0.6852
Blood	High_Light_Scatter_Reticulocyte_Count	mQTL_cg16514085	6	rs28366192	0.9874	0.9722
Blood	High_Light_Scatter_Reticulocyte_Count	mQTL_cg00927911	3	rs869785	0.9869	0.814
Blood	High_Light_Scatter_Reticulocyte_Count	mQTL_cg14370568	3	rs869785	0.9869	0.814
Blood	High_Light_Scatter_Reticulocyte_Count	mQTL_cg03554320	2	rs13388020	0.9866	0.5158
Blood	High_Light_Scatter_Reticulocyte_Count	mQTL_cg21386484	6	rs3130292	0.9865	0.644
Blood	High_Light_Scatter_Reticulocyte_Count	mQTL_cg00330953	6	rs6918888	0.9846	0.9463
Blood	High_Light_Scatter_Reticulocyte_Count	mQTL_cg16435978	6	rs57564128	0.9846	0.3055
Blood	High_Light_Scatter_Reticulocyte_Count	mQTL_cg24143305	6	rs3135368	0.983	0.2614
Blood	High_Light_Scatter_Reticulocyte_Count	mQTL_cg07564979	6	rs1131541	0.9827	0.7406
Blood	High_Light_Scatter_Reticulocyte_Count	mQTL_cg17037153	10	rs7332	0.9826	0.3022
Blood	High_Light_Scatter_Reticulocyte_Count	mQTL_cg17073924	10	rs7332	0.9826	0.3022
Blood	High_Light_Scatter_Reticulocyte_Count	mQTL_cg24283019	6	rs2001099	0.9825	0.4806
Blood	High_Light_Scatter_Reticulocyte_Count	mQTL_cg15001016	5	rs3936510	0.9821	0.7148
Blood	High_Light_Scatter_Reticulocyte_Count	mQTL_cg09411910	6	rs9272069	0.982	0.9129
Blood	High_Light_Scatter_Reticulocyte_Count	mQTL_cg03787837	6	rs9272069	0.9819	0.9096
Blood	High_Light_Scatter_Reticulocyte_Count	mQTL_cg00442389	6	rs3134605	0.9816	0.9244
Blood	High_Light_Scatter_Reticulocyte_Count	mQTL_cg19746536	19	rs607356	0.9816	1
Blood	High_Light_Scatter_Reticulocyte_Count	mQTL_cg12412751	19	rs10853952	0.9815	0.9927
Blood	High_Light_Scatter_Reticulocyte_Count	mQTL_cg19939077	10	rs1923368	0.9811	0.9992
Blood	High_Light_Scatter_Reticulocyte_Count	mQTL_cg08514558	10	rs7332	0.979	0.3021
Blood	High_Light_Scatter_Reticulocyte_Count	mQTL_cg23055377	6	rs9272069	0.9774	0.8133
Blood	High_Light_Scatter_Reticulocyte_Count	mQTL_cg20361960	4	rs6857303	0.9771	0.5986
Blood	High_Light_Scatter_Reticulocyte_Count	mQTL_cg23247171	14	rs4983590	0.9764	0.9988
Blood	High_Light_Scatter_Reticulocyte_Count	mQTL_cg16417118	1	rs10910031	0.9756	0.334
Blood	High_Light_Scatter_Reticulocyte_Count	mQTL_cg22902669	17	rs2320587	0.9742	0.2703
Blood	High_Light_Scatter_Reticulocyte_Count	mQTL_cg25960854	19	rs11084888	0.9741	0.4844
Blood	High_Light_Scatter_Reticulocyte_Count	mQTL_cg06118213	6	rs3129969	0.9733	0.6223
Blood	High_Light_Scatter_Reticulocyte_Count	mQTL_cg21596584	4	rs34722008	0.9725	0.9588
Blood	High_Light_Scatter_Reticulocyte_Count	mQTL_cg06871764	6	rs3129969	0.9725	0.662
Blood	High_Light_Scatter_Reticulocyte_Count	mQTL_cg18060330	6	rs3129969	0.9709	0.7545
Blood	High_Light_Scatter_Reticulocyte_Count	mQTL_cg21241195	6	rs3129969	0.9689	0.8678
Blood	High_Light_Scatter_Reticulocyte_Count	mQTL_cg00048149	12	rs11048456	0.968	0.2594
Blood	High_Light_Scatter_Reticulocyte_Count	mQTL_cg04145681	6	rs3130780	0.9679	1
Blood	High_Light_Scatter_Reticulocyte_Count	mQTL_cg25246144	6	rs3130780	0.9679	1
Blood	High_Light_Scatter_Reticulocyte_Count	mQTL_cg18794058	17	rs169201	0.9671	0.5351
Blood	High_Light_Scatter_Reticulocyte_Count	mQTL_cg12556569	11	rs7118999	0.967	1
Blood	High_Light_Scatter_Reticulocyte_Count	mQTL_cg05149333	3	rs796292	0.9668	0.7007
Blood	High_Light_Scatter_Reticulocyte_Count	mQTL_cg07187855	6	rs3130780	0.9652	1
Blood	High_Light_Scatter_Reticulocyte_Count	mQTL_cg24858958	11	rs360139	0.9648	1
Blood	High_Light_Scatter_Reticulocyte_Count	mQTL_cg23955979	17	rs169201	0.9628	0.482
Blood	High_Light_Scatter_Reticulocyte_Count	mQTL_cg26794718	16	rs837763	0.9618	0.6674
Blood	High_Light_Scatter_Reticulocyte_Count	mQTL_cg00856667	8	rs1619667	0.9612	1
Blood	High_Light_Scatter_Reticulocyte_Count	mQTL_cg02711665	8	rs1619667	0.9612	1
Blood	High_Light_Scatter_Reticulocyte_Count	mQTL_cg03613557	8	rs1619667	0.9612	1
Blood	High_Light_Scatter_Reticulocyte_Count	mQTL_cg06140973	8	rs1619667	0.9612	1
Blood	High_Light_Scatter_Reticulocyte_Count	mQTL_cg07242977	8	rs1619667	0.9612	1
Blood	High_Light_Scatter_Reticulocyte_Count	mQTL_cg16672706	8	rs1619667	0.9612	0.9999
Blood	High_Light_Scatter_Reticulocyte_Count	mQTL_cg22462396	8	rs1619667	0.9612	1
Blood	High_Light_Scatter_Reticulocyte_Count	mQTL_cg14987922	2	rs17497197	0.9609	0.9017
Blood	High_Light_Scatter_Reticulocyte_Count	mQTL_cg24129356	6	rs9276582	0.9587	0.9903
Blood	High_Light_Scatter_Reticulocyte_Count	mQTL_cg13438899	17	rs62054811	0.9576	0.1518
Blood	High_Light_Scatter_Reticulocyte_Count	mQTL_cg02806715	6	rs9276582	0.9574	0.9562
Blood	High_Light_Scatter_Reticulocyte_Count	mQTL_cg21241195	6	rs9276582	0.9567	0.924
Blood	High_Light_Scatter_Reticulocyte_Count	mQTL_cg12568669	8	rs1619667	0.956	0.9925
Blood	High_Light_Scatter_Reticulocyte_Count	mQTL_cg14272951	16	rs7188861	0.9542	0.3697
Blood	High_Light_Scatter_Reticulocyte_Count	mQTL_cg22537960	22	rs73390986	0.9538	0.8468
Blood	High_Light_Scatter_Reticulocyte_Count	mQTL_cg01644424	17	rs142414016	0.9529	0.9904
Blood	High_Light_Scatter_Reticulocyte_Count	mQTL_cg07909165	6	rs1546723	0.9518	0.9367
Blood	High_Light_Scatter_Reticulocyte_Count	mQTL_cg20629334	18	rs9956574	0.9502	0.4165
Blood	High_Light_Scatter_Reticulocyte_Count	mQTL_cg13160058	8	rs28674668	0.9479	0.9191
Blood	High_Light_Scatter_Reticulocyte_Count	mQTL_cg12578540	9	rs72754919	0.9473	0.3393
Blood	High_Light_Scatter_Reticulocyte_Count	mQTL_cg18027529	17	rs62054811	0.9452	0.1182
Blood	High_Light_Scatter_Reticulocyte_Count	mQTL_cg20928802	2	rs647316	0.9441	0.7203
Blood	High_Light_Scatter_Reticulocyte_Count	mQTL_cg05159804	17	rs62054811	0.943	0.1176
Blood	High_Light_Scatter_Reticulocyte_Count	mQTL_cg17911788	17	rs62054811	0.9429	0.1175
Blood	High_Light_Scatter_Reticulocyte_Count	mQTL_cg08670715	17	rs62054811	0.9428	0.1175
Blood	High_Light_Scatter_Reticulocyte_Count	mQTL_cg23657045	6	rs9275807	0.9421	0.4238
Blood	High_Light_Scatter_Reticulocyte_Count	mQTL_cg04968944	6	rs9487051	0.941	0.3437
Blood	High_Light_Scatter_Reticulocyte_Count	mQTL_cg03785426	12	rs10846579	0.9395	0.2108
Blood	High_Light_Scatter_Reticulocyte_Count	mQTL_cg14776518	15	rs12899671	0.9377	0.8631
Blood	High_Light_Scatter_Reticulocyte_Count	mQTL_cg17256465	3	rs9862371	0.9364	1
Blood	High_Light_Scatter_Reticulocyte_Count	mQTL_cg15921436	17	rs62054811	0.9349	0.1128
Blood	High_Light_Scatter_Reticulocyte_Count	mQTL_cg23647744	17	rs62054811	0.9339	0.1068
Blood	High_Light_Scatter_Reticulocyte_Count	mQTL_cg14325265	19	rs74180173	0.9329	0.1723
Blood	High_Light_Scatter_Reticulocyte_Count	mQTL_cg06020419	4	rs2298999	0.9321	0.9996
Blood	High_Light_Scatter_Reticulocyte_Count	mQTL_cg13829717	10	rs2992263	0.9321	0.6407
Blood	High_Light_Scatter_Reticulocyte_Count	mQTL_cg07427744	17	rs62054811	0.9297	0.1135
Blood	High_Light_Scatter_Reticulocyte_Count	mQTL_cg14455169	6	rs9487051	0.9286	0.2212
Blood	High_Light_Scatter_Reticulocyte_Count	mQTL_cg02774282	6	rs9487051	0.9275	0.2
Blood	High_Light_Scatter_Reticulocyte_Count	mQTL_cg12969734	22	rs12148	0.9274	0.9942
Blood	High_Light_Scatter_Reticulocyte_Count	mQTL_cg04782213	2	rs9288616	0.9247	0.9997
Blood	High_Light_Scatter_Reticulocyte_Count	mQTL_cg12927641	6	rs9487048	0.9245	0.2408
Blood	High_Light_Scatter_Reticulocyte_Count	mQTL_cg05171487	17	rs113322852	0.9244	1
Blood	High_Light_Scatter_Reticulocyte_Count	mQTL_cg13358853	20	rs2595583	0.9237	0.9988
Blood	High_Light_Scatter_Reticulocyte_Count	mQTL_cg25263912	17	rs12602921	0.9232	0.8637
Blood	High_Light_Scatter_Reticulocyte_Count	mQTL_cg03343128	1	rs41315846	0.9228	1
Blood	High_Light_Scatter_Reticulocyte_Count	mQTL_cg05767404	1	rs41315846	0.9228	1
Blood	High_Light_Scatter_Reticulocyte_Count	mQTL_cg12769118	1	rs41315846	0.9228	1
Blood	High_Light_Scatter_Reticulocyte_Count	mQTL_cg17579384	1	rs41315846	0.9228	1
Blood	High_Light_Scatter_Reticulocyte_Count	mQTL_cg27573991	1	rs41315846	0.9228	1
Blood	High_Light_Scatter_Reticulocyte_Count	mQTL_cg18908499	1	rs41315846	0.9226	1
Blood	High_Light_Scatter_Reticulocyte_Count	mQTL_cg16075940	6	rs9487052	0.9223	0.0904
Blood	High_Light_Scatter_Reticulocyte_Count	mQTL_cg10161440	17	rs9896243	0.9203	0.9994
Blood	High_Light_Scatter_Reticulocyte_Count	mQTL_cg10205764	1	rs2502986	0.9169	0.3937
Blood	High_Light_Scatter_Reticulocyte_Count	mQTL_cg10946644	6	rs7748918	0.9168	0.1947
Blood	High_Light_Scatter_Reticulocyte_Count	mQTL_cg14571197	11	rs12798333	0.9154	0.1549
Blood	High_Light_Scatter_Reticulocyte_Count	mQTL_cg20125290	17	rs6503674	0.9154	0.1709
Blood	High_Light_Scatter_Reticulocyte_Count	mQTL_cg05314706	17	rs55790407	0.9147	0.3885
Blood	High_Light_Scatter_Reticulocyte_Count	mQTL_cg08113562	17	rs55790407	0.9147	0.3885
Blood	High_Light_Scatter_Reticulocyte_Count	mQTL_cg20163478	17	rs55790407	0.9147	0.3885
Blood	High_Light_Scatter_Reticulocyte_Count	mQTL_cg02160773	8	rs1619667	0.9143	0.9502
Blood	High_Light_Scatter_Reticulocyte_Count	mQTL_cg09854726	11	rs11607007	0.9128	0.2492
Blood	High_Light_Scatter_Reticulocyte_Count	mQTL_cg12423493	11	rs2070765	0.9127	0.1999
Blood	High_Light_Scatter_Reticulocyte_Count	mQTL_cg13980743	3	rs2242150	0.9083	0.7761
Blood	High_Light_Scatter_Reticulocyte_Count	mQTL_cg18391203	17	rs62054811	0.9078	0.1122
Blood	High_Light_Scatter_Reticulocyte_Count	mQTL_cg00477225	7	rs75949939	0.9076	0.966
Blood	High_Light_Scatter_Reticulocyte_Count	mQTL_cg15654485	6	rs4502931	0.9068	0.9128
Blood	High_Light_Scatter_Reticulocyte_Count	mQTL_cg25687894	17	rs6503674	0.9055	0.893
Blood	High_Light_Scatter_Reticulocyte_Count	mQTL_cg11504739	11	rs2509957	0.9034	0.8643
Blood	High_Light_Scatter_Reticulocyte_Count	mQTL_cg23221524	17	rs80212824	0.8995	0.1225
Blood	High_Light_Scatter_Reticulocyte_Count	mQTL_cg10607754	17	rs4621022	0.8992	0.3017
Blood	High_Light_Scatter_Reticulocyte_Count	mQTL_cg12798859	6	rs2097775	0.8988	1
Blood	High_Light_Scatter_Reticulocyte_Count	mQTL_cg11976953	11	rs360139	0.8986	0.6034
Blood	High_Light_Scatter_Reticulocyte_Count	mQTL_cg10269431	4	rs12506489	0.8985	0.5259
Blood	High_Light_Scatter_Reticulocyte_Count	mQTL_cg00598125	6	rs4502931	0.898	0.8945
Blood	High_Light_Scatter_Reticulocyte_Count	mQTL_cg26779877	19	rs2269848	0.8966	0.5614
Blood	High_Light_Scatter_Reticulocyte_Count	mQTL_cg05379312	12	rs2681472	0.8953	0.2933
Blood	High_Light_Scatter_Reticulocyte_Count	mQTL_cg26870725	19	rs2280742	0.8933	0.249
Blood	High_Light_Scatter_Reticulocyte_Count	mQTL_cg23569968	11	rs2509957	0.8913	0.5938
Blood	High_Light_Scatter_Reticulocyte_Count	mQTL_cg25459280	12	rs12823740	0.8907	1
Blood	High_Light_Scatter_Reticulocyte_Count	mQTL_cg04962480	8	rs4734500	0.8874	0.2216
Blood	High_Light_Scatter_Reticulocyte_Count	mQTL_cg13974855	17	rs454139	0.8865	0.8547
Blood	High_Light_Scatter_Reticulocyte_Count	mQTL_cg02948635	5	rs272884	0.8861	0.0665
Blood	High_Light_Scatter_Reticulocyte_Count	mQTL_cg18815117	17	rs1991556	0.8861	0.9734
Blood	High_Light_Scatter_Reticulocyte_Count	mQTL_cg02844387	6	rs9374080	0.8848	0.0981
Blood	High_Light_Scatter_Reticulocyte_Count	mQTL_cg05182583	6	rs3130070	0.8835	0.1107
Blood	High_Light_Scatter_Reticulocyte_Count	mQTL_cg18266588	2	rs10169613	0.8826	1
Blood	High_Light_Scatter_Reticulocyte_Count	mQTL_cg04101143	2	rs7606583	0.8823	1
Blood	High_Light_Scatter_Reticulocyte_Count	mQTL_cg04771084	6	rs3130070	0.8818	0.1087
Blood	High_Light_Scatter_Reticulocyte_Count	mQTL_cg08269402	6	rs4502931	0.8816	0.856
Blood	High_Light_Scatter_Reticulocyte_Count	mQTL_cg03344109	19	rs111659243	0.8809	0.3465
Blood	High_Light_Scatter_Reticulocyte_Count	mQTL_cg03689048	6	rs3130624	0.8808	0.1063
Blood	High_Light_Scatter_Reticulocyte_Count	mQTL_cg11825829	6	rs3130070	0.8793	0.1083
Blood	High_Light_Scatter_Reticulocyte_Count	mQTL_cg11294950	6	rs4502931	0.8789	0.8514
Blood	High_Light_Scatter_Reticulocyte_Count	mQTL_cg18750909	2	rs13432915	0.8781	0.2971
Blood	High_Light_Scatter_Reticulocyte_Count	mQTL_cg04934326	8	rs1470764	0.878	0.3337
Blood	High_Light_Scatter_Reticulocyte_Count	mQTL_cg14883113	2	rs11692449	0.8778	0.9799
Blood	High_Light_Scatter_Reticulocyte_Count	mQTL_cg02559636	2	rs16822638	0.8756	0.4316
Blood	High_Light_Scatter_Reticulocyte_Count	mQTL_cg27060340	17	rs55642947	0.8746	0.9582
Blood	High_Light_Scatter_Reticulocyte_Count	mQTL_cg27126659	2	rs9288616	0.8728	0.5232
Blood	High_Light_Scatter_Reticulocyte_Count	mQTL_cg12968598	6	rs1004173	0.8725	0.7273
Blood	High_Light_Scatter_Reticulocyte_Count	mQTL_cg15982002	8	rs1619667	0.8712	0.8064
Blood	High_Light_Scatter_Reticulocyte_Count	mQTL_cg18052547	6	rs4502931	0.8695	0.8274
Blood	High_Light_Scatter_Reticulocyte_Count	mQTL_cg15997130	1	rs7521961	0.8677	0.3091
Blood	High_Light_Scatter_Reticulocyte_Count	mQTL_cg04049719	6	rs74292051	0.8675	0.9992
Blood	High_Light_Scatter_Reticulocyte_Count	mQTL_cg16604233	6	rs74292051	0.8675	1
Blood	High_Light_Scatter_Reticulocyte_Count	mQTL_cg10206627	8	rs10108320	0.8672	0.915
Blood	High_Light_Scatter_Reticulocyte_Count	mQTL_cg05366555	11	rs2513059	0.8667	0.9657
Blood	High_Light_Scatter_Reticulocyte_Count	mQTL_cg14640588	6	rs34518271	0.8642	1
Blood	High_Light_Scatter_Reticulocyte_Count	mQTL_cg18108716	19	rs111659243	0.8642	0.2311
Blood	High_Light_Scatter_Reticulocyte_Count	mQTL_cg00063959	3	rs66602530	0.8638	1
Blood	High_Light_Scatter_Reticulocyte_Count	mQTL_cg25264948	6	rs3134941	0.8622	0.3972
Blood	High_Light_Scatter_Reticulocyte_Count	mQTL_cg25553128	8	rs10108320	0.8604	0.8648
Blood	High_Light_Scatter_Reticulocyte_Count	mQTL_cg02478991	17	rs62053958	0.8587	0.6938
Blood	High_Light_Scatter_Reticulocyte_Count	mQTL_cg14216476	3	rs58684785	0.8586	0.7293
Blood	High_Light_Scatter_Reticulocyte_Count	mQTL_cg00419897	6	rs206919	0.8576	0.198
Blood	High_Light_Scatter_Reticulocyte_Count	mQTL_cg14087351	7	rs13229619	0.8573	1
Blood	High_Light_Scatter_Reticulocyte_Count	mQTL_cg22596667	17	rs80212824	0.8562	0.2315
Blood	High_Light_Scatter_Reticulocyte_Count	mQTL_cg05736869	3	rs12487771	0.8558	1
Blood	High_Light_Scatter_Reticulocyte_Count	mQTL_cg21284822	3	rs12487771	0.8558	1
Blood	High_Light_Scatter_Reticulocyte_Count	mQTL_cg24644262	3	rs12487771	0.8558	1
Blood	High_Light_Scatter_Reticulocyte_Count	mQTL_cg25372449	6	rs4502931	0.8555	0.7921
Blood	High_Light_Scatter_Reticulocyte_Count	mQTL_cg11247712	14	rs1253144	0.854	0.1482
Blood	High_Light_Scatter_Reticulocyte_Count	mQTL_cg16281322	17	rs10445366	0.8522	0.0638
Blood	High_Light_Scatter_Reticulocyte_Count	mQTL_cg16281322	17	rs113322852	0.852	0.4845
Blood	High_Light_Scatter_Reticulocyte_Count	mQTL_cg14632054	2	rs9288616	0.8517	0.2371
Blood	High_Light_Scatter_Reticulocyte_Count	mQTL_cg23707590	6	rs34518271	0.8508	0.7745
Blood	High_Light_Scatter_Reticulocyte_Count	mQTL_cg13689252	3	rs6773362	0.8477	0.5614
Blood	High_Light_Scatter_Reticulocyte_Count	mQTL_cg01086075	20	rs285205	0.8462	0.5949
Blood	High_Light_Scatter_Reticulocyte_Count	mQTL_cg10011799	9	rs1046920	0.8454	0.8078
Blood	High_Light_Scatter_Reticulocyte_Count	mQTL_cg17258147	19	rs45482295	0.8424	0.0761
Blood	High_Light_Scatter_Reticulocyte_Count	mQTL_cg13986353	19	rs2269846	0.8391	0.9983
Blood	High_Light_Scatter_Reticulocyte_Count	mQTL_cg19157439	5	rs11242109	0.835	0.4392
Blood	High_Light_Scatter_Reticulocyte_Count	mQTL_cg25512537	17	rs61740716	0.8333	0.4512
Blood	High_Light_Scatter_Reticulocyte_Count	mQTL_cg23927593	13	rs1570603	0.8319	0.9028
Blood	High_Light_Scatter_Reticulocyte_Count	mQTL_cg22057462	7	rs73156234	0.8314	0.1695
Blood	High_Light_Scatter_Reticulocyte_Count	mQTL_cg20120463	17	rs62054811	0.8311	0.0973
Blood	High_Light_Scatter_Reticulocyte_Count	mQTL_cg18111114	6	rs4502931	0.8303	0.7361
Blood	High_Light_Scatter_Reticulocyte_Count	mQTL_cg23083776	6	rs4502931	0.8286	0.7142
Blood	High_Light_Scatter_Reticulocyte_Count	mQTL_cg04143156	4	rs11099853	0.828	0.3263
Blood	High_Light_Scatter_Reticulocyte_Count	mQTL_cg18342368	22	rs9680786	0.8275	0.9845
Blood	High_Light_Scatter_Reticulocyte_Count	mQTL_cg25287199	17	rs62054811	0.8243	0.0855
Blood	High_Light_Scatter_Reticulocyte_Count	mQTL_cg07412254	2	rs11902253	0.8231	0.516
Blood	High_Light_Scatter_Reticulocyte_Count	mQTL_cg11455444	2	rs11902253	0.8231	0.516
Blood	High_Light_Scatter_Reticulocyte_Count	mQTL_cg21406402	2	rs11902253	0.8231	0.516
Blood	High_Light_Scatter_Reticulocyte_Count	mQTL_cg23006519	2	rs11902253	0.8231	0.516
Blood	High_Light_Scatter_Reticulocyte_Count	mQTL_cg23689428	2	rs11902253	0.8231	0.516
Blood	High_Light_Scatter_Reticulocyte_Count	mQTL_cg00035347	10	rs12264415	0.8223	0.1944
Blood	High_Light_Scatter_Reticulocyte_Count	mQTL_cg14669939	17	rs56326958	0.8216	0.6042
Blood	High_Light_Scatter_Reticulocyte_Count	mQTL_cg06850285	22	rs140490	0.8216	0.1186
Blood	High_Light_Scatter_Reticulocyte_Count	mQTL_cg23526676	6	rs3134941	0.8211	0.6655
Blood	High_Light_Scatter_Reticulocyte_Count	mQTL_cg15626112	8	rs2060985	0.8208	0.4554
Blood	High_Light_Scatter_Reticulocyte_Count	mQTL_cg18757169	22	rs2008701	0.8199	0.0483
Blood	High_Light_Scatter_Reticulocyte_Count	mQTL_cg04703951	17	rs393838	0.8198	0.8913
Blood	High_Light_Scatter_Reticulocyte_Count	mQTL_cg08528872	22	rs2008701	0.8198	0.0513
Blood	High_Light_Scatter_Reticulocyte_Count	mQTL_cg14557669	17	rs9898762	0.8197	0.6396
Blood	High_Light_Scatter_Reticulocyte_Count	mQTL_cg13202585	16	rs8051512	0.8195	0.2467
Blood	High_Light_Scatter_Reticulocyte_Count	mQTL_cg17281126	10	rs10786745	0.8186	0.1116
Blood	High_Light_Scatter_Reticulocyte_Count	mQTL_cg22045604	17	rs62054811	0.8184	0.1135
Blood	High_Light_Scatter_Reticulocyte_Count	mQTL_cg04013166	16	rs2228478	0.8183	0.7859
Blood	High_Light_Scatter_Reticulocyte_Count	mQTL_cg20710890	17	rs62054811	0.8178	0.1119
Blood	High_Light_Scatter_Reticulocyte_Count	mQTL_cg00079477	12	rs11172200	0.8176	0.2193
Blood	High_Light_Scatter_Reticulocyte_Count	mQTL_cg19000871	14	rs2756138	0.8173	0.5482
Blood	High_Light_Scatter_Reticulocyte_Count	mQTL_cg16403964	2	rs72942819	0.8167	1
Blood	High_Light_Scatter_Reticulocyte_Count	mQTL_cg23273294	17	rs9898762	0.8167	0.7486
Blood	High_Light_Scatter_Reticulocyte_Count	mQTL_cg15958350	20	rs6013453	0.8164	0.5857
Blood	High_Light_Scatter_Reticulocyte_Count	mQTL_cg10847607	9	rs4354431	0.816	0.9998
Blood	High_Light_Scatter_Reticulocyte_Count	mQTL_cg06558623	16	rs62052187	0.8145	0.5873
Blood	High_Light_Scatter_Reticulocyte_Count	mQTL_cg18888403	1	rs10917428	0.8114	0.3885
Blood	High_Light_Scatter_Reticulocyte_Count	mQTL_cg25284772	12	rs2235218	0.8107	0.2663
Blood	High_Light_Scatter_Reticulocyte_Count	mQTL_cg06642354	14	rs10431711	0.8091	0.2028
Blood	High_Light_Scatter_Reticulocyte_Count	mQTL_cg23177095	17	rs9898762	0.8083	0.9678
Blood	High_Light_Scatter_Reticulocyte_Count	mQTL_cg24871213	20	rs6013453	0.808	0.9999
Blood	High_Light_Scatter_Reticulocyte_Count	mQTL_cg19635926	16	rs62052187	0.8073	0.4718
Blood	High_Light_Scatter_Reticulocyte_Count	mQTL_cg16132033	17	rs62054811	0.8069	0.0994
Blood	High_Light_Scatter_Reticulocyte_Count	mQTL_cg10722394	4	rs4619875	0.8059	0.4141
Blood	High_Light_Scatter_Reticulocyte_Count	mQTL_cg06793162	6	rs4502931	0.8053	0.728
Blood	High_Light_Scatter_Reticulocyte_Count	mQTL_cg27523882	12	rs6581131	0.8048	0.3155
Blood	High_Light_Scatter_Reticulocyte_Count	mQTL_cg24025253	17	rs11650263	0.8022	0.2052
Blood	High_Light_Scatter_Reticulocyte_Count	mQTL_cg11439826	17	rs72901754	0.8016	0.2453
Blood	High_Light_Scatter_Reticulocyte_Count	mQTL_cg03309350	6	rs12526055	0.801	0.0982
Blood	High_Light_Scatter_Reticulocyte_Count	mQTL_cg00269908	7	rs41303510	0.7999	0.3229
Blood	High_Light_Scatter_Reticulocyte_Count	mQTL_cg14240593	19	rs7252626	0.7989	0.9912
Blood	High_Light_Scatter_Reticulocyte_Count	mQTL_cg16647868	5	rs200838	0.7981	0.9763
Blood	High_Light_Scatter_Reticulocyte_Count	mQTL_cg13682317	11	rs11601577	0.7967	0.3374
Blood	High_Light_Scatter_Reticulocyte_Count	mQTL_cg26579653	14	rs72723762	0.7953	1
Blood	High_Light_Scatter_Reticulocyte_Count	mQTL_cg14196790	5	rs200838	0.7944	0.4595
Blood	High_Light_Scatter_Reticulocyte_Count	mQTL_cg09149980	6	rs57564128	0.7943	0.305
Blood	High_Light_Scatter_Reticulocyte_Count	mQTL_cg06224408	3	rs874404	0.7939	1
Blood	High_Light_Scatter_Reticulocyte_Count	mQTL_cg10255544	17	rs4789782	0.7936	0.3908
Blood	High_Light_Scatter_Reticulocyte_Count	mQTL_cg25411627	16	rs12928822	0.7902	0.5546
Blood	High_Light_Scatter_Reticulocyte_Count	mQTL_cg05640674	5	rs200838	0.7901	0.8666
Blood	High_Light_Scatter_Reticulocyte_Count	mQTL_cg10466124	6	rs4502931	0.7897	0.669
Blood	High_Light_Scatter_Reticulocyte_Count	mQTL_cg21252148	16	rs3212346	0.7881	0.8766
Blood	High_Light_Scatter_Reticulocyte_Count	mQTL_cg03976645	7	rs10258341	0.7876	0.2342
Blood	High_Light_Scatter_Reticulocyte_Count	mQTL_cg09104660	12	rs3923885	0.7875	0.9968
Blood	High_Light_Scatter_Reticulocyte_Count	mQTL_cg12298697	6	rs2127676	0.7864	0.9999
Blood	High_Light_Scatter_Reticulocyte_Count	mQTL_cg09860564	17	rs2158474	0.7829	0.0534
Blood	High_Light_Scatter_Reticulocyte_Count	mQTL_cg03979695	5	rs200838	0.7826	0.6054
Blood	High_Light_Scatter_Reticulocyte_Count	mQTL_cg07817266	17	rs393838	0.7821	0.751
Blood	High_Light_Scatter_Reticulocyte_Count	mQTL_cg21062155	3	rs12489828	0.7812	0.5555
Blood	High_Light_Scatter_Reticulocyte_Count	mQTL_cg10780632	17	rs75022332	0.7802	0.2117
Blood	High_Light_Scatter_Reticulocyte_Count	mQTL_cg18408359	6	rs613540	0.7801	0.2928
Blood	High_Light_Scatter_Reticulocyte_Count	mQTL_cg08664874	16	rs12921546	0.7789	0.8175
Blood	High_Light_Scatter_Reticulocyte_Count	mQTL_cg19671926	4	rs6845901	0.7773	0.1489
Blood	High_Light_Scatter_Reticulocyte_Count	mQTL_cg05743112	17	rs9894009	0.7773	0.2064
Blood	High_Light_Scatter_Reticulocyte_Count	mQTL_cg16792445	16	rs3212371	0.777	0.9992
Blood	High_Light_Scatter_Reticulocyte_Count	mQTL_cg00940473	2	rs2593620	0.7769	0.118
Blood	High_Light_Scatter_Reticulocyte_Count	mQTL_cg24477401	17	rs10445366	0.7767	0.2252
Blood	High_Light_Scatter_Reticulocyte_Count	mQTL_cg20533485	15	rs4778581	0.7766	0.3525
Blood	High_Light_Scatter_Reticulocyte_Count	mQTL_cg07368061	17	rs62053958	0.7758	0.0892
Blood	High_Light_Scatter_Reticulocyte_Count	mQTL_cg06721910	17	rs2158474	0.7755	0.0549
Blood	High_Light_Scatter_Reticulocyte_Count	mQTL_cg00586700	19	rs80094695	0.7732	0.7645
Blood	High_Light_Scatter_Reticulocyte_Count	mQTL_cg12560849	10	rs3006807	0.7719	0.3479
Blood	High_Light_Scatter_Reticulocyte_Count	mQTL_cg13100502	17	rs77807457	0.768	0.0918
Blood	High_Light_Scatter_Reticulocyte_Count	mQTL_cg26869002	4	rs28833207	0.767	0.4054
Blood	High_Light_Scatter_Reticulocyte_Count	mQTL_cg11023668	2	rs2384055	0.7658	1
Blood	High_Light_Scatter_Reticulocyte_Count	mQTL_cg15020926	2	rs2384055	0.7658	1
Blood	High_Light_Scatter_Reticulocyte_Count	mQTL_cg09764761	17	rs62053958	0.7654	0.0982
Blood	High_Light_Scatter_Reticulocyte_Count	mQTL_cg05146046	3	rs12489828	0.7625	0.5474
Blood	High_Light_Scatter_Reticulocyte_Count	mQTL_cg00353789	16	rs12600282	0.7618	0.3235
Blood	High_Light_Scatter_Reticulocyte_Count	mQTL_cg17686487	5	rs61448433	0.7603	0.9991
Blood	High_Light_Scatter_Reticulocyte_Count	mQTL_cg12855313	17	rs3794723	0.7596	0.215
Blood	High_Light_Scatter_Reticulocyte_Count	mQTL_cg03324638	12	rs7314232	0.7583	0.0557
Blood	High_Light_Scatter_Reticulocyte_Count	mQTL_cg23590916	17	rs75022332	0.7577	0.1307
Blood	High_Light_Scatter_Reticulocyte_Count	mQTL_cg17081125	10	rs10883817	0.7555	0.0848
Blood	High_Light_Scatter_Reticulocyte_Count	mQTL_cg01527957	17	rs75022332	0.7548	0.1098
Blood	High_Light_Scatter_Reticulocyte_Count	mQTL_cg09473613	1	rs35904775	0.7534	0.1851
Blood	High_Light_Scatter_Reticulocyte_Count	mQTL_cg00387212	6	rs7451021	0.752	0.6445
Blood	High_Light_Scatter_Reticulocyte_Count	mQTL_cg11126497	3	rs12489828	0.7519	0.5429
Blood	High_Light_Scatter_Reticulocyte_Count	mQTL_cg12846730	9	rs34888736	0.7515	0.4784
Blood	High_Light_Scatter_Reticulocyte_Count	mQTL_cg02714598	7	rs7810237	0.7507	0.372
Blood	High_Light_Scatter_Reticulocyte_Count	mQTL_cg20059597	17	rs393838	0.7458	0.5349
Blood	High_Light_Scatter_Reticulocyte_Count	mQTL_cg05068987	19	rs2280742	0.7446	0.1967
Blood	High_Light_Scatter_Reticulocyte_Count	mQTL_cg16926446	6	rs9374080	0.7443	0.0928
Blood	High_Light_Scatter_Reticulocyte_Count	mQTL_cg08967668	1	rs2748982	0.7391	0.2809
Blood	High_Light_Scatter_Reticulocyte_Count	mQTL_cg26811065	6	rs1351382	0.7386	0.9182
Blood	High_Light_Scatter_Reticulocyte_Count	mQTL_cg05271743	1	rs1668870	0.7384	0.264
Blood	High_Light_Scatter_Reticulocyte_Count	mQTL_cg27338333	3	rs12489828	0.7376	0.5361
Blood	High_Light_Scatter_Reticulocyte_Count	mQTL_cg06791592	6	rs1351382	0.7374	0.8955
Blood	High_Light_Scatter_Reticulocyte_Count	mQTL_cg09630142	6	rs8365	0.7356	0.5327
Blood	High_Light_Scatter_Reticulocyte_Count	mQTL_cg16228356	17	rs62053958	0.7307	0.0697
Blood	High_Light_Scatter_Reticulocyte_Count	mQTL_cg14132834	19	rs60781668	0.7302	0.3978
Blood	High_Light_Scatter_Reticulocyte_Count	mQTL_cg19946631	12	rs2235218	0.7289	0.2272
Blood	High_Light_Scatter_Reticulocyte_Count	mQTL_cg05215830	19	rs2603704	0.7288	0.8724
Blood	High_Light_Scatter_Reticulocyte_Count	mQTL_cg27229366	17	rs368673667	0.7286	0.0657
Blood	High_Light_Scatter_Reticulocyte_Count	mQTL_cg01135538	17	rs368673667	0.7269	0.0553
Blood	High_Light_Scatter_Reticulocyte_Count	mQTL_cg18830305	6	rs6929661	0.7263	0.057
Blood	High_Light_Scatter_Reticulocyte_Count	mQTL_cg18815117	17	rs368673667	0.7262	0.0693
Blood	High_Light_Scatter_Reticulocyte_Count	mQTL_cg14507433	9	rs57391036	0.7251	1
Blood	High_Light_Scatter_Reticulocyte_Count	mQTL_cg19789473	17	rs9890212	0.7248	0.9903
Blood	High_Light_Scatter_Reticulocyte_Count	mQTL_cg03465320	6	rs1351382	0.7244	0.6563
Blood	High_Light_Scatter_Reticulocyte_Count	mQTL_cg09662226	7	rs7800056	0.7215	0.9993
Blood	High_Light_Scatter_Reticulocyte_Count	mQTL_cg02462353	19	rs2603704	0.7206	0.9612
Blood	High_Light_Scatter_Reticulocyte_Count	mQTL_cg18355337	19	rs2603704	0.7185	0.9893
Blood	High_Light_Scatter_Reticulocyte_Count	mQTL_cg22433210	17	rs62053958	0.7184	0.0655
Blood	High_Light_Scatter_Reticulocyte_Count	mQTL_cg01341218	17	rs368673667	0.718	0.059
Blood	High_Light_Scatter_Reticulocyte_Count	mQTL_cg05374025	19	rs2603704	0.718	0.9961
Blood	High_Light_Scatter_Reticulocyte_Count	mQTL_cg25818583	19	rs2603704	0.718	0.9958
Blood	High_Light_Scatter_Reticulocyte_Count	mQTL_cg17258228	6	rs7763836	0.7179	0.4511
Blood	High_Light_Scatter_Reticulocyte_Count	mQTL_cg10468373	11	rs7938380	0.7179	0.3405
Blood	High_Light_Scatter_Reticulocyte_Count	mQTL_cg13547771	8	rs28821785	0.7148	0.067
Blood	High_Light_Scatter_Reticulocyte_Count	mQTL_cg04028464	17	rs12051781	0.7147	1
Blood	High_Light_Scatter_Reticulocyte_Count	mQTL_cg10459912	17	rs12051781	0.7147	1
Blood	High_Light_Scatter_Reticulocyte_Count	mQTL_cg26846030	19	rs2603704	0.7146	0.9713
Blood	High_Light_Scatter_Reticulocyte_Count	mQTL_cg15445000	17	rs4239222	0.7137	0.9967
Blood	High_Light_Scatter_Reticulocyte_Count	mQTL_cg04671947	19	rs878083	0.7107	0.9003
Blood	High_Light_Scatter_Reticulocyte_Count	mQTL_cg03892815	7	rs10257884	0.7097	0.7367
Blood	High_Light_Scatter_Reticulocyte_Count	mQTL_cg23991393	8	rs28821785	0.7097	0.0709
Blood	High_Light_Scatter_Reticulocyte_Count	mQTL_cg14110168	19	rs2967767	0.7094	1
Blood	High_Light_Scatter_Reticulocyte_Count	mQTL_cg05564831	3	rs12489828	0.7079	0.5215
Blood	High_Light_Scatter_Reticulocyte_Count	mQTL_cg00916973	17	rs62066085	0.706	0.0956
Blood	High_Light_Scatter_Reticulocyte_Count	mQTL_cg14458991	8	rs1736067	0.7048	0.9968
Blood	High_Light_Scatter_Reticulocyte_Count	mQTL_cg19865134	17	rs9890212	0.7046	0.9866
Blood	High_Light_Scatter_Reticulocyte_Count	mQTL_cg13495838	9	rs734500	0.7037	0.0832
Blood	High_Light_Scatter_Reticulocyte_Count	mQTL_cg24461669	6	rs3763347	0.6998	0.8327
Blood	High_Light_Scatter_Reticulocyte_Count	mQTL_cg13319761	11	rs78087267	0.6995	1
Blood	High_Light_Scatter_Reticulocyte_Count	mQTL_cg27154418	19	rs1654413	0.6993	1
Blood	High_Light_Scatter_Reticulocyte_Count	mQTL_cg05392364	15	rs79052265	0.6989	0.2703
Blood	High_Light_Scatter_Reticulocyte_Count	mQTL_cg22935921	15	rs79052265	0.6982	0.2701
Blood	High_Light_Scatter_Reticulocyte_Count	mQTL_cg16853860	6	rs3763347	0.6972	0.7556
Blood	High_Light_Scatter_Reticulocyte_Count	mQTL_cg05057612	15	rs79052265	0.6965	0.2697
Blood	High_Light_Scatter_Reticulocyte_Count	mQTL_cg00966540	12	rs2301756	0.696	0.7829
Blood	High_Light_Scatter_Reticulocyte_Count	mQTL_cg24699146	1	rs35904775	0.6953	0.3216
Blood	High_Light_Scatter_Reticulocyte_Count	mQTL_cg24765079	16	rs2296404	0.6949	0.0959
Blood	High_Light_Scatter_Reticulocyte_Count	mQTL_cg07813615	1	rs12121387	0.6921	0.9998
Blood	High_Light_Scatter_Reticulocyte_Count	mQTL_cg12387540	6	rs41294852	0.692	0.289
Blood	High_Light_Scatter_Reticulocyte_Count	mQTL_cg27041069	7	rs13235543	0.6914	0.9969
Blood	High_Light_Scatter_Reticulocyte_Count	mQTL_cg05171487	17	rs62056784	0.6857	0.0424
Blood	High_Light_Scatter_Reticulocyte_Count	mQTL_cg16403854	17	rs9890212	0.6844	0.6813
Blood	High_Light_Scatter_Reticulocyte_Count	mQTL_cg21841632	3	rs13080599	0.676	0.3598
Blood	High_Light_Scatter_Reticulocyte_Count	mQTL_cg16652462	17	rs62053958	0.6758	0.0615
Blood	High_Light_Scatter_Reticulocyte_Count	mQTL_cg07578313	16	rs12600282	0.6754	0.2296
Blood	High_Light_Scatter_Reticulocyte_Count	mQTL_cg27355551	4	rs4315729	0.6747	0.3002
Blood	High_Light_Scatter_Reticulocyte_Count	mQTL_cg15659132	6	rs9688544	0.6725	0.8978
Blood	High_Light_Scatter_Reticulocyte_Count	mQTL_cg01294637	17	rs17661045	0.6717	0.0574
Blood	High_Light_Scatter_Reticulocyte_Count	mQTL_cg11761781	17	rs9909362	0.6716	0.998
Blood	High_Light_Scatter_Reticulocyte_Count	mQTL_cg18646521	2	rs10189015	0.6643	0.1999
Blood	High_Light_Scatter_Reticulocyte_Count	mQTL_cg04378886	19	rs57875150	0.6641	0.5123
Blood	High_Light_Scatter_Reticulocyte_Count	mQTL_cg01527957	17	rs111240522	0.6615	0.0278
Blood	High_Light_Scatter_Reticulocyte_Count	mQTL_cg00857968	6	rs3763364	0.6601	1
Blood	High_Light_Scatter_Reticulocyte_Count	mQTL_cg08331398	6	rs3763364	0.6601	1
Blood	High_Light_Scatter_Reticulocyte_Count	mQTL_cg25710008	19	rs35565606	0.6599	0.4556
Blood	High_Light_Scatter_Reticulocyte_Count	mQTL_cg27229366	17	rs62061725	0.6579	0.0474
Blood	High_Light_Scatter_Reticulocyte_Count	mQTL_cg16810279	17	rs11649845	0.657	0.1984
Blood	High_Light_Scatter_Reticulocyte_Count	mQTL_cg03680338	6	rs7742855	0.6546	1
Blood	High_Light_Scatter_Reticulocyte_Count	mQTL_cg13731877	6	rs7742855	0.6546	1
Blood	High_Light_Scatter_Reticulocyte_Count	mQTL_cg04703951	17	rs62061725	0.6525	0.0887
Blood	High_Light_Scatter_Reticulocyte_Count	mQTL_cg09768257	8	rs8191649	0.6522	0.8373
Blood	High_Light_Scatter_Reticulocyte_Count	mQTL_cg12094903	6	rs3763364	0.6497	0.9713
Blood	High_Light_Scatter_Reticulocyte_Count	mQTL_cg21712377	6	rs9276816	0.6491	0.5319
Blood	High_Light_Scatter_Reticulocyte_Count	mQTL_cg15921436	17	rs4471723	0.6486	0.7263
Blood	High_Light_Scatter_Reticulocyte_Count	mQTL_cg06537391	17	rs36047693	0.647	0.1525
Blood	High_Light_Scatter_Reticulocyte_Count	mQTL_cg02567488	6	rs9276816	0.6451	0.5531
Blood	High_Light_Scatter_Reticulocyte_Count	mQTL_cg06026331	20	rs3810550	0.6439	0.9949
Blood	High_Light_Scatter_Reticulocyte_Count	mQTL_cg10240853	7	rs7812123	0.6417	0.441
Blood	High_Light_Scatter_Reticulocyte_Count	mQTL_cg09537434	19	rs16975238	0.6417	0.4895
Blood	High_Light_Scatter_Reticulocyte_Count	mQTL_cg04464139	11	rs11228978	0.6413	0.6359
Blood	High_Light_Scatter_Reticulocyte_Count	mQTL_cg10635828	22	rs6010042	0.6412	0.3675
Blood	High_Light_Scatter_Reticulocyte_Count	mQTL_cg06366396	7	rs7812123	0.6389	0.4911
Blood	High_Light_Scatter_Reticulocyte_Count	mQTL_cg21058413	1	rs112795740	0.6386	0.1465
Blood	High_Light_Scatter_Reticulocyte_Count	mQTL_cg15700429	6	rs9270620	0.6356	0.9996
Blood	High_Light_Scatter_Reticulocyte_Count	mQTL_cg24283019	6	rs6938337	0.6352	0.9938
Blood	High_Light_Scatter_Reticulocyte_Count	mQTL_cg15900054	6	rs1799907	0.6331	1
Blood	High_Light_Scatter_Reticulocyte_Count	mQTL_cg12312338	6	rs1799907	0.633	1
Blood	High_Light_Scatter_Reticulocyte_Count	mQTL_cg21893764	6	rs1799907	0.633	1
Blood	High_Light_Scatter_Reticulocyte_Count	mQTL_cg09673200	6	rs693906	0.6329	1
Blood	High_Light_Scatter_Reticulocyte_Count	mQTL_cg03804128	16	rs7205409	0.6281	0.9833
Blood	High_Light_Scatter_Reticulocyte_Count	mQTL_cg00916973	17	rs62064663	0.6228	0.0461
Blood	High_Light_Scatter_Reticulocyte_Count	mQTL_cg14475868	12	rs57253991	0.6177	0.197
Blood	High_Light_Scatter_Reticulocyte_Count	mQTL_cg22833204	2	rs10195683	0.6174	0.9944
Blood	High_Light_Scatter_Reticulocyte_Count	mQTL_cg12159504	2	rs10195683	0.6173	1
Blood	High_Light_Scatter_Reticulocyte_Count	mQTL_cg11201177	11	rs2583425	0.615	0.5265
Blood	High_Light_Scatter_Reticulocyte_Count	mQTL_cg07098836	8	rs12548201	0.6131	0.0867
Blood	High_Light_Scatter_Reticulocyte_Count	mQTL_cg02021288	16	rs6498184	0.6124	0.9324
Blood	High_Light_Scatter_Reticulocyte_Count	mQTL_cg14829360	17	rs56018637	0.6116	1
Blood	High_Light_Scatter_Reticulocyte_Count	mQTL_cg26988373	6	rs3763364	0.6099	0.9537
Blood	High_Light_Scatter_Reticulocyte_Count	mQTL_cg14345882	6	rs190945449	0.6096	0.5008
Blood	High_Light_Scatter_Reticulocyte_Count	mQTL_cg10363088	11	rs2519165	0.6091	0.9997
Blood	High_Light_Scatter_Reticulocyte_Count	mQTL_cg05573699	3	rs7646741	0.606	0.7882
Blood	High_Light_Scatter_Reticulocyte_Count	mQTL_cg03672054	17	rs7208714	0.605	0.3639
Blood	High_Light_Scatter_Reticulocyte_Count	mQTL_cg02747254	16	rs12691307	0.6047	0.5224
Blood	High_Light_Scatter_Reticulocyte_Count	mQTL_cg02134819	1	rs7517754	0.5992	0.4239
Blood	High_Light_Scatter_Reticulocyte_Count	mQTL_cg01093476	5	rs62360057	0.5955	0.3489
Blood	High_Light_Scatter_Reticulocyte_Count	mQTL_cg22045604	17	rs75330746	0.5933	0.2565
Blood	High_Light_Scatter_Reticulocyte_Count	mQTL_cg26777074	19	rs66613574	0.59	0.867
Blood	High_Light_Scatter_Reticulocyte_Count	mQTL_cg15955508	16	rs62054600	0.5896	0.2727
Blood	High_Light_Scatter_Reticulocyte_Count	mQTL_cg12449186	12	rs1168669	0.5855	0.4259
Blood	High_Light_Scatter_Reticulocyte_Count	mQTL_cg27037743	14	rs2013109	0.5844	0.4779
Blood	High_Light_Scatter_Reticulocyte_Count	mQTL_cg10731256	3	rs17279967	0.5814	1
Blood	High_Light_Scatter_Reticulocyte_Count	mQTL_cg12526693	1	rs188060308	0.5675	0.568
Blood	High_Light_Scatter_Reticulocyte_Count	mQTL_cg01135538	17	rs1991556	0.5651	0.4508
Blood	High_Light_Scatter_Reticulocyte_Count	mQTL_cg21093902	2	rs2033655	0.5621	0.9382
Blood	High_Light_Scatter_Reticulocyte_Count	mQTL_cg15192627	16	rs4984899	0.5606	0.3978
Blood	High_Light_Scatter_Reticulocyte_Count	mQTL_cg20564671	12	rs1168669	0.5598	0.246
Blood	High_Light_Scatter_Reticulocyte_Count	mQTL_cg00235270	16	rs62030902	0.558	0.5524
Blood	High_Light_Scatter_Reticulocyte_Count	mQTL_cg18449246	16	rs62030902	0.558	0.5524
Blood	High_Light_Scatter_Reticulocyte_Count	mQTL_cg22398618	17	rs9904723	0.5551	1
Blood	High_Light_Scatter_Reticulocyte_Count	mQTL_cg03742551	16	rs4788190	0.5548	1
Blood	High_Light_Scatter_Reticulocyte_Count	mQTL_cg03924525	8	rs2921051	0.5547	0.9997
Blood	High_Light_Scatter_Reticulocyte_Count	mQTL_cg16183495	16	rs6500514	0.5532	0.6285
Blood	High_Light_Scatter_Reticulocyte_Count	mQTL_cg07815452	14	rs2535899	0.5527	0.4497
Blood	High_Light_Scatter_Reticulocyte_Count	mQTL_cg00812236	16	rs9935429	0.5521	1
Blood	High_Light_Scatter_Reticulocyte_Count	mQTL_cg05789974	16	rs9935429	0.5521	1
Blood	High_Light_Scatter_Reticulocyte_Count	mQTL_cg17363305	21	rs690626	0.5475	0.5287
Blood	High_Light_Scatter_Reticulocyte_Count	mQTL_cg12242115	12	rs2019562	0.5457	0.7949
Blood	High_Light_Scatter_Reticulocyte_Count	mQTL_cg14541870	12	rs2019562	0.5426	0.9952
Blood	High_Light_Scatter_Reticulocyte_Count	mQTL_cg00598125	6	rs1131541	0.542	0.7288
Blood	High_Light_Scatter_Reticulocyte_Count	mQTL_cg23344935	12	rs8652	0.5372	1
Blood	High_Light_Scatter_Reticulocyte_Count	mQTL_cg12746496	11	rs502333	0.5368	0.6619
Blood	High_Light_Scatter_Reticulocyte_Count	mQTL_cg04202892	2	rs1837366	0.5323	0.9935
Blood	High_Light_Scatter_Reticulocyte_Count	mQTL_cg07761040	20	rs2425053	0.5322	0.5243
Blood	High_Light_Scatter_Reticulocyte_Count	mQTL_cg24731702	19	rs2913952	0.5317	0.0664
Blood	High_Light_Scatter_Reticulocyte_Count	mQTL_cg17864421	20	rs73572386	0.5293	1
Blood	High_Light_Scatter_Reticulocyte_Count	mQTL_cg00908189	16	rs4984898	0.5278	0.5049
Blood	High_Light_Scatter_Reticulocyte_Count	mQTL_cg10780632	17	rs4471723	0.5268	0.4733
Blood	High_Light_Scatter_Reticulocyte_Count	mQTL_cg07481886	6	rs3134941	0.5253	0.9549
Blood	High_Light_Scatter_Reticulocyte_Count	mQTL_cg27541892	1	rs34306661	0.5219	0.9993
Blood	High_Light_Scatter_Reticulocyte_Count	mQTL_cg17940575	12	rs8652	0.5156	0.9486
Blood	High_Light_Scatter_Reticulocyte_Count	mQTL_cg03505225	14	rs77142094	0.5116	0.5271
Blood	High_Light_Scatter_Reticulocyte_Count	mQTL_cg26392922	12	rs1168663	0.5088	0.9077
Blood	High_Light_Scatter_Reticulocyte_Count	mQTL_cg00589573	12	rs8652	0.5087	0.8964
Blood	High_Light_Scatter_Reticulocyte_Count	mQTL_cg19227170	16	rs62030902	0.5074	0.5421
Blood	High_Light_Scatter_Reticulocyte_Count	mQTL_cg24851490	14	rs2771358	0.5071	0.5372
Blood	High_Light_Scatter_Reticulocyte_Count	mQTL_cg04809884	3	rs2577831	0.5042	0.4299
Blood	High_Light_Scatter_Reticulocyte_Count	mQTL_cg05027554	16	rs4984672	0.504	1
Blood	High_Light_Scatter_Reticulocyte_Count	mQTL_cg04709771	16	rs4984672	0.5039	0.999
Blood	High_Light_Scatter_Reticulocyte_Count	mQTL_cg21099111	14	rs77142094	0.5023	0.8911
Blood	High_Light_Scatter_Reticulocyte_Count	mQTL_cg03362483	1	rs665372	0.5013	1
Blood	Lymphocyte_Count	mQTL_cg27425262	2	rs4849183	1	1
Blood	Lymphocyte_Count	mQTL_cg00903577	6	rs6908726	1	1
Blood	Lymphocyte_Count	mQTL_cg03796735	6	rs6918888	1	1
Blood	Lymphocyte_Count	mQTL_cg04026937	6	rs3763327	1	1
Blood	Lymphocyte_Count	mQTL_cg04559908	6	rs3095338	1	1
Blood	Lymphocyte_Count	mQTL_cg06608359	6	rs6908726	1	1
Blood	Lymphocyte_Count	mQTL_cg06793162	6	rs3763327	1	1
Blood	Lymphocyte_Count	mQTL_cg08269402	6	rs3763327	1	1
Blood	Lymphocyte_Count	mQTL_cg08638886	6	rs6908726	1	1
Blood	Lymphocyte_Count	mQTL_cg10420223	6	rs3129683	1	1
Blood	Lymphocyte_Count	mQTL_cg10420223	6	rs3094569	1	1
Blood	Lymphocyte_Count	mQTL_cg10466124	6	rs3763327	1	1
Blood	Lymphocyte_Count	mQTL_cg11294950	6	rs3763327	1	1
Blood	Lymphocyte_Count	mQTL_cg12914966	6	rs6908726	1	1
Blood	Lymphocyte_Count	mQTL_cg13269645	6	rs6908726	1	1
Blood	Lymphocyte_Count	mQTL_cg13561028	6	rs3095338	1	1
Blood	Lymphocyte_Count	mQTL_cg15411272	6	rs3094569	1	1
Blood	Lymphocyte_Count	mQTL_cg16677399	6	rs6908726	1	1
Blood	Lymphocyte_Count	mQTL_cg16690356	6	rs3094569	1	1
Blood	Lymphocyte_Count	mQTL_cg18052547	6	rs3763327	1	1
Blood	Lymphocyte_Count	mQTL_cg19918208	6	rs6908726	1	1
Blood	Lymphocyte_Count	mQTL_cg22110654	6	rs3095338	1	1
Blood	Lymphocyte_Count	mQTL_cg22110654	6	rs3131617	1	1
Blood	Lymphocyte_Count	mQTL_cg23214071	6	rs6918888	1	1
Blood	Lymphocyte_Count	mQTL_cg23681866	6	rs3094569	1	1
Blood	Lymphocyte_Count	mQTL_cg24838316	6	rs3094569	1	1
Blood	Lymphocyte_Count	mQTL_cg25372449	6	rs3763327	1	1
Blood	Lymphocyte_Count	mQTL_cg26121931	6	rs3094569	1	1
Blood	Lymphocyte_Count	mQTL_cg24341550	16	rs7192652	1	1
Blood	Lymphocyte_Count	mQTL_cg00598125	6	rs3763327	0.9999	1
Blood	Lymphocyte_Count	mQTL_cg17313945	6	rs114209907	0.9999	1
Blood	Lymphocyte_Count	mQTL_cg17666981	6	rs10807053	0.9999	1
Blood	Lymphocyte_Count	mQTL_cg20024110	6	rs114209907	0.9999	1
Blood	Lymphocyte_Count	mQTL_cg14179288	9	rs2791577	0.9999	1
Blood	Lymphocyte_Count	mQTL_cg14184866	9	rs2791577	0.9999	1
Blood	Lymphocyte_Count	mQTL_cg18371408	17	rs2034310	0.9999	1
Blood	Lymphocyte_Count	mQTL_cg19214707	7	rs6955702	0.9996	1
Blood	Lymphocyte_Count	mQTL_cg21535022	7	rs6955702	0.9996	1
Blood	Lymphocyte_Count	mQTL_cg00672131	20	rs2206698	0.9995	1
Blood	Lymphocyte_Count	mQTL_cg02792506	20	rs2206698	0.9995	1
Blood	Lymphocyte_Count	mQTL_cg06540876	6	rs693906	0.9994	1
Blood	Lymphocyte_Count	mQTL_cg07883262	6	rs693906	0.9994	1
Blood	Lymphocyte_Count	mQTL_cg16505946	6	rs693906	0.9994	1
Blood	Lymphocyte_Count	mQTL_cg17794996	6	rs693906	0.9994	1
Blood	Lymphocyte_Count	mQTL_cg19860840	6	rs693906	0.9994	1
Blood	Lymphocyte_Count	mQTL_cg23634079	6	rs693906	0.9994	1
Blood	Lymphocyte_Count	mQTL_cg24508713	6	rs693906	0.9994	1
Blood	Lymphocyte_Count	mQTL_cg06393589	16	rs247826	0.9987	0.9881
Blood	Lymphocyte_Count	mQTL_cg19089810	16	rs247826	0.9987	0.9996
Blood	Lymphocyte_Count	mQTL_cg08168669	6	rs190945449	0.9975	0.6307
Blood	Lymphocyte_Count	mQTL_cg09614754	6	rs190945449	0.9975	0.6307
Blood	Lymphocyte_Count	mQTL_cg14345882	6	rs190945449	0.9975	0.6307
Blood	Lymphocyte_Count	mQTL_cg27543291	6	rs190945449	0.9975	0.6307
Blood	Lymphocyte_Count	mQTL_cg00098553	13	rs1536760	0.9975	0.5678
Blood	Lymphocyte_Count	mQTL_cg14782152	13	rs1536760	0.9975	0.5678
Blood	Lymphocyte_Count	mQTL_cg18696361	13	rs1536760	0.9975	0.5678
Blood	Lymphocyte_Count	mQTL_cg24293145	13	rs1536760	0.9975	0.5678
Blood	Lymphocyte_Count	mQTL_cg25866889	13	rs1536760	0.9975	0.5678
Blood	Lymphocyte_Count	mQTL_cg22110654	6	rs2535341	0.9974	0.5104
Blood	Lymphocyte_Count	mQTL_cg23634079	6	rs6918888	0.9973	1
Blood	Lymphocyte_Count	mQTL_cg01493678	6	rs241448	0.9972	0.8695
Blood	Lymphocyte_Count	mQTL_cg12000131	17	rs7220401	0.9972	1
Blood	Lymphocyte_Count	mQTL_cg04559908	6	rs2535341	0.9971	0.7429
Blood	Lymphocyte_Count	mQTL_cg13561028	6	rs2535341	0.997	0.8854
Blood	Lymphocyte_Count	mQTL_cg18576835	19	rs12979166	0.997	1
Blood	Lymphocyte_Count	mQTL_cg07159727	20	rs259961	0.9969	0.9973
Blood	Lymphocyte_Count	mQTL_cg11321035	19	rs12979166	0.9968	0.9193
Blood	Lymphocyte_Count	mQTL_cg02400211	19	rs12459419	0.9965	0.5139
Blood	Lymphocyte_Count	mQTL_cg07821417	22	rs9605047	0.9964	0.6869
Blood	Lymphocyte_Count	mQTL_cg13823643	22	rs9605047	0.9964	0.7351
Blood	Lymphocyte_Count	mQTL_cg05547140	11	rs7924699	0.9961	1
Blood	Lymphocyte_Count	mQTL_cg16174121	11	rs7924699	0.9961	1
Blood	Lymphocyte_Count	mQTL_cg05141988	6	rs1527871	0.9957	0.9999
Blood	Lymphocyte_Count	mQTL_cg19275589	6	rs1527871	0.9957	1
Blood	Lymphocyte_Count	mQTL_cg21464363	19	rs12979166	0.9956	0.9113
Blood	Lymphocyte_Count	mQTL_cg01624173	14	rs175714	0.9954	1
Blood	Lymphocyte_Count	mQTL_cg07192082	14	rs175714	0.9954	1
Blood	Lymphocyte_Count	mQTL_cg09415825	14	rs175714	0.9954	1
Blood	Lymphocyte_Count	mQTL_cg00903577	6	rs6456835	0.9952	0.9981
Blood	Lymphocyte_Count	mQTL_cg06608359	6	rs6456835	0.9952	0.9736
Blood	Lymphocyte_Count	mQTL_cg08638886	6	rs6456835	0.9952	0.9976
Blood	Lymphocyte_Count	mQTL_cg12914966	6	rs6456835	0.9952	0.9755
Blood	Lymphocyte_Count	mQTL_cg16677399	6	rs6456835	0.9952	0.9931
Blood	Lymphocyte_Count	mQTL_cg25722029	19	rs12978798	0.9951	0.9907
Blood	Lymphocyte_Count	mQTL_cg01201512	12	rs2369391	0.9949	1
Blood	Lymphocyte_Count	mQTL_cg05578102	12	rs2369391	0.9949	1
Blood	Lymphocyte_Count	mQTL_cg14911689	12	rs2369391	0.9949	1
Blood	Lymphocyte_Count	mQTL_cg19692784	12	rs2369391	0.9949	1
Blood	Lymphocyte_Count	mQTL_cg23971638	12	rs2369391	0.9949	1
Blood	Lymphocyte_Count	mQTL_cg26371957	12	rs2369391	0.9949	1
Blood	Lymphocyte_Count	mQTL_cg26654770	12	rs2369391	0.9949	1
Blood	Lymphocyte_Count	mQTL_cg23304078	12	rs2369391	0.9948	0.9959
Blood	Lymphocyte_Count	mQTL_cg16890490	6	rs12526696	0.9945	1
Blood	Lymphocyte_Count	mQTL_cg15088490	9	rs7047770	0.9935	0.569
Blood	Lymphocyte_Count	mQTL_cg19891156	17	rs12941356	0.9935	0.9899
Blood	Lymphocyte_Count	mQTL_cg19542310	11	rs4756265	0.9933	0.9999
Blood	Lymphocyte_Count	mQTL_cg05070493	14	rs7151954	0.9931	1
Blood	Lymphocyte_Count	mQTL_cg20978680	6	rs6920211	0.993	1
Blood	Lymphocyte_Count	mQTL_cg05802075	10	rs7090445	0.9929	1
Blood	Lymphocyte_Count	mQTL_cg13293729	6	rs10807053	0.9925	1
Blood	Lymphocyte_Count	mQTL_cg24033122	16	rs4630562	0.9913	0.9949
Blood	Lymphocyte_Count	mQTL_cg20301063	8	rs4489291	0.9904	0.5212
Blood	Lymphocyte_Count	mQTL_cg24682728	19	rs2305738	0.9902	0.733
Blood	Lymphocyte_Count	mQTL_cg00330953	6	rs6918888	0.9897	1
Blood	Lymphocyte_Count	mQTL_cg04742282	6	rs10807053	0.9895	1
Blood	Lymphocyte_Count	mQTL_cg20156679	4	rs11721624	0.989	0.4381
Blood	Lymphocyte_Count	mQTL_cg11187739	7	rs4719922	0.9881	0.5274
Blood	Lymphocyte_Count	mQTL_cg27423445	12	rs11055030	0.988	0.3654
Blood	Lymphocyte_Count	mQTL_cg14178705	6	rs386480	0.9867	1
Blood	Lymphocyte_Count	mQTL_cg18035435	6	rs386480	0.9867	1
Blood	Lymphocyte_Count	mQTL_cg04607235	12	rs11055030	0.9863	0.5336
Blood	Lymphocyte_Count	mQTL_cg23634079	6	rs9265831	0.9858	0.5885
Blood	Lymphocyte_Count	mQTL_cg10081803	8	rs500000	0.9856	1
Blood	Lymphocyte_Count	mQTL_cg09462578	12	rs7956514	0.9851	0.9825
Blood	Lymphocyte_Count	mQTL_cg02456062	17	rs907092	0.9851	0.9966
Blood	Lymphocyte_Count	mQTL_cg19468946	17	rs907092	0.985	0.9744
Blood	Lymphocyte_Count	mQTL_cg13976007	15	rs8030390	0.9847	0.8053
Blood	Lymphocyte_Count	mQTL_cg02956255	6	rs9265831	0.9846	0.5839
Blood	Lymphocyte_Count	mQTL_cg12333338	6	rs241447	0.9846	0.8438
Blood	Lymphocyte_Count	mQTL_cg25372449	6	rs12194148	0.9842	0.2296
Blood	Lymphocyte_Count	mQTL_cg11294950	6	rs12194148	0.9841	0.234
Blood	Lymphocyte_Count	mQTL_cg18052547	6	rs12194148	0.9841	0.2335
Blood	Lymphocyte_Count	mQTL_cg04026937	6	rs12194148	0.9839	0.2327
Blood	Lymphocyte_Count	mQTL_cg15654485	6	rs5020944	0.9839	0.6651
Blood	Lymphocyte_Count	mQTL_cg18111114	6	rs12194148	0.9838	0.2337
Blood	Lymphocyte_Count	mQTL_cg06793162	6	rs5020944	0.9833	0.2059
Blood	Lymphocyte_Count	mQTL_cg19697239	12	rs2607921	0.9832	0.4096
Blood	Lymphocyte_Count	mQTL_cg23326313	6	rs10807053	0.9828	1
Blood	Lymphocyte_Count	mQTL_cg23634079	6	rs3131617	0.9827	0.998
Blood	Lymphocyte_Count	mQTL_cg08269402	6	rs12194148	0.9824	0.2334
Blood	Lymphocyte_Count	mQTL_cg13318793	6	rs5020944	0.9824	0.5681
Blood	Lymphocyte_Count	mQTL_cg18073883	6	rs241447	0.9824	0.9122
Blood	Lymphocyte_Count	mQTL_cg26744081	7	rs917117	0.9824	0.5206
Blood	Lymphocyte_Count	mQTL_cg08327277	6	rs241447	0.9819	0.993
Blood	Lymphocyte_Count	mQTL_cg10698654	6	rs241447	0.9819	0.9998
Blood	Lymphocyte_Count	mQTL_cg19455396	6	rs241447	0.9819	1
Blood	Lymphocyte_Count	mQTL_cg01577700	22	rs34288539	0.9813	0.449
Blood	Lymphocyte_Count	mQTL_cg07889003	6	rs12194148	0.9806	0.2238
Blood	Lymphocyte_Count	mQTL_cg11626929	7	rs35345753	0.9797	1
Blood	Lymphocyte_Count	mQTL_cg20261379	17	rs894680	0.9795	0.47
Blood	Lymphocyte_Count	mQTL_cg23686092	16	rs12598529	0.979	0.3883
Blood	Lymphocyte_Count	mQTL_cg04303330	5	rs1881457	0.9789	1
Blood	Lymphocyte_Count	mQTL_cg13566430	5	rs1881457	0.9789	1
Blood	Lymphocyte_Count	mQTL_cg16318442	2	rs7606039	0.9785	0.9584
Blood	Lymphocyte_Count	mQTL_cg04771084	6	rs3130631	0.9782	0.6776
Blood	Lymphocyte_Count	mQTL_cg02372723	11	rs7121264	0.9778	0.554
Blood	Lymphocyte_Count	mQTL_cg01404873	13	rs2812203	0.9773	0.4278
Blood	Lymphocyte_Count	mQTL_cg21629266	15	rs7161799	0.9773	1
Blood	Lymphocyte_Count	mQTL_cg20733077	13	rs2812203	0.9772	0.4272
Blood	Lymphocyte_Count	mQTL_cg23104954	13	rs2812203	0.9772	0.4258
Blood	Lymphocyte_Count	mQTL_cg09858892	15	rs7161799	0.9772	1
Blood	Lymphocyte_Count	mQTL_cg08845333	19	rs2075741	0.9771	0.5735
Blood	Lymphocyte_Count	mQTL_cg21994045	19	rs2075741	0.9766	0.6156
Blood	Lymphocyte_Count	mQTL_cg10604476	19	rs150434441	0.9764	0.3583
Blood	Lymphocyte_Count	mQTL_cg00465247	13	rs2812203	0.9761	0.3962
Blood	Lymphocyte_Count	mQTL_cg08004525	13	rs2812203	0.976	0.3994
Blood	Lymphocyte_Count	mQTL_cg00153919	16	rs551118	0.9759	1
Blood	Lymphocyte_Count	mQTL_cg04295144	19	rs150434441	0.9758	0.379
Blood	Lymphocyte_Count	mQTL_cg22910295	19	rs2075741	0.9758	0.3628
Blood	Lymphocyte_Count	mQTL_cg09000832	13	rs2812203	0.9753	0.3881
Blood	Lymphocyte_Count	mQTL_cg21171858	5	rs2522056	0.9726	0.2211
Blood	Lymphocyte_Count	mQTL_cg05547140	11	rs2305983	0.9724	0.4638
Blood	Lymphocyte_Count	mQTL_cg22091377	8	rs17339850	0.9716	0.8725
Blood	Lymphocyte_Count	mQTL_cg04317648	1	rs301802	0.9715	0.6091
Blood	Lymphocyte_Count	mQTL_cg10420223	6	rs1611736	0.9712	0.2563
Blood	Lymphocyte_Count	mQTL_cg16324694	8	rs17424046	0.9693	0.3491
Blood	Lymphocyte_Count	mQTL_cg10248037	5	rs2522056	0.9684	0.3536
Blood	Lymphocyte_Count	mQTL_cg13204699	13	rs9316484	0.9677	0.4375
Blood	Lymphocyte_Count	mQTL_cg23651386	19	rs10423223	0.9676	0.7777
Blood	Lymphocyte_Count	mQTL_cg16174121	11	rs2305983	0.9675	0.5989
Blood	Lymphocyte_Count	mQTL_cg07415789	14	rs2224234	0.9667	0.91
Blood	Lymphocyte_Count	mQTL_cg01753208	5	rs6882776	0.9661	1
Blood	Lymphocyte_Count	mQTL_cg14980667	5	rs6882776	0.9661	1
Blood	Lymphocyte_Count	mQTL_cg25387636	17	rs2453580	0.9655	0.7131
Blood	Lymphocyte_Count	mQTL_cg10737611	9	rs10760128	0.9646	0.8061
Blood	Lymphocyte_Count	mQTL_cg21692194	17	rs2453580	0.9643	0.6266
Blood	Lymphocyte_Count	mQTL_cg19092837	1	rs11121529	0.9642	1
Blood	Lymphocyte_Count	mQTL_cg03517919	1	rs11121529	0.9641	1
Blood	Lymphocyte_Count	mQTL_cg07863409	9	rs10985070	0.9638	0.9234
Blood	Lymphocyte_Count	mQTL_cg22166900	6	rs13193011	0.9634	0.2431
Blood	Lymphocyte_Count	mQTL_cg00539347	22	rs714027	0.9634	0.1931
Blood	Lymphocyte_Count	mQTL_cg25830243	1	rs11121529	0.963	0.9993
Blood	Lymphocyte_Count	mQTL_cg11564601	22	rs714027	0.9613	0.2172
Blood	Lymphocyte_Count	mQTL_cg01447281	1	rs301807	0.9612	0.7023
Blood	Lymphocyte_Count	mQTL_cg01050736	6	rs2213567	0.9608	1
Blood	Lymphocyte_Count	mQTL_cg12133118	17	rs2252281	0.9603	0.7618
Blood	Lymphocyte_Count	mQTL_cg15971010	17	rs2252281	0.9602	0.9875
Blood	Lymphocyte_Count	mQTL_cg21610815	2	rs4849183	0.9597	0.9938
Blood	Lymphocyte_Count	mQTL_cg20930201	17	rs2453580	0.9595	0.4797
Blood	Lymphocyte_Count	mQTL_cg04937623	11	rs11604127	0.9592	0.8547
Blood	Lymphocyte_Count	mQTL_cg08729735	2	rs10173412	0.9579	0.1028
Blood	Lymphocyte_Count	mQTL_cg00120948	1	rs301807	0.9573	0.847
Blood	Lymphocyte_Count	mQTL_cg15702277	1	rs301807	0.9572	0.7641
Blood	Lymphocyte_Count	mQTL_cg09015861	11	rs4939043	0.9567	0.1584
Blood	Lymphocyte_Count	mQTL_cg03070364	11	rs11604127	0.9565	1
Blood	Lymphocyte_Count	mQTL_cg11646124	1	rs61805075	0.9562	0.9661
Blood	Lymphocyte_Count	mQTL_cg14004768	1	rs301807	0.9547	1
Blood	Lymphocyte_Count	mQTL_cg16484858	1	rs301807	0.9547	1
Blood	Lymphocyte_Count	mQTL_cg19465883	1	rs301807	0.9547	1
Blood	Lymphocyte_Count	mQTL_cg24782869	17	rs2453580	0.9545	0.3769
Blood	Lymphocyte_Count	mQTL_cg10466124	6	rs12194148	0.9542	0.2276
Blood	Lymphocyte_Count	mQTL_cg21473142	3	rs12635205	0.9536	0.668
Blood	Lymphocyte_Count	mQTL_cg13632980	1	rs61805075	0.9534	0.7262
Blood	Lymphocyte_Count	mQTL_cg12174736	5	rs115008099	0.9527	1
Blood	Lymphocyte_Count	mQTL_cg09208213	5	rs115008099	0.9526	0.9988
Blood	Lymphocyte_Count	mQTL_cg24404318	11	rs7123436	0.9511	0.6193
Blood	Lymphocyte_Count	mQTL_cg01138652	22	rs2286480	0.9504	0.752
Blood	Lymphocyte_Count	mQTL_cg13466002	17	rs28365160	0.9493	0.33
Blood	Lymphocyte_Count	mQTL_cg17562163	15	rs7161799	0.9439	0.9969
Blood	Lymphocyte_Count	mQTL_cg09664171	1	rs1689788	0.9417	0.5079
Blood	Lymphocyte_Count	mQTL_cg04639761	1	rs17447211	0.941	0.8439
Blood	Lymphocyte_Count	mQTL_cg09149842	20	rs2424906	0.9395	0.9322
Blood	Lymphocyte_Count	mQTL_cg02286380	17	rs35795124	0.9389	0.3549
Blood	Lymphocyte_Count	mQTL_cg12560849	10	rs3006807	0.9388	0.3842
Blood	Lymphocyte_Count	mQTL_cg23356141	20	rs944883	0.9375	0.9998
Blood	Lymphocyte_Count	mQTL_cg14963928	1	rs7542907	0.9359	1
Blood	Lymphocyte_Count	mQTL_cg02010152	6	rs2857104	0.9356	1
Blood	Lymphocyte_Count	mQTL_cg26831825	11	rs11228953	0.9351	0.1654
Blood	Lymphocyte_Count	mQTL_cg06515037	1	rs55862304	0.933	0.2551
Blood	Lymphocyte_Count	mQTL_cg26331067	6	rs3763327	0.9312	1
Blood	Lymphocyte_Count	mQTL_cg10989981	6	rs9276481	0.9309	0.9994
Blood	Lymphocyte_Count	mQTL_cg11871090	1	rs4607954	0.9307	0.2424
Blood	Lymphocyte_Count	mQTL_cg21334546	12	rs7300590	0.9305	0.596
Blood	Lymphocyte_Count	mQTL_cg25042306	5	rs12517864	0.9292	0.9892
Blood	Lymphocyte_Count	mQTL_cg07825272	17	rs35795124	0.9286	0.4
Blood	Lymphocyte_Count	mQTL_cg19671926	4	rs6845901	0.926	0.1486
Blood	Lymphocyte_Count	mQTL_cg16653509	20	rs1741315	0.9254	1
Blood	Lymphocyte_Count	mQTL_cg00419897	6	rs206919	0.9248	0.2499
Blood	Lymphocyte_Count	mQTL_cg14200350	9	rs1243876	0.9233	0.9987
Blood	Lymphocyte_Count	mQTL_cg05575058	8	rs1384804	0.9213	0.2972
Blood	Lymphocyte_Count	mQTL_cg24322780	20	rs259966	0.9202	0.9415
Blood	Lymphocyte_Count	mQTL_cg12058843	20	rs259966	0.9197	0.9999
Blood	Lymphocyte_Count	mQTL_cg00314404	10	rs7072160	0.9181	0.984
Blood	Lymphocyte_Count	mQTL_cg21013323	6	rs9276481	0.9174	0.3795
Blood	Lymphocyte_Count	mQTL_cg22024589	20	rs259966	0.9172	0.8534
Blood	Lymphocyte_Count	mQTL_cg07844660	19	rs4808737	0.9165	0.635
Blood	Lymphocyte_Count	mQTL_cg13823643	22	rs4819527	0.9153	0.3446
Blood	Lymphocyte_Count	mQTL_cg12318691	6	rs4710989	0.9151	1
Blood	Lymphocyte_Count	mQTL_cg01138652	22	rs4819527	0.9151	0.3202
Blood	Lymphocyte_Count	mQTL_cg07058629	1	rs985300	0.9133	1
Blood	Lymphocyte_Count	mQTL_cg17415326	1	rs7552978	0.9133	0.1723
Blood	Lymphocyte_Count	mQTL_cg23151896	21	rs6518285	0.9132	0.1824
Blood	Lymphocyte_Count	mQTL_cg26794718	16	rs837763	0.9121	0.9151
Blood	Lymphocyte_Count	mQTL_cg08645488	14	rs230704	0.912	0.6443
Blood	Lymphocyte_Count	mQTL_cg05285188	1	rs10127888	0.9114	0.5259
Blood	Lymphocyte_Count	mQTL_cg19905109	20	rs259966	0.9112	0.6612
Blood	Lymphocyte_Count	mQTL_cg19197139	17	rs55999196	0.9111	0.1855
Blood	Lymphocyte_Count	mQTL_cg01558242	20	rs259966	0.9093	0.7333
Blood	Lymphocyte_Count	mQTL_cg14916175	10	rs76959136	0.9076	0.4894
Blood	Lymphocyte_Count	mQTL_cg26964592	6	rs2071556	0.9071	1
Blood	Lymphocyte_Count	mQTL_cg25047944	20	rs259967	0.9071	0.3844
Blood	Lymphocyte_Count	mQTL_cg07943766	10	rs2488034	0.9033	0.4729
Blood	Lymphocyte_Count	mQTL_cg27663642	11	rs11039683	0.9028	0.2798
Blood	Lymphocyte_Count	mQTL_cg26470868	1	rs6685892	0.9018	0.3472
Blood	Lymphocyte_Count	mQTL_cg19605263	1	rs6685892	0.9015	0.4416
Blood	Lymphocyte_Count	mQTL_cg10446745	1	rs6685892	0.9009	0.3651
Blood	Lymphocyte_Count	mQTL_cg03304706	15	rs7161799	0.9009	0.994
Blood	Lymphocyte_Count	mQTL_cg15560375	17	rs3095496	0.9009	0.3512
Blood	Lymphocyte_Count	mQTL_cg06483683	17	rs9890144	0.9008	0.2924
Blood	Lymphocyte_Count	mQTL_cg07872115	22	rs138646	0.8984	0.4107
Blood	Lymphocyte_Count	mQTL_cg03983883	8	rs3808619	0.898	1
Blood	Lymphocyte_Count	mQTL_cg21140145	8	rs3808619	0.898	1
Blood	Lymphocyte_Count	mQTL_cg21748026	17	rs6587216	0.8973	1
Blood	Lymphocyte_Count	mQTL_cg15479410	20	rs259967	0.8971	0.705
Blood	Lymphocyte_Count	mQTL_cg15040708	13	rs7328453	0.895	0.4501
Blood	Lymphocyte_Count	mQTL_cg03199926	20	rs4925367	0.8946	0.2325
Blood	Lymphocyte_Count	mQTL_cg10213353	20	rs4925367	0.8946	0.2313
Blood	Lymphocyte_Count	mQTL_cg10925829	20	rs4925367	0.8946	0.2315
Blood	Lymphocyte_Count	mQTL_cg22010547	1	rs9424399	0.8938	0.6443
Blood	Lymphocyte_Count	mQTL_cg03808749	11	rs7121264	0.8923	0.6146
Blood	Lymphocyte_Count	mQTL_cg26416981	12	rs2369391	0.8912	0.6593
Blood	Lymphocyte_Count	mQTL_cg21695167	3	rs11713714	0.8903	0.3972
Blood	Lymphocyte_Count	mQTL_cg13304654	11	rs6591275	0.8895	0.0967
Blood	Lymphocyte_Count	mQTL_cg13829717	10	rs2992263	0.8877	0.5376
Blood	Lymphocyte_Count	mQTL_cg06468863	9	rs7047770	0.8858	0.9919
Blood	Lymphocyte_Count	mQTL_cg07654569	8	rs3808619	0.8835	0.6223
Blood	Lymphocyte_Count	mQTL_cg14660726	1	rs75865061	0.8825	1
Blood	Lymphocyte_Count	mQTL_cg06718159	17	rs36090509	0.8805	1
Blood	Lymphocyte_Count	mQTL_cg10005146	17	rs3110495	0.8792	0.9979
Blood	Lymphocyte_Count	mQTL_cg21649277	19	rs4808736	0.8786	0.9854
[truncated: 11,878 more rows]
